# Supplementary material for: TRIM32 regulates insulin sensitivity by controlling insulin receptor degradation in the liver
Source: EMBO Rep. 2025 Jan 2;26(3):791–809. doi: 10.1038/s44319-024-00348-7 (PMC11811033; doi:10.1038/s44319-024-00348-7)
Supplement: Supplementary file 4 — Source data Fig. 1 [file 44319_2024_348_MOESM4_ESM.zip]

Archive with 33 entries (19 files):
- Figure1/
- Figure1/1B/
- Figure1/1B/Concentration measurement.xlsx
- Figure1/1C/
- Figure1/1C/concentration measurement.xlsx
- Figure1/1D/
- Figure1/1D/concentration measurement.xlsx
- Figure1/1E/
- Figure1/1E/concentration measurement.xlsx
- Figure1/1F/
- Figure1/1F/concentration measurement.xlsx
- Figure1/1G/
- Figure1/1G/H&E/
- Figure1/1G/H&E/HFD liver.tiff
- Figure1/1G/H&E/RCD liver.tiff
- Figure1/1G/Oil red O/
- Figure1/1G/Oil red O/HFD liver.tiff
- Figure1/1G/Oil red O/RCD liver.tiff
- Figure1/1G/SIRIUS RED/
- Figure1/1G/SIRIUS RED/hfd1 liver merged.tif
- Figure1/1G/SIRIUS RED/rcd1 liver merged.tif
- Figure1/1H/
- Figure1/1H/1H_quantification.xlsx
- Figure1/1H/1H_western blot.tif
- Figure1/1I/
- Figure1/1I/1I_quantification.xlsx
- Figure1/1I/1I_western blot.tif
- Figure1/1J/
- Figure1/1J/1J_quantification.xlsx
- Figure1/1J/1J_western blot.tif
- Figure1/1K/
- Figure1/1K/1K_quantification.xlsx
- Figure1/1K/1K_western blot.tif
