# Supplementary material for: TRIM32 regulates insulin sensitivity by controlling insulin receptor degradation in the liver
Source: EMBO Rep. 2025 Jan 2;26(3):791–809. doi: 10.1038/s44319-024-00348-7 (PMC11811033; doi:10.1038/s44319-024-00348-7)
Supplement: Supplementary file 4 — Source data Fig. 1 [file 44319_2024_348_MOESM4_ESM.zip › Figure1/1B/Concentration measurement.xlsx]

## Sheet: ipGTT
Fig.1.b Glucose tolerance test : Glucose concentration (mg/dl)
Time point (minutes)	RCD										HFD
0	148	178	108	145	107	131	111	99	101	143	131	200	149	154	138	161	234	182	222	183
15	400	300	309	341	353	329	244	296	363	373	424	476	583	418	378	561	338	478	538	421
30	372	289	290	340	184	321	340	264	316	322	550	428	515	437	399	508	435	417	399	458
60	321	194	171	180	180	191	212	219	274	296	520	496	419	534	476	440	505	577	321	463
90	191	182	124	109	107	142	171	205	145	186	512	431	302	392	386	306	435	419	371	277
120	142	119	86	149	90	108	130	199	120	121	358	349	332	400	324	257	233	310	213	307

## Sheet: AUC
	Fig1b.Area under curve :Intraperitooneal glucose tolerance test(mg/dl*min)
	Groups	RCD	HFD
		1429	2251
		1114	2106
		991	2060
		1117	2058
		922.5	1870
		1103	2024
		1088	1947
		1133	2137
		1209	1847
		1309	1864
