# Supplementary material for: TRIM32 regulates insulin sensitivity by controlling insulin receptor degradation in the liver
Source: EMBO Rep. 2025 Jan 2;26(3):791–809. doi: 10.1038/s44319-024-00348-7 (PMC11811033; doi:10.1038/s44319-024-00348-7)
Supplement: Supplementary file 4 — Source data Fig. 1 [file 44319_2024_348_MOESM4_ESM.zip › Figure1/1C/concentration measurement.xlsx]

## Sheet: ipITT
Fig1c.% of basal blood glucose: Intraperitoneal insulin tolerance test
	Time(minutes)	RCD										HFD
	0	100	100	100	100	100	100	100	100	100	100	100	100	100	100	100	100	100	100	100	100
	15	60.4167	62.5	85.7143	41.0596	65.0485	53.5714	36.3636	48.062	39.1304	39.5349	100	80.2469	53.6913	163.077	62.3188	61.1111	62.4365	55.5556	65.0206	50.8982
	30	39.5833	52.5	41.7582	39.7351	62.1359	49.2857	27.8409	34.1085	39.1304	25.5814	61.5942	55.5556	60.4027	78.4615	38.4058	41.6667	37.5635	27.1605	37.8601	28.7425
	60	23.9583	48.75	45.0549	44.3709	36.8932	27.1429	19.8864	27.1318	31.677	17.4419	72.4638	49.3827	46.9799	73.0769	34.7826	54.1667	47.7157	39.5062	36.6255	29.9401
	90	37.5	50	54.9451	37.0861	24.2718	24.2857	18.75	45.7364	26.7081	22.6744	84.7826	45.679	59.7315	59.2308	46.3768	57.6389	60.9137	56.3786	48.9712	58.6826
	120	20.8333	31.25	32.967	26.4901	19.4175	16.4286	36.3636	48.8372	41.6149	28.4884	113.043	77.1605	73.8255	99.2308	78.2609	95.8333	67.0051	68.3128	55.144	71.8563

## Sheet: AUC
	Fig1c. AUC of Intraperitoneal glucose tolerance test(ipITT AUC)mg/dl*min
		RCD	HFD
		222.5	425.5
		280.5	319.5
		294.5	308
		225	472.5
		247.5	270
		212	313
		171.023	292.5
		229.5	263
		208	266.5
		170	255
