# Supplementary material for: TRIM32 regulates insulin sensitivity by controlling insulin receptor degradation in the liver
Source: EMBO Rep. 2025 Jan 2;26(3):791–809. doi: 10.1038/s44319-024-00348-7 (PMC11811033; doi:10.1038/s44319-024-00348-7)
Supplement: Supplementary file 4 — Source data Fig. 1 [file 44319_2024_348_MOESM4_ESM.zip › Figure1/1D/concentration measurement.xlsx]

## Sheet: ipPST
Fig1.d Blood glucose levels(mg/dl) in Intraperitoneal pyruvate tolerance test
	Time point (minutes)		RCD										HFD
	0		74	61	75	67	64	63	60	57	64	79	79	97	92	74	84	98	158	125	108	135
	15		146	116	98	120	156	161	107	94	97	89	210	198	220	160	167	198	206	144	155	175
	30		147	135	119	148	144	193	148	120	112	89	196	178	190	216	219	239	225	157	166	161
	60		169	119	90	127	118	140	75	117	122	108	184	180	156	188	192	253	159	110	93	124
	90		157	104	83	132	99	122	88	100	91	118	136	138	171	183	171	220	159	107	99	124
	120		112	93	85	112	82	103	82	85	102	112	122	122	139	133	160	223	154	108	110	82

## Sheet: AUC
	Fig1d.AUC of intraperitoneal Pyruvate tolerance test(mg/ml*min)
			RCD	HFD
			551	826
			470	852
			616	850
			590	871
			699	1071
			489	905
			502	634.5
			505	622
			499.5	692.5
