# Supplementary material for: TRIM32 regulates insulin sensitivity by controlling insulin receptor degradation in the liver
Source: EMBO Rep. 2025 Jan 2;26(3):791–809. doi: 10.1038/s44319-024-00348-7 (PMC11811033; doi:10.1038/s44319-024-00348-7)
Supplement: Supplementary file 4 — Source data Fig. 1 [file 44319_2024_348_MOESM4_ESM.zip › Figure1/1E/concentration measurement.xlsx]

## Sheet: Fasting blood glucose
Fig1.e Fasting blood glucose levels(mg/ml)
Groups	RCD	HFD
	74	79
	61	97
	75	92
	67	74
	64	84
	63	98
	55	88
	48	82
	66	84
	51	79
