# Supplementary material for: TRIM32 regulates insulin sensitivity by controlling insulin receptor degradation in the liver
Source: EMBO Rep. 2025 Jan 2;26(3):791–809. doi: 10.1038/s44319-024-00348-7 (PMC11811033; doi:10.1038/s44319-024-00348-7)
Supplement: Supplementary file 4 — Source data Fig. 1 [file 44319_2024_348_MOESM4_ESM.zip › Figure1/1F/concentration measurement.xlsx]

## Sheet: Fig1f.Fasting insulin
Fig.1.f Fasting insulin concentration (pg/ml)
		RCD	HFD
		3960.19	9487.87
		3127.89	9960.71
		4119.35	8143.38
