# Supplementary material for: TRIM32 regulates insulin sensitivity by controlling insulin receptor degradation in the liver
Source: EMBO Rep. 2025 Jan 2;26(3):791–809. doi: 10.1038/s44319-024-00348-7 (PMC11811033; doi:10.1038/s44319-024-00348-7)
Supplement: Supplementary file 4 — Source data Fig. 1 [file 44319_2024_348_MOESM4_ESM.zip › Figure1/1H/1H_quantification.xlsx]

## Sheet: Fig1h
Fig1h. pAMPK Thr172 phosphorylation/ tAMPK (A.U)													Fig1H. pACC-Ser79 phosphorylation/ tACC (A.U)
	RCD	HFD												RCD	HFD
	0.77	0.38												0.83	0.26
	0.86	0.16												1.14	0.06
	0.75	0.05												0.97	0.09
	0.8	0.01												0.7	0.07
