# Supplementary material for: TRIM32 regulates insulin sensitivity by controlling insulin receptor degradation in the liver
Source: EMBO Rep. 2025 Jan 2;26(3):791–809. doi: 10.1038/s44319-024-00348-7 (PMC11811033; doi:10.1038/s44319-024-00348-7)
Supplement: Supplementary file 4 — Source data Fig. 1 [file 44319_2024_348_MOESM4_ESM.zip › Figure1/1I/1I_quantification.xlsx]

## Sheet: Fig1i
Fig1i. Relative expression of Liver INSR/GAPDH (A.U)
	RCD	HFD
	0.77	0.38
	0.86	0.16
	0.75	0.05
	0.8	0.01
