# Supplementary material for: TRIM32 regulates insulin sensitivity by controlling insulin receptor degradation in the liver
Source: EMBO Rep. 2025 Jan 2;26(3):791–809. doi: 10.1038/s44319-024-00348-7 (PMC11811033; doi:10.1038/s44319-024-00348-7)
Supplement: Supplementary file 4 — Source data Fig. 1 [file 44319_2024_348_MOESM4_ESM.zip › Figure1/1J/1J_quantification.xlsx]

## Sheet: Fig1j
Fig1j. Relative expression of eWAT INSR/GAPDH (A.U)
	RCD	HFD
	0.7	3.5
	0.9	2.2
	1.9	1.5
	2.8	0.7
