# Supplementary material for: TRIM32 regulates insulin sensitivity by controlling insulin receptor degradation in the liver
Source: EMBO Rep. 2025 Jan 2;26(3):791–809. doi: 10.1038/s44319-024-00348-7 (PMC11811033; doi:10.1038/s44319-024-00348-7)
Supplement: Supplementary file 5 — Source data Fig. 2 [file 44319_2024_348_MOESM5_ESM.zip]

Archive with 24 entries (13 files):
- Figure2/
- Figure2/2A/
- Figure2/2A/2A_western blot.tif
- Figure2/2B/
- Figure2/2B/2B_western blot.tif
- Figure2/2C/
- Figure2/2C/2C_western blot.tif
- Figure2/2D/
- Figure2/2D/numerical value.xlsx
- Figure2/2E/
- Figure2/2E/numerical values.xlsx
- Figure2/2F/
- Figure2/2F/numerical value.xlsx
- Figure2/2G/
- Figure2/2G/2G_quantification.xlsx
- Figure2/2G/2G_western blot.2.tif
- Figure2/2G/2G_western blot.tif
- Figure2/2H/
- Figure2/2H/2H_quantification.xlsx
- Figure2/2H/2H_western blot.tif
- Figure2/2I/
- Figure2/2I/numerical values.xlsx
- Figure2/2J/
- Figure2/2J/numerical values.xlsx
