# Supplementary material for: TRIM32 regulates insulin sensitivity by controlling insulin receptor degradation in the liver
Source: EMBO Rep. 2025 Jan 2;26(3):791–809. doi: 10.1038/s44319-024-00348-7 (PMC11811033; doi:10.1038/s44319-024-00348-7)
Supplement: Supplementary file 5 — Source data Fig. 2 [file 44319_2024_348_MOESM5_ESM.zip › Figure2/2D/numerical value.xlsx]

## Sheet: fig 2d
	Fig2d.Values used for PLS DA plot
Samples	RCD1	RCD2	RCD3	HFD1	HFD2	HFD3
Mup1	192.98	39.5473	4.05286	899.523	932.846	845.239
Sdhd	139.151	56.7607	54.81	51.5962	56.7826	57.4876
Pla1a	20.6552	8.62841	9.98682	9.5846	10.3418	10.1439
Tymp	3.77642	5.33117	3.7784	4.34619	3.5466	4.51443
Anapc7	4.07381	3.52678	3.59728	3.79363	3.56797	3.52534
Gpbp1	13.2974	7.03122	7.21503	6.81019	7.22167	7.29086
Pgk1	112.26	40.7788	39.3998	34.1765	37.5836	39.0077
2510039O18Rik	3.99275	4.12519	4.41499	3.72568	3.58849	3.588
Zadh2	15.4419	13.8193	16.1731	12.2643	12.7619	12.4681
Ddb1	20.9531	9.82585	10.7877	10.2293	10.071	10.9292
Cyc1	81.4169	69.4992	66.6583	57.5852	61.9026	61.9553
0610005C13Rik	139.502	104.682	132.582	113.588	107.824	105.747
Hgd	181.511	106.391	130.549	113.291	126.983	128.06
Mpv17l2	4.69275	4.86147	3.92339	3.81304	4.09236	4.30267
Apom	88.5857	63.8563	69.9398	52.2029	45.3187	45.4536
Bche	12.5922	12.3942	9.67417	7.69082	7.99046	7.33197
Acaa1a	73.1116	64.0718	73.3053	67.1442	68.979	69.0764
Mocs2	95.5247	60.4252	53.6142	49.7229	48.3302	50.6851
Pcsk9	2.43813	0.942526	1.22904	0.419521	0.404073	0.264394
Cyp2c55	5.04905	1.10283	1.42405	0.177942	0.11426	0.0996836
Eif3i	65.8564	29.6422	33.6053	25.6852	28.0451	24.5604
Dkc1	3.78067	1.44091	1.58042	1.59182	1.6139	1.76002
G6pc	46.3219	75.7923	247.372	32.2847	26.018	26.7636
Eef2	102.972	137.377	143.11	114.185	123.828	121.81
Slc25a3	136.071	117.891	134.378	105.041	98.3489	105.452
Wdr61	31.2203	8.91877	8.54245	11.623	14.0382	13.9527
Cadps2	0.921918	0.581343	0.569703	0.820747	0.734059	0.804624
Tbcd	1.15635	0.871218	0.816107	1.03964	1.07187	1.1074
Gnpnat1	27.664	8.21861	10.1188	11.9244	13.7427	13.0607
D10Jhu81e	50.1656	28.9754	37.7702	41.4371	45.8979	41.1782
Rpl3	120.774	55.2568	59.2999	36.093	42.2079	44.5228
1810009A15Rik	30.8222	11.0914	12.4313	11.3266	12.3641	13.4518
Hebp1	194.534	101.576	108.157	111.673	125.391	110.842
Glud1	231.11	138.54	139.415	129.817	143.011	140.809
Snai2	3.56383	2.55037	1.56819	2.01179	1.87899	1.94665
Nsun2	9.73836	7.78734	9.81444	6.88485	7.01816	7.35225
Msmo1	34.0348	6.6959	6.81073	7.943	8.49336	8.71084
Ndufa4	1010.19	532.204	463.265	390.051	370.881	424.853
Cbs	42.2794	41.3141	63.3428	41.8943	45.4279	45.7502
Clcn5	0.186452	0.386312	0.378577	0.519428	0.575347	0.545598
Rpl9	670.079	251.43	276.626	225.068	201.611	175.607
Raet1d	49.0963	17.3883	12.9414	3.1482	2.22961	1.40053
Psmd10	13.8376	2.74383	2.96455	4.04769	3.65497	3.54301
Acot4	6.02297	7.36407	5.97237	2.28761	1.61142	1.8936
Abcf2	3.92345	3.25695	4.14343	4.18797	3.95618	3.82371
Acsl5	53.4835	29.1768	30.6347	20.0036	23.664	24.2414
Fbp1	393.671	118.13	116.737	103.055	134.022	122.21
Ogfr	9.08816	2.29079	3.61626	3.41187	3.74265	3.78286
Ppp1cb	27.5473	9.85607	10.6649	12.1418	13.5772	12.4922
Ndufv1	36.414	31.0202	31.5571	28.7097	31.1827	30.4128
Nmd3	14.7718	8.86103	10.2311	8.82547	8.50048	9.13661
Rpl24	620.894	448.504	407.932	289.5	292.251	301.92
Dhcr24	33.0436	19.3828	20.5433	15.1189	15.5897	18.6981
Psmg2	10.226	5.92811	5.16945	7.30419	8.04025	7.30683
Atp1b1	19.9336	18.0249	30.12	20.7161	18.8575	18.8818
Chchd1	59.2574	19.1837	19.1092	19.1908	18.6829	22.5419
Acat1	85.3791	47.5117	54.1526	64.211	72.8205	66.1307
Hnrnph2	17.0811	9.63097	11.6881	10.6075	10.8853	11.7876
Serpinb6a	9.48074	4.32579	2.65987	3.90861	3.64517	4.53563
Mfhas1	0.63714	1.26009	1.5012	2.67322	2.61105	2.75253
Wdr36	3.17425	1.14534	1.52016	1.77289	1.85231	1.81802
Psip1	5.14805	2.23305	2.71974	2.86394	2.96611	3.15702
Prkcsh	24.4202	19.3215	18.3699	20.4924	23.3826	21.1335
Nudt21	10.4274	4.2123	4.83273	3.53641	4.25774	4.92182
Fbxl4	2.38243	1.11905	1.62969	1.35155	1.3628	1.25993
Vps45	0.865254	0.450565	0.30783	0.502608	0.4841	0.467595
Sdc1	29.6489	18.2975	25.9685	15.3289	16.7712	14.4129
Rpl6	480.468	291.609	310.275	242.754	232.324	215.532
Qdpr	216.705	127.817	137.828	117.231	102.649	97.9917
Mvd	1.35109	0.857298	1.01663	0.263476	0.253774	0.3321
Baat	105.659	49.8556	53.3394	45.2718	47.5754	46.6866
Cyb561d2	4.49948	2.41269	1.9074	1.66837	1.96404	1.50579
Faah	9.72175	17.8544	19.2412	14.6905	15.5558	15.591
Taf11	6.26194	2.63169	4.14067	3.60791	3.47505	3.54481
Stbd1	33.4312	20.931	26.3062	22.02	23.3539	24.5327
Pgm1	1.38275	0.584921	0.558758	0.696592	0.757514	0.623114
Chmp6	3.62365	2.80568	2.3353	1.98744	2.33965	2.35045
Txnl4b	5.88945	5.08433	5.39285	5.40067	5.3335	4.99778
Dnajc25	12.64	10.1578	9.9017	8.13009	8.32948	8.65935
Tmem204	2.14884	1.80175	0.673706	1.93808	1.66491	1.45251
Aldh1a7	130.384	56.7391	40.4757	29.3241	37.5443	34.5578
Psmd3	22.2871	26.5288	26.2336	21.6166	22.6933	20.6153
Khdrbs1	2.45047	0.989025	1.28606	1.30802	1.37745	1.42155
Mthfd1	29.1318	20.9125	24.6091	26.6688	28.7464	29.6419
Tmem218	3.29351	1.59223	1.46856	1.39158	1.54654	1.34925
Sgk1	4.33065	3.32163	7.41856	2.39182	2.04777	1.63766
Sqle	9.85198	1.12149	1.26425	0.223399	0.301241	0.375446
Tob1	34.1222	21.2023	30.6447	16.0451	19.1757	19.2547
Tmem258	60.7388	52.5954	37.5697	44.5378	49.1585	43.4943
Cnn3	34.3252	21.3698	21.7073	25.1935	23.7934	28.0209
Cox5a	165.17	124.685	116.975	107.189	106.825	97.8129
Rnf130	9.38272	4.24557	3.67188	4.83633	5.4226	5.17121
Pex7	46.8052	19.0439	18.7877	21.3277	19.9804	23.3146
Dcaf11	41.768	29.6561	32.2763	30.0924	30.9644	32.2265
Dhcr7	7.62434	2.1461	3.01944	1.72158	2.03505	1.70968
Slc2a8	1.88369	1.9662	2.243	2.22629	2.35874	2.43199
Mrpl2	40.3176	32.2467	33.2357	36.6688	37.7579	39.3258
Krt8	70.0419	39.9027	42.3444	45.8469	54.969	51.4433
Cps1	301.116	199.684	218.481	150.795	196.773	196.322
Eef1b2	114.326	61.2936	77.9371	47.3843	41.1734	44.5675
Wee1	1.36872	0.685643	0.331251	1.01848	1.31925	1.35753
Sqrdl	34.1983	10.4528	11.6648	11.8016	15.3765	16.1556
Ugp2	207.649	104.349	71.5209	115.888	126.613	114.056
C3	693.949	587.088	706.036	346.91	348.668	370.91
Malsu1	6.40633	3.99677	3.98993	3.43935	3.79987	3.80389
Pcx	41.3698	23.9311	24.8101	20.6961	27.5122	26.1824
Parl	28.1374	14.7309	15.8382	13.944	15.1748	15.2933
Hsp90b1	227.655	148.812	148.244	106.581	127.046	125.049
Ostm1	4.51963	2.04843	2.41415	2.57067	2.4367	2.70875
Rps4x	207.244	155.378	157.863	121.913	134.846	132.948
Sdr39u1	3.38252	1.8118	1.73535	1.5741	1.29955	1.95259
Got1	35.6718	35.9956	78.8304	21.2389	24.5367	26.1691
Psmc1	76.8778	31.0056	35.8169	34.0874	38.1861	36.0623
Rps15a	42.2437	17.1348	15.8245	13.1243	10.9141	12.2738
Pdcd6	30.5395	7.7898	9.8568	13.1575	13.0732	11.289
Dctn6	9.53283	4.01913	4.44836	4.97172	5.41325	4.96487
Mageh1	1.26102	1.06142	0.602448	0.702603	1.0151	0.738001
Gm36172	11.001	3.38334	4.43448	4.40552	3.68982	3.54102
Alkbh6	7.8618	6.28089	10.3607	6.10651	6.38222	5.45886
Aspdh	37.0205	51.0454	66.0438	51.8573	52.8859	54.0427
Yme1l1	24.2018	9.21345	8.38918	10.2148	11.4743	10.0744
Pttg1ip	37.2413	28.0611	29.2546	26.591	26.4497	29.1146
Celsr1	0.139758	0.35082	0.575239	0.3564	0.393758	0.32591
Cops3	9.45626	3.84694	4.21492	3.97139	4.60088	4.59737
Nt5c3	21.6359	8.85145	9.5513	6.53415	6.71312	6.95486
Rae1	9.26583	6.58634	8.97285	5.52477	5.44654	5.6256
Atg5	17.9815	6.13572	7.43035	9.32059	9.70527	8.59418
Ubac2	7.02741	7.19868	8.50247	6.68493	7.5119	7.39621
Ctsf	3.37917	2.36955	2.82517	2.67318	2.21548	2.61196
Gmnn	9.56074	4.22752	4.09413	6.02531	5.58444	5.44521
Wdtc1	4.38127	12.9431	15.6008	14.1026	13.9551	14.4238
Canx	76.2461	21.8759	18.5322	21.47	27.6277	27.1583
Mug2	138.33	88.6132	102.058	81.5015	83.0624	85.5612
Lrrc40	3.69181	1.04829	1.41312	1.12761	1.29496	1.56708
Sec61g	240.044	126.451	104.602	76.5995	68.921	78.5382
Calu	11.404	5.46873	5.44381	5.70318	6.42598	6.57073
Prdx4	65.7023	37.9141	33.1211	36.6443	33.5509	31.0822
Ddx49	4.5677	4.44714	6.74192	4.28877	3.86605	3.8811
Actr10	11.4901	6.66923	6.28211	6.25805	6.73328	6.20779
Kng2	126.066	117.676	131.547	76.9896	87.3497	86.2202
Nostrin	14.5562	8.45973	11.6458	8.21702	7.32576	7.93196
Arg1	1058.36	608.274	824.474	667.267	654.627	599.686
Itih1	102.36	67.9168	88.8164	53.7386	55.5881	54.8427
Atp5a1	207.212	142.961	136.792	116.873	145.392	147.844
Hbp1	13.3603	5.10585	6.49959	4.9929	5.72713	6.17891
Echs1	136.986	37.2822	36.1517	35.7387	51.6341	49.7525
Fam89b	7.48051	5.83901	6.16726	6.17952	5.56167	5.78856
Rhoa	49.3943	23.9445	23.1568	26.4064	30.1066	26.8543
Smad2	0.690162	0.578388	0.37016	0.596758	0.611472	0.522798
Pstk	12.4409	3.65746	2.88143	4.01616	3.78933	4.6834
Cd47	21.712	5.03469	6.52709	5.41565	5.32566	4.70991
Gatad2a	3.66608	6.72887	9.74723	6.88278	6.56518	6.45528
Ndufs4	106.631	46.2823	51.3349	51.225	44.4819	42.372
Etf1	23.0772	14.3873	13.8097	13.1893	12.544	11.5564
Enpp5	6.78918	2.60539	2.27874	3.57564	3.76976	4.42574
Ube2r2	29.9597	28.2256	31.0874	31.6959	31.0286	30.8085
Hpn	63.4959	68.6798	78.1823	74.981	76.0024	80.1765
Slc35f5	14.9577	2.88841	3.25957	4.27664	4.99933	5.0373
Mnat1	2.8319	0.885174	0.938886	1.2854	1.10051	0.800097
Psmd13	34.0787	12.2687	13.606	11.2332	13.6947	13.7959
Tprkb	24.6784	21.5584	24.8306	21.292	18.607	21.687
1110004F10Rik	32.9648	15.1816	15.9287	14.5158	16.5612	15.3198
Hadhb	29.0643	20.4062	24.045	21.3114	25.0319	25.1748
Rfwd3	2.18231	0.745026	1.68236	1.63043	1.46393	1.6255
Tmem5	3.09826	1.44069	1.46336	1.76549	1.87052	1.64839
Tkt	19.3936	24.6538	19.8354	17.3497	18.2134	16.3055
Rpl22l1	76.965	30.3419	25.7007	19.5382	9.62322	13.6195
Aasdhppt	16.6687	8.22019	8.01497	7.11584	6.20493	6.82863
Gnmt	782.958	260.821	287.52	139.523	177.724	179.966
Selo	19.5286	11.4627	11.7768	13.0063	14.4817	12.7654
Chic2	5.38255	3.5362	3.55054	2.98524	2.68981	2.91311
1110008F13Rik	102.319	29.8662	29.8504	29.7896	35.5564	33.9654
Dcun1d5	24.9415	9.02869	8.86906	8.44852	10.1147	9.48789
Hn1l	4.05888	1.62061	2.01991	1.50766	2.08745	1.93993
Endod1	1.02017	0.349902	0.299674	0.672104	0.699143	0.745499
Slc25a44	3.9702	8.79004	11.3679	7.02284	7.1602	7.39825
F10	123.911	102.148	100.039	66.2455	83.6989	74.8604
Chchd7	1.54906	1.5086	2.08715	1.26075	1.23837	1.38458
Rrm2	5.02533	1.88493	1.97999	2.30916	2.11564	2.12971
Fam114a1	6.27689	2.55458	2.67746	4.32998	4.81216	4.75804
Mrpl13	77.7	34.9981	34.4229	33.741	27.3831	28.7465
Map3k6	0.206242	0.47776	0.842988	0.51391	0.581071	0.638374
Apoh	1904.73	2041.22	2005.06	1585.6	1727.29	1582.93
Serinc3	45.0211	26.4272	25.0024	26.2304	28.8518	28.4881
Il18	13.8537	9.61132	6.92361	5.6598	6.39629	6.21445
Rdh7	626.008	416.04	392.369	343.753	419.054	385.806
Vamp8	113.746	78.419	104.474	83.2591	79.5914	71.2757
Atp5g3	720.921	555.738	477.24	424.133	532.818	518.143
Tmem147	42.7961	29.9823	29.1091	23.7638	20.4364	20.682
Tfr2	46.069	37.1487	42.1539	29.6344	34.402	32.4773
Oaz1	264.026	90.8898	91.763	80.8634	91.6368	96.7422
Dhrs1	14.0975	10.3097	10.1482	15.7494	16.8749	18.2069
Vamp5	3.4384	1.03892	2.55528	1.71355	2.22453	2.6294
Fam167b	4.80211	6.65029	3.68026	1.82089	2.00439	2.73232
Bcl2	0.394095	0.310636	0.229207	0.317433	0.257469	0.308858
Sptssa	50.2579	16.9163	23.9443	17.0252	19.2615	15.2147
Churc1	61.6841	18.3413	23.8148	26.8162	21.7699	21.729
Cenpq	1.30987	0.554093	0.365041	0.510873	0.738092	0.500837
Mrpl15	9.42143	4.80086	4.7641	4.46534	3.67712	3.42285
Serpind1	187.24	76.5406	74.5757	71.7782	99.0989	87.6177
Bcap29	7.08625	1.59164	1.41559	1.52863	1.9435	1.95247
Pmvk	9.7488	4.3515	3.95177	1.72828	1.45656	1.99689
Pcna	27.9827	9.87429	8.77315	10.3291	12.2952	11.2998
Anxa6	21.7515	16.9736	16.3273	18.5807	15.8093	15.6134
Akr1c13	81.3303	19.9648	13.1314	23.6758	32.4682	27.6606
Lrrc71	0.0678703	0.164058	0.17023	0.330884	0.276206	0.278043
Arhgdib	13.7168	2.39407	1.99444	2.90751	3.28052	2.72241
Maged1	12.4915	10.7424	11.0557	10.2168	10.5281	9.82238
Rpl23	499.894	563.945	599.548	400.827	435.842	419.296
Coasy	34.1424	22.4752	25.2015	27.1978	22.863	24.3289
Cul3	12.7463	6.47558	6.64761	6.70316	7.65109	7.8978
Tprgl	14.8798	7.12213	8.0804	7.79662	7.50953	8.60246
Bcas2	19.7474	8.36895	9.29131	10.4192	11.6412	9.59581
Ypel5	16.5271	8.22205	7.50249	8.56091	9.21575	9.73275
H2-Q10	1135.01	572.498	689.558	517.459	424.222	402.674
Pygl	104.362	61.138	71.1306	64.1537	69.6725	70.9151
Ctsh	257.273	112.503	104.395	90.9453	112.027	103.172
Vrk3	5.3244	4.24719	5.11921	4.10132	3.80028	3.8826
Ilvbl	5.33059	2.07998	3.33512	2.03084	2.38706	2.25608
Pdia6	114.841	37.5464	34.0357	36.1117	47.3035	43.4538
Bcl6	4.40917	5.22153	7.82845	3.46705	1.31349	2.42782
Eif3m	66.9536	34.7069	35.3494	26.4526	30.1896	31.3711
Mcat	5.17659	2.37445	3.49362	3.83117	3.4558	3.57706
Mid1ip1	10.7025	5.59906	9.20349	9.66019	9.9937	10.8734
Ctsl	164.812	82.2653	102.047	100.243	91.3908	84.6409
Vdac1	58.8294	42.5387	46.317	46.6189	50.8078	45.5611
Lamtor5	55.1265	26.599	31.3213	32.0839	30.7687	29.6446
Yae1d1	6.23013	2.92334	2.78821	3.28747	3.54501	3.27293
Mup7	6019.05	336.168	28.27	13237.8	15393.1	13462.7
Eif2s1	19.0161	5.28709	5.81165	6.31039	7.57876	6.80834
Dact2	1.65296	0.576287	0.815008	0.826522	0.835891	0.451445
Cfh	321.656	76.7753	56.2928	58.338	83.3907	74.3362
Fam195b	6.77739	4.09562	5.58415	4.40552	4.61228	3.46054
Dnpep	7.103	5.15086	3.42058	4.10005	4.5361	4.28333
Pcca	4.87316	1.64681	1.59038	1.77141	2.38866	2.3904
Btf3l4	12.9994	7.95585	8.11962	8.85191	9.00749	8.99516
Cars2	2.29056	1.27772	1.27669	1.48894	1.76506	1.63613
Ppil3	7.14451	2.78275	2.23995	2.77561	3.04034	3.15554
Aar2	2.8713	1.16025	1.61966	1.78773	1.85185	1.78568
Acot7	5.43639	4.24026	4.38657	4.49946	4.57125	5.33472
Zbtb7a	2.61481	6.26416	7.47969	7.01131	6.5251	7.19239
Fbxo34	3.11329	1.91791	2.90613	1.73884	1.9019	1.75834
Papd7	1.64021	1.04336	1.17884	1.06619	0.999902	1.29673
Zfp35	2.61559	1.73115	2.36033	1.9431	1.98852	1.73485
Jtb	95.0979	94.4811	93.156	88.2724	83.3065	81.6587
Rpp14	7.10414	2.52312	4.09857	3.11912	3.35541	2.92736
Oxa1l	11.1809	14.6395	15.8291	12.6947	13.0673	12.296
Serpinc1	911.354	706.645	664.521	470.684	514.968	476.619
Snrpb	17.2049	8.13388	7.37812	7.95394	7.10388	7.95972
Chac2	33.6108	12.8733	14.8022	20.9557	18.8503	17.5316
Nab2	2.9341	3.98947	8.66753	7.62904	6.19997	6.81139
Plxna1	0.209219	0.39194	0.501434	0.639195	0.615658	0.628543
Lap3	117.424	63.6926	60.371	79.5063	88.2115	81.4184
Rmnd5b	2.78245	2.81545	3.40827	4.7951	4.55776	4.40047
Rras2	5.50731	2.51218	2.91118	3.15264	2.93645	2.7074
Perp	50.6735	26.6594	24.035	27.5786	31.1666	31.4782
Igfbp1	25.4329	38.3731	89.8324	17.4477	7.85798	8.75609
Gm42151	0.674823	0.73404	0.564189	0.526387	1.01401	0.663489
Snx4	7.73477	3.41214	3.88002	4.07255	5.27854	4.77416
Acot3	5.98121	12.6932	9.3541	0.891947	0.561721	0.691852
Narfl	5.15356	3.56973	5.65004	3.79243	4.10938	3.98349
Gsta3	745.521	308.257	250.509	215.055	338.102	340.726
Arl4d	16.4008	19.4919	22.9295	15.2809	17.7131	14.9309
Mdh2	91.3475	78.262	84.0908	74.4149	77.8552	84.9845
Eef1a1	1996.04	1124.85	1179.82	1011.32	1043.78	990.802
Manbal	7.73505	5.15552	4.46979	4.32558	5.44823	4.8464
Tomm20	29.9778	12.4765	15.0759	11.623	11.2898	10.7394
Acad10	1.84356	1.64127	1.78903	1.44447	1.4222	2.04996
1700012D01Rik	6.3414	4.10587	6.51359	6.88981	5.61516	6.23488
Nbas	0.657099	0.397089	0.521902	0.448491	0.606824	0.58325
Mat1a	254.928	372.371	490.257	204.855	229.512	253.861
Ppp1r13b	1.09081	0.795843	1.22338	0.674472	0.799552	0.806546
Nme6	3.1948	2.26026	3.25736	2.65922	2.70766	3.12837
Fam92a	10.8999	10.747	8.15363	8.90317	9.60796	9.43985
Pin1	4.1996	1.58865	1.38232	1.57989	1.77015	2.19458
Nipal1	3.05447	2.28015	3.78048	0.0875956	0.0562467	0.0245357
Rac1	44.4582	25.2513	27.0714	27.3624	32.678	31.7097
Acadm	160.914	90.3403	101.04	109.859	124.109	112.479
Sh3yl1	4.31437	2.34648	2.78945	1.34615	1.78279	1.69676
3110043O21Rik	3.20643	1.86395	2.91386	1.86905	1.57111	1.79902
Rbpms2	14.9588	16.8483	17.8729	16.0006	15.3065	15.5033
Marc1	169.699	91.6903	99.7413	84.4327	72.256	67.3458
Metap1	9.1885	6.09002	8.79724	6.7435	6.17042	6.23325
Hmgcl	40.4162	16.856	16.0696	16.0134	23.6765	22.4358
Gldc	13.0081	7.26777	8.23308	7.4933	5.96761	5.99682
Gm32202	10.6928	13.7737	16.468	14.9531	10.0421	9.45268
Acaa2	315.728	286.195	277.793	246.869	318.195	300.163
Smim14	8.30768	5.31371	5.1039	5.93421	5.5579	5.52191
Slc35d2	12.0902	6.11569	6.27244	5.31537	4.15654	4.73187
Rpl5	227.146	116.857	120.712	94.7454	90.8466	83.7542
Gm6712	1.8195	1.70618	1.46875	0.550582	0.530308	0.771095
Fbxw8	1.79599	2.59104	2.87621	2.95974	3.25461	2.94305
Mrpl3	6.33311	2.01298	3.09438	2.72666	3.16696	2.83034
Ddt	337.239	185.553	207.79	157.658	211.856	204.99
Fam173b	7.79383	1.78748	5.18145	2.56364	3.26292	3.84685
Cdk5rap3	9.92489	10.5968	10.7711	8.37453	9.18645	11.064
Degs1	29.594	12.0769	15.2298	13.9105	12.6785	9.61204
Rdh5	5.19948	4.8845	5.2955	5.53063	5.1494	4.4925
Smu1	13.504	7.18408	7.91272	8.25285	7.98508	7.12404
Twistnb	4.93068	2.06283	1.40431	1.6906	1.4248	1.50941
Tspo	136.514	43.0704	36.6504	54.3617	49.0442	51.7068
Wbscr16	2.71883	3.05781	3.87267	2.89645	2.74251	2.76392
Pdcl3	10.8503	4.95111	5.36879	3.95832	5.12963	5.20096
Psma6	174.556	70.5763	64.3311	63.5606	78.2673	66.0379
Arih1	1.66496	1.03349	1.10452	1.12933	1.07075	1.2233
Pes1	7.04208	3.8228	4.72336	4.03447	4.6332	4.07474
Tfam	10.6347	3.46922	4.90457	4.71054	4.94954	4.67798
Tmem126b	22.0143	10.1106	10.9204	9.73081	8.82116	11.5438
Cryz	15.2022	6.51654	7.3503	7.50073	10.5358	9.90456
Ddx1	23.0015	12.9445	13.9432	13.3273	15.7104	15.8791
Chmp2b	18.0867	5.71337	5.95696	8.1497	6.62712	7.01663
Snrpb2	23.9559	12.7135	11.9828	13.5757	13.2681	13.3369
Rnasel	0.803128	0.517265	0.706799	0.638835	0.635159	0.727299
C1qtnf1	0.740037	0.838517	0.657382	1.01471	0.868751	0.795821
Ppif	17.3575	10.125	15.2508	15.6707	15.9993	15.1434
Uqcrc2	106.318	76.4189	72.1057	68.3705	79.3628	77.1875
H2-M3	4.77178	0.720904	0.81267	0.775452	0.746897	1.01362
Amt	16.252	9.27765	11.565	9.0724	10.952	10.4189
Cops5	32.7296	15.4248	16.3456	14.8974	16.2529	16.256
Eno1	108.124	130.507	117.713	112.987	105.603	107.495
Sacm1l	15.7998	6.61266	8.27511	7.54194	8.67575	9.0107
Etfa	267.326	161.391	144.973	169.409	205.418	183.371
Ifngr2	9.18561	3.03279	4.11956	5.04169	5.42733	5.28323
Snrpc	33.9212	16.649	20.8895	20.3289	19.4249	18.5738
Uqcrfs1	130.334	110.405	122.116	109.501	99.8849	95.8648
Mrpl41	16.6822	7.39599	7.21259	7.85426	8.05311	6.9832
Cfhr1	182.703	35.9169	31.3645	46.1488	60.3584	53.7307
Nudcd1	4.82208	2.68222	2.47389	1.63849	1.95554	1.64621
AB124611	4.76597	2.10324	1.67773	3.42414	2.94469	3.33975
Aco2	26.0669	26.8451	28.6395	22.3559	27.2576	26.7622
Apcs	255.299	65.3075	80.3492	40.4275	36.8958	35.0199
Trnt1	4.43875	1.54093	1.7634	1.59614	1.24172	1.67655
Cbx3	17.8961	12.5658	16.0087	15.3701	14.2816	12.8776
Csnk1g3	7.49237	4.87273	5.23944	4.83407	4.60375	5.08902
Sf3b6	32.496	10.4324	9.90516	10.5617	13.9876	12.8503
Mup16	850.445	421.945	174.674	1301.72	1676.88	1481.32
Auh	9.56672	5.88059	5.47384	7.43325	8.39491	7.86286
Enox2	1.15247	0.49484	0.811389	0.84771	0.835482	0.762032
Cnih1	42.8135	12.8243	10.7755	13.4336	12.3824	11.1062
Pdcd10	22.7223	3.4427	3.23005	3.57549	5.16575	5.36518
Fh1	106.247	70.6401	86.0542	64.8506	73.4045	73.2702
Ccdc90b	5.8645	0.836214	1.1569	2.37721	2.47533	2.15955
Ipo5	3.25291	2.57617	2.83413	3.13836	2.81377	2.60912
Rnf139	7.44133	2.3441	3.04449	2.95886	3.32076	2.87551
Crkl	2.44363	3.25478	3.98179	2.89323	2.36517	2.32904
Cct5	43.9785	22.4102	22.6502	19.3676	19.4531	20.8535
Mrfap1	65.8194	65.2647	77.3759	79.5433	82.2007	75.6387
Raf1	10.2137	6.49982	8.53919	6.44594	5.05885	6.33364
Amacr	53.7248	21.3471	25.8343	31.1193	31.8808	33.3211
1110012L19Rik	11.0792	4.96744	4.58162	5.69178	6.48913	5.66131
Hyal2	7.55861	6.90122	7.09789	6.03485	5.91551	5.16087
Ift88	1.00295	0.783735	1.1855	0.775594	0.682075	0.850089
Pdlim1	10.877	6.37078	4.47693	9.54501	8.32919	10.283
Rplp1	2041.93	1281.67	1435.87	1074.06	984.984	905.184
Dstn	124.862	76.2356	90.9267	70.0492	65.727	60.3288
Paics	79.7726	38.3848	32.7323	37.3828	48.0084	44.4602
Atp5b	307.936	274.636	242.1	206.811	236.769	228.693
Dusp6	8.77897	11.3449	14.0772	10.6231	8.32927	8.44709
Sult1d1	80.2661	47.6312	45.2949	49.6453	61.7475	50.7243
F11	15.541	9.79287	17.8794	16.2757	22.1215	21.331
Mup15	63.5696	16.9192	1.01772	5375.28	4208.28	3708.34
Uxt	29.1788	19.6444	22.6187	17.54	17.0271	15.2031
Setd3	12.8254	11.239	13.4569	14.1968	13.5672	13.3509
Gstm6	53.6995	35.7371	39.0707	29.2451	33.0358	30.9796
Rplp0	292.306	168.445	194.299	147.516	135.041	124.035
Cks2	18.5073	6.41439	6.37128	7.6074	6.13446	8.62248
Txndc16	0.443881	0.338829	0.390641	0.341688	0.351046	0.191415
Snx2	41.5944	14.0166	16.3353	18.2913	17.0549	18.4149
Slc16a7	5.17242	7.55915	6.91026	5.15657	5.66064	5.16338
Ndfip2	6.10595	1.72364	1.85473	2.47208	2.55963	2.75242
Slc16a5	2.25757	2.66356	5.33279	0.279522	0.302882	0.234883
Pdilt	3.20786	3.99205	3.72745	3.71096	3.42113	4.09839
Eif2b4	9.05008	9.56173	9.16984	6.01919	5.17839	6.04008
Cfhr2	732.501	231.635	162.385	208.695	223.082	203.769
Tagln2	9.8405	8.42446	7.84632	8.88422	8.72821	8.58527
Tsg101	16.8748	8.1052	9.66779	7.66965	10.5442	9.6948
Cyp8b1	53.2101	32.2528	24.5108	28.082	28.746	28.4121
Ptgr2	14.1752	5.75999	6.60147	7.58896	8.1923	8.93402
Thoc7	32.6068	17.7894	15.3224	15.8594	15.4905	13.0764
Tuba1a	5.69854	2.08055	1.85278	1.46626	1.26361	1.16726
Tmem97	44.4931	22.9485	21.64	20.5401	19.1627	18.4209
9030616G12Rik	15.4292	6.61699	5.68694	1.94118	2.64875	1.90305
Eif1ax	34.4042	15.5314	18.9864	16.574	15.3251	17.3811
Cul1	13.1149	7.66697	8.42222	7.56756	7.79466	6.90412
F2	743.454	620.406	599.772	532.739	509.221	493.786
0610010F05Rik	1.44541	0.73942	1.17254	0.948861	0.994561	1.06702
Eif4b	18.5583	28.4617	33.1895	32.5905	32.4951	31.7227
Ptgr1	2.54622	1.46875	1.40306	1.91844	1.79345	1.32759
Ehhadh	58.401	54.7205	72.0156	33.5707	36.6956	35.6819
Akirin1	9.45743	3.66029	3.50926	3.41919	4.29125	4.44034
Gja1	1.54107	0.588177	0.813741	1.26536	1.25686	0.93038
Exosc9	11.9147	4.44714	4.55748	5.16328	5.04629	5.35961
Gchfr	96.8939	36.2935	42.3454	30.2558	44.3705	36.2498
Acmsd	2.73387	0.693879	1.59997	0.639756	0.667548	1.07518
Lsm14a	7.21428	3.43486	3.83825	4.12108	3.45606	3.8212
Asgr1	96.0039	62.7253	60.8962	51.5886	54.0733	52.3574
Ssr4	184.072	97.4578	88.9556	83.4849	89.3161	70.0385
Zbtb11os1	2.98482	1.60646	1.01379	2.2737	1.57678	1.45206
Mug1	349.383	192.034	171.203	182.598	249.408	266.082
Bloc1s5	6.95153	2.52051	3.23804	3.82477	3.59066	3.94627
Ift27	9.31376	12.8327	14.4316	9.20244	11.1961	11.1923
Slc38a3	104.063	127.451	190.788	137.252	167.162	169.196
Yipf1	30.4692	9.83051	9.71462	10.2387	11.5591	10.5077
Rps27	936.203	512.354	599.259	477.454	382.13	398.694
Calm2	103.761	38.4858	37.1416	41.7007	54.9475	47.2591
Polr1c	12.9299	6.29755	6.37314	5.55097	4.89346	4.6645
Mtg1	3.57773	2.67076	2.28737	3.35165	2.9647	3.21875
Sub1	37.559	15.8154	15.0576	16.6097	17.1961	16.0169
Prkar2a	1.30877	0.480187	0.416838	0.455753	0.790147	0.868068
BC005624	3.34049	2.00771	2.27677	2.26583	2.728	3.12373
Zfp931	1.06174	0.320807	0.414246	0.276065	0.332374	0.405963
Ppm1h	0.169457	0.195498	0.193194	0.435603	0.405095	0.378661
Gas7	0.190458	0.478087	0.416456	0.957097	0.866818	1.03233
Ly6e	210.144	38.9406	37.8835	43.061	54.1698	51.6535
Igfbp4	331.998	300.557	364.936	437.414	441.255	433.285
Hsd17b7	4.15004	1.84003	2.50796	1.82531	1.63101	1.71862
Spr	65.3233	41.8028	56.2454	48.2707	39.8376	45.5272
0610007P14Rik	34.8534	16.015	17.1211	17.3834	19.0813	16.4497
B4gat1	5.81654	3.19713	2.27628	3.43904	3.54486	4.00522
Gtpbp8	5.21006	1.99551	2.7301	1.68143	1.96409	2.31477
Cyp2j6	9.18061	8.76813	8.2566	4.88522	5.2085	5.63557
Ppat	3.70728	2.59157	3.23083	3.61478	4.21931	4.50479
Ucp2	14.9801	13.4444	11.5322	21.7649	27.5101	24.4868
Epc2	1.71797	1.55727	1.36899	1.07311	1.10923	1.20965
Mpst	10.8305	9.0718	8.9403	8.0873	11.0727	9.0985
Man2a1	18.1901	12.4134	13.7876	13.5749	13.4252	14.1569
Rnf114	11.4372	5.52471	6.44814	6.0161	6.0419	5.9493
Dennd6a	1.2248	0.660518	0.557368	0.680263	0.655213	0.736765
Cnksr3	1.31918	0.543539	0.576521	0.409266	0.225255	0.368473
Ntn3	0.0769224	0.371878	0.342994	0.225009	0.288965	0.294118
Tmem30b	10.7045	5.59934	5.35691	5.05036	5.00852	6.06712
Aamp	32.0896	23.4858	29.3128	28.7394	24.0536	26.633
Park7	189.789	189.733	184.906	170.641	178.632	171.269
Med28	4.13492	1.47427	2.1203	1.45143	1.55331	1.67136
Phldb1	0.145837	0.293767	0.636733	0.205397	0.213051	0.278809
Slc25a11	18.0518	12.4292	16.6173	14.5962	16.6578	16.5942
Focad	0.281826	0.157208	0.154061	0.158535	0.173057	0.159861
Qsox1	67.026	30.9725	30.9475	23.5623	26.3892	25.5399
Slc25a26	1.33669	1.07396	0.990551	1.03674	0.941505	0.920961
Cyp3a13	63.5363	29.1249	32.5987	29.0018	36.258	35.8922
Bod1	10.4187	7.57155	7.20875	5.86751	6.83235	6.54947
Acadvl	120.282	111.222	110.715	102.186	113.827	110.198
Rpl13	542.272	354.868	377.245	284.125	272.602	253.566
Stard4	6.39375	3.75138	3.09069	3.06043	3.44994	3.79087
Fermt3	2.77126	1.27805	1.50397	1.99103	1.78073	2.03158
Gm33543	8.82683	8.35564	11.5834	2.39677	2.30851	2.24288
Mrps17	16.7766	8.16147	10.9935	9.91586	11.0715	9.65915
Maged2	2.46413	0.638181	0.798833	0.882603	0.661191	1.07128
Inpp4b	0.100666	0.0405554	0.00935137	0.010906	0.0105044	0.0183287
Ssrp1	7.16085	4.74489	7.21224	5.02226	5.34858	6.10732
Por	56.7025	88.0387	144.344	68.0887	86.617	90.8735
H3f3b	90.4947	45.7446	49.1714	47.8492	52.4198	49.7227
Nipsnap1	40.4321	25.679	26.8104	20.9385	27.055	26.5491
Mlf2	30.9912	27.353	25.9785	30.854	34.6198	33.6781
Alyref	12.0212	4.72191	5.61146	4.68849	6.39745	5.33509
Gtf2h2	2.84763	1.39388	1.76177	1.49935	1.49762	1.58655
Gatb	5.01863	3.1608	3.43297	4.22612	4.74382	4.32555
Ccny	7.15085	3.94994	3.99345	5.1476	5.58765	5.74452
Alg5	33.3852	15.9071	15.8167	14.0224	15.5159	17.1837
Lonp1	11.8834	17.2734	17.8834	19.0356	19.929	20.2033
Sdc3	5.25854	4.14677	4.31757	8.46124	9.54485	10.9742
Stx18	2.90197	1.13752	1.40982	1.52949	1.47317	1.25311
Thbd	0.57576	0.460502	0.453051	0.297208	0.413492	0.416242
Selt	57.4213	21.2449	20.8121	23.4411	27.2135	24.7602
Rbp4	2225.24	1916.23	1711.15	1771.36	1766.22	1701.03
Tsc22d3	20.907	21.3021	22.0031	16.0148	19.3339	21.6156
Ap2m1	33.9136	28.6038	28.7838	29.0541	27.6622	27.8921
Ctps2	1.44667	0.487071	1.29589	0.926945	1.12572	1.03291
Parvg	0.508844	0.215248	0.255253	0.363841	0.286726	0.222355
Cct4	56.9403	24.6168	26.1856	24.4186	31.7001	29.3354
Ndufs1	17.8379	13.1424	14.9488	15.4145	18.3005	18.8405
Trap1	35.7307	27.5563	27.8653	28.9858	33.7818	34.2728
Hars	13.105	10.3297	10.0038	10.494	10.4049	9.90746
Afmid	13.0093	19.1139	28.3951	17.042	19.9896	20.4772
Ilf2	10.2754	3.99183	6.08295	5.10286	4.37551	4.75859
Ndufs2	73.7067	75.3922	79.5259	73.0779	66.3794	64.2683
Cebpd	4.06739	3.93945	3.49373	3.58561	3.19194	3.42387
Igsf5	9.1619	4.25053	4.79495	3.30602	3.28591	3.39869
Srebf1	5.19052	6.98692	10.48	22.5974	16.5738	18.5421
2010107E04Rik	322.723	228.461	204.743	161.949	160.339	151.91
Pex2	15.4791	6.37779	6.52415	7.44246	7.20846	7.96591
Atp5f1	314.596	120.014	113.721	129.707	132.322	122.631
Nectin1	2.83642	6.20221	6.57336	7.42356	6.28564	6.72731
9430016H08Rik	25.0894	9.73447	10.4086	9.91505	7.94342	8.2538
Cutal	10.9218	6.74571	6.66938	7.30833	7.84369	8.02745
Rtca	4.68305	2.42571	1.74013	1.88446	2.93203	2.43619
Fkbp3	25.0511	7.36797	5.23604	4.28755	8.50962	7.96994
Psma3	93.6461	39.2459	43.2522	39.3381	40.0114	40.3094
Dld	71.118	27.6209	29.4519	29.1178	36.615	34.708
Fkbp9	3.72204	2.19871	3.5314	3.83305	3.92756	4.6258
Coq9	26.7761	10.5176	11.5662	11.7486	16.1357	14.6867
Pcbp3	0.27197	0.176093	0.42228	0.151533	0.145953	0.0636671
Fam76a	3.59106	2.85966	2.83397	2.51974	2.99429	2.85979
Uqcrh	485.007	331.141	347.841	279.29	229.37	205.967
Asph	1.87497	1.21285	1.1628	1.29603	1.49632	1.55065
Arl1	41.1265	2.30455	1.1253	2.77057	9.41014	5.51397
Zfp935	1.73194	1.06201	0.979526	0.993365	0.574072	0.918202
Tmem123	10.8906	4.51174	2.98761	6.55379	6.83184	6.48314
Rpl10a	284.42	116.183	141.13	98.7552	86.2187	89.6815
Kars	10.9778	7.36565	8.41322	9.23473	10.0065	8.37725
Tbxas1	0.892052	0.258755	0.26849	0.173958	0.234574	0.380063
Rsl1	0.738545	0.334731	0.771831	0.540087	0.4624	0.605117
Smim7	13.8683	6.06461	5.37131	6.00507	7.53161	6.06256
Cox7a2	319.314	212.24	194.359	172.934	129.708	142.854
Nom1	3.50795	2.30986	2.76683	2.45237	2.54855	2.33189
Iars2	8.73925	7.03861	6.76345	7.02422	7.9024	8.05544
Mtif3	6.55156	3.74494	4.72125	3.76611	3.26009	3.80562
Sp5	1.02083	0.32659	0.301224	0.702603	0.620337	0.688801
Mrpl11	10.8227	5.18493	7.08733	6.74086	5.44918	5.29349
Cib2	5.47487	1.86103	2.57473	1.83503	2.24949	2.1027
1300017J02Rik	232.752	129.549	139.417	125.739	126.239	110.135
Vps29	20.8089	7.28394	7.18421	7.74451	7.67744	9.36202
Ndufaf5	2.8139	1.03622	1.32332	0.857401	0.701955	1.00867
Rab4a	13.7853	15.7111	15.6366	13.8344	13.6278	11.8893
Unc50	19.9558	5.05548	3.56997	6.28769	8.10216	7.85396
Dnaja4	0.605394	0.839288	0.655009	0.659734	0.86955	0.816977
Rpn2	25.4921	20.2191	19.5673	16.9278	17.3364	17.9156
Adgrl2	3.45556	2.67789	3.93688	1.76323	1.61422	1.99509
Wdr25	0.126682	0.0918657	0.254192	0.222338	0.26174	0.290627
Zcrb1	50.3967	45.8091	52.8723	46.5529	48.6408	45.7528
Pex14	13.7464	10.0507	10.1917	10.0525	9.80415	10.7848
Hnrnpa0	15.0467	13.8523	13.0909	12.7456	14.6609	12.6365
Ccl9	47.0114	15.596	24.4995	12.2453	8.96376	7.82026
Ube2e3	9.58576	4.62102	4.62639	4.71577	5.76972	5.81907
Micu2	17.8354	6.28177	7.68024	6.59994	8.37498	7.52666
Qk	3.18661	2.21839	1.77967	2.53539	2.83706	2.65268
Ift46	3.14736	3.42855	2.88527	2.66503	2.80025	2.4204
Abcb1a	0.645872	0.585457	0.404989	0.17993	0.324946	0.302392
Ces1b	39.9295	52.1927	70.1677	35.1497	26.6846	27.5366
Ass1	1058.95	871.715	1235.58	753.391	732.972	707.595
Samm50	37.8594	38.3434	43.2941	30.5298	27.8505	28.6762
Psmb1	236.772	143.56	145.011	123.372	132.527	123.289
Tbc1d15	13.2169	7.21218	7.44916	6.63588	5.95925	6.41124
Zfpm2	0.196293	0.0222415	0.020514	0.0717731	0.0460868	0.0402075
Lhfp	4.2195	2.13096	1.41109	2.35098	1.98136	1.97554
Zkscan14	2.19141	2.03736	2.02005	1.20534	1.47757	1.56531
Asl	101.655	144.574	183.671	109.319	91.9656	97.5871
Adgrl4	3.03611	1.91814	1.282	1.37552	1.12326	1.08047
Sdha	71.924	48.9869	40.9475	47.7119	61.4251	62.8634
C4bp	330.122	77.8678	76.7786	97.2325	119.054	105.415
Fbxw2	3.45192	2.54115	2.6936	2.48864	2.96678	3.11969
Abhd17a	17.6267	16.525	20.0865	16.5394	18.1413	16.2227
Lgr5	0.534587	0.896476	0.648069	1.48556	1.20493	1.20452
Hmbs	21.1423	9.54983	8.68826	8.17601	11.3749	9.68894
Ppa2	33.4416	15.1941	18.9845	19.7253	21.9457	20.5668
Naa25	3.50987	2.4549	2.57217	1.69002	1.85161	1.5799
Sdccag8	1.51807	1.62306	1.33428	1.78382	1.71813	1.59463
Gpr180	6.83365	3.31422	3.56627	4.07427	3.55635	3.92291
Ing2	3.93926	2.96212	3.21859	1.74589	1.84976	2.38401
Scamp1	14.4341	7.56593	9.54924	7.28174	7.77979	7.40436
Gpd2	2.76005	2.55961	2.32531	3.14661	3.48934	3.40951
Cops7a	9.41813	5.37699	5.91644	6.2912	8.16083	7.54609
Dynlt1b	19.9254	2.96091	5.05224	7.64388	5.67519	7.62754
Gba	8.01126	7.55431	7.41709	5.55707	5.8069	6.69608
Mup19	6818.61	4226.61	1187.83	26463.9	24790.6	21401.1
Dcps	5.69496	5.83143	5.37851	6.58117	6.04169	5.703
2310030G06Rik	11.0511	8.45505	10.0022	6.42568	8.09339	8.14082
Cox7a2l	90.5236	71.1284	74.3999	54.3907	60.2101	65.7287
Iyd	60.5897	24.4592	21.1239	22.7223	31.3309	28.2049
Dcaf13	15.8423	7.69837	7.64663	7.32539	9.12632	6.22247
Sucla2	39.0477	19.4307	21.1186	20.0082	25.6446	27.4479
Cisd3	26.2556	45.6953	44.5169	41.5752	43.2004	42.0779
Isy1	7.69523	4.15707	4.28909	4.77477	4.30695	3.8212
Rusc1	0.669333	0.659482	1.02188	1.27689	1.33919	1.43063
Hspa13	6.1844	2.00035	2.0272	1.96575	2.63536	2.29917
Man1b1	3.26415	2.95882	3.29169	3.11707	2.52825	2.61929
Med8	16.2442	11.2853	11.301	9.42237	11.4139	10.735
Manea	4.15272	1.83449	2.17543	2.3577	2.64114	2.43342
Grsf1	26.1247	13.0668	11.8294	16.0881	16.7453	17.1894
Lyrm5	21.6992	9.74393	8.59638	11.3926	13.105	14.2231
Galnt6	0.152791	0.237427	0.456222	0.361806	0.368982	0.447099
Gpt2	42.2448	30.3718	40.0367	31.6851	28.1058	30.8168
Tmpo	4.73652	2.16917	2.88375	2.07583	1.99939	2.42043
Zfp36l1	25.9102	24.9784	33.6578	28.4319	28.6532	32.3624
Leng9	0.745101	1.14819	0.996712	1.08976	1.32954	1.09888
Aadat	35.7896	17.1974	21.0656	30.9867	33.5554	32.6582
Morf4l1	107.316	29.1258	28.3501	31.763	49.021	40.9464
Mccc1	6.28032	6.15057	5.69925	5.41585	6.52053	6.3093
Cul4b	7.11592	3.72132	3.45309	3.25084	2.82737	3.3025
Aadac	371.149	191.238	252.699	245.655	260.736	244.457
Copz1	32.4653	26.3762	31.0734	32.5844	32.9955	33.0548
Dclk3	1.47593	1.10945	1.50483	1.7901	1.55515	1.79918
H2afz	88.1101	32.353	26.2948	38.1318	30.422	33.297
Calr3	0.802051	0.363513	0.502919	0.260679	0.43939	0.164287
Nrbp1	12.6606	5.78987	7.1997	4.67097	5.78439	7.19591
S100a16	11.0948	4.50102	5.38389	4.539	3.64321	4.44983
Impdh2	10.4388	10.474	11.417	7.80977	10.0501	9.57492
Dnajc3	39.5235	23.2025	21.9075	20.2504	22.5125	21.1514
Aass	51.0016	32.9075	42.6686	38.6486	45.6931	44.4358
Cd37	1.12041	0.507804	0.936727	1.39592	1.11069	1.22399
Mark4	1.00523	1.70091	2.80143	2.09098	1.95105	2.0316
Sox5os4	0.108553	0.0983993	0.181513	0.105845	0.101947	0.177884
Nsun4	2.08364	0.952725	1.61871	1.33046	1.1083	1.42015
Arhgap18	2.88394	1.04567	1.26902	1.45039	1.53953	1.4675
Bad	12.6667	6.60394	6.92161	4.84339	5.8313	6.30838
Ormdl1	18.0083	5.44128	2.96557	5.3209	5.12497	6.14787
Cyp51	31.1551	6.97498	5.53839	3.21546	2.30921	2.44125
C1qtnf4	0.0652784	0.355033	0.436611	0.0636495	0.122611	0.160455
Mfsd6	0.691974	0.611565	0.650845	1.02893	1.03978	1.14809
Rps21	772.581	679.979	689.932	475.371	439.608	346.522
Cetn3	8.74809	2.18577	1.80503	2.56987	4.37118	3.30814
Zfp637	8.40003	4.34086	4.26624	4.59276	4.27619	4.18093
Agxt2	44.7577	25.5301	35.0926	23.896	29.4237	30.8578
Sar1a	15.5314	9.2595	11.6834	8.92339	8.27383	10.2675
Syf2	28.1252	22.274	25.8244	25.5952	23.9112	22.8014
Pts	40.4749	20.6031	21.6449	19.5547	19.2912	21.4113
Hs2st1	0.720766	0.281835	0.413549	0.4134	0.477813	0.521073
Sec22a	3.73424	1.07583	0.968071	1.18546	1.22337	0.924995
Slc35b2	10.9168	3.67414	4.92501	5.63839	5.58303	6.15493
Ubap2	0.808164	2.12902	3.12497	2.26549	2.49041	2.54517
Amotl2	1.62062	5.16607	4.85515	5.82032	5.32697	5.44411
Ube2d3	99.981	44.9187	47.4428	46.1691	49.1931	45.7787
Pccb	42.6493	26.9169	28.8377	24.5352	31.7426	26.7322
Itpa	8.90286	5.35853	4.22778	4.79175	5.95307	6.30239
Chrna2	0.21138	0.465332	0.227218	0.588872	0.765704	0.692765
Dpyd	52.3947	32.8586	26.721	26.9438	32.6583	26.5841
Asf1a	6.08929	2.81192	3.31394	2.85665	3.45281	3.38888
F12	102.475	110.437	119.112	103.594	102.839	104.848
Mrps18c	97.0753	52.524	51.3806	53.5633	62.8986	50.3531
Tagln	3.65221	2.15908	1.925	1.93537	0.969334	0.390312
Mpc1	77.2327	45.9855	46.6649	41.8406	52.0208	46.6154
Sumo1	59.2818	18.4132	16.3765	23.1412	21.8998	20.9742
Arrdc4	3.69329	1.96251	2.84822	1.11759	1.07644	0.886944
Zfp277	6.56806	2.65125	1.80182	2.45159	2.21675	2.31234
Yif1a	18.2178	9.55653	9.73096	12.5	15.3665	16.4468
Orai3	5.36104	2.99485	3.64824	3.34302	2.51739	3.62636
Lypla1	48.8686	17.1833	14.2524	16.9321	22.6271	19.4799
Ces1d	130.982	123.084	101.958	66.0738	77.7765	84.4902
Dnajb4	10.9281	6.34129	7.33691	5.12592	6.18118	7.32586
Stau1	12.6543	10.0641	12.7417	9.14461	10.3946	10.9331
Prss36	0.479071	0.534472	0.89349	0.610845	0.588352	0.603878
Cdc5l	5.07138	3.53375	4.09574	3.5993	2.75397	3.27891
Akr1c6	768.025	227.466	192.24	284.486	456.032	445.622
Dpp4	7.54742	5.76726	4.55268	4.33292	5.28627	5.814
Igf1	57.4877	98.4914	86.7399	65.0746	68.3374	66.295
Klk1b4	2.24593	2.71446	3.00436	2.33588	1.96864	1.7175
Spcs2	39.3889	22.0146	22.8301	16.7952	19.0517	16.1865
Bnip3	183.72	103.743	125.422	113.69	123.848	114.042
Ssu72	32.7499	10.7393	9.40991	10.3142	14.8618	13.6593
Hlx	1.11332	0.58426	1.22473	1.14267	1.26568	1.10422
Ubac1	2.70871	1.58699	2.87222	1.4494	1.58216	1.81337
Erp44	45.1579	27.775	23.048	24.8049	27.6662	25.4541
Gfod1	0.100697	0.076065	0.19644	0.0981846	0.0630461	0.0550033
Ing1	3.6039	2.56676	3.40763	3.05381	2.65931	3.02311
Ddost	42.9157	20.9217	19.6485	16.4683	16.7651	15.8575
Atp1a1	45.7156	35.1803	34.6376	42.7176	41.0168	40.2434
Clns1a	8.04862	3.39572	3.47308	3.21868	3.83165	3.82908
Tmem55a	9.00232	3.00377	3.55543	4.84657	4.2013	4.11785
Gys2	42.3803	56.869	66.2105	63.3115	70.4821	67.8162
Rap2b	2.0702	0.59832	0.702353	1.31644	1.23979	1.17996
3110070M22Rik	0.223266	0.202381	0.279994	0.326542	0.314518	0.457325
Kat2b	8.79314	7.75776	6.89345	5.95327	7.42486	7.39695
Hadha	46.0346	41.4308	38.3776	35.9535	43.4489	44.04
Acox2	23.2431	17.4785	22.5985	26.3979	32.7838	31.3119
Mesdc2	4.54127	2.28693	2.7421	2.37797	2.73796	3.00881
Mettl1	2.21947	1.42013	1.91017	1.71854	1.59395	1.12318
Polr2m	14.5686	8.26522	8.47503	9.13896	11.9598	10.3924
Ppp2cb	13.3469	9.72393	11.5759	9.42589	10.0745	8.17613
Scarf2	1.0158	1.15951	1.22672	1.02714	1.13065	1.23301
Dock3	0.0684433	0.0496329	0.0572224	0.106777	0.1157	0.089725
Rnf19b	8.52104	2.61757	2.84962	3.27721	4.40136	4.26653
Sec13	36.2957	13.5112	13.7565	16.5154	20.543	19.9049
F13b	59.8388	12.7024	11.0992	13.1362	24.8431	22.7213
Gid4	4.03523	7.10801	5.50315	8.20393	7.92871	8.08966
Fdps	39.3021	30.4694	20.2485	13.8663	9.71324	10.169
Idh3b	100.519	90.9036	92.796	81.9295	91.7588	97.0244
Hacd3	33.4899	17.3718	22.4681	18.0998	18.2035	19.5548
Emc10	8.41513	5.19586	5.20016	3.9242	4.69599	4.7964
Vdac3	59.4656	35.0531	41.8004	38.482	42.3837	42.4871
Fam69a	5.501	1.84372	2.2416	1.21698	1.51948	1.55289
Orm1	3096.65	1245.76	966.015	545.811	605.867	556.125
Eif3j1	38.4602	18.9214	21.6402	19.6407	20.7798	19.882
Cmtm8	39.2784	32.1771	29.9414	32.1542	30.9702	33.559
Tmprss6	29.4337	37.6471	42.5101	40.3341	37.5103	40.3293
Ctso	16.1578	5.72691	5.31246	5.48757	7.0928	7.43746
Rps2	653.685	608.992	609.536	467.522	488.779	460.094
Proca1	1.62951	1.83363	2.25494	2.02716	2.16359	2.71628
Rps5	477.312	322.84	375.87	241.08	202.638	192.821
Rnf138	6.60498	2.14833	2.66361	2.34877	2.00686	2.22835
Dram1	0.862748	0.391023	0.163933	0.344135	0.294634	0.417702
Parn	2.54471	1.56259	1.68142	1.56076	1.88875	1.84957
Enpep	16.6978	10.606	9.80724	7.52785	6.15463	5.90888
Gatm	6.46439	1.74338	1.29531	1.97948	1.40486	2.01355
Seh1l	6.71744	3.47948	4.26226	4.61996	5.12577	4.71758
Rpl34	491.26	217.518	234.698	175.349	156.877	140.009
Atf2	3.0536	1.91628	1.66926	1.90859	1.78316	2.0689
Ddx39	5.31902	3.09203	4.20531	2.81864	2.55196	3.07907
Cct6a	51.1105	27.1569	36.5299	31.9804	30.0409	29.4372
Psmd2	32.0889	17.7589	20.6211	20.1081	20.1811	19.2963
Drg1	27.4163	10.0531	12.4398	12.8959	10.3509	13.3763
Dbi	1700.88	1011.81	991.872	718.221	598.278	555.885
Jam3	0.447439	0.463526	0.320643	0.436274	0.420209	0.523718
Hmga1	6.95464	6.69461	7.04939	7.32119	6.2424	6.00075
Sp3	8.698	3.42687	3.82612	5.26595	4.64493	4.12224
Bhlhe40	11.6902	9.42332	17.0108	10.6096	11.1307	12.5279
Clptm1l	22.7168	11.3279	11.3335	10.8943	12.5818	13.7968
Nup62	1.07568	0.944591	1.57383	0.950512	0.915511	0.798719
Ccdc32	3.52741	1.80988	1.50238	2.59577	1.93764	2.23577
Fam188a	6.22272	2.67842	2.66671	3.12912	2.71986	2.43702
Nudt14	8.80154	6.25566	6.10427	5.26617	6.10549	4.34324
Chst15	0.934238	1.55256	1.54355	1.64834	1.46231	1.54914
B230219D22Rik	4.84524	2.84622	3.12303	2.40176	2.99968	3.06058
Adh5	173.619	101.964	109.958	107.787	136.975	124.455
Commd1	15.4131	10.4565	9.27968	8.64847	8.28448	8.49843
Atp5g2	141.687	99.5004	112.763	96.9714	116.431	111.943
Tm7sf2	67.7714	37.1216	24.9848	15.5239	17.9907	13.1146
Zfp947	0.426212	0.257563	0.237558	0.138526	0.311324	0.194006
Eapp	16.8639	6.25355	5.76785	6.93057	5.43192	5.48122
Dsp	2.49172	1.66488	1.29933	1.79085	1.77316	1.95737
Itih2	197.998	204.302	287.71	205.289	181.517	165.4
Scarb2	32.4074	15.2562	15.8775	15.9424	16.8333	17.5706
Ogfrl1	3.01779	3.43692	4.33446	4.52691	4.38444	4.33231
Spidr	0.287624	0.13036	0.192376	0.336537	0.189084	0.212095
Coa3	82.2527	36.564	31.2314	34.0295	40.1882	40.3781
Commd3	66.8916	22.1549	23.4216	29.9633	33.2896	28.9258
Hecw2	0.0811644	0.12262	0.128176	0.123105	0.118572	0.140391
Mup13	7.29426	3.01598	2.13979	28.449	37.0159	33.8666
Tpi1	89.978	66.732	64.4423	74.5422	79.2577	71.789
Fasn	5.33439	4.82392	10.5087	5.23834	3.61749	4.22532
Ext2	4.58196	1.92834	2.0522	2.55293	2.45892	3.28489
Paip2	32.6797	18.7352	19.6601	20.3049	20.5827	19.9379
Icmt	1.62206	1.5382	1.81513	1.50859	1.54678	1.28812
Itih3	190.465	138.807	227.617	112.754	94.8967	116.069
Mvb12a	18.5519	16.3402	16.7847	13.5796	12.734	15.028
Agxt	109.138	108.998	200.59	84.594	100.745	95.7318
Plscr1	12.5065	1.91533	1.62333	2.72844	2.62797	1.87161
Crcp	20.6738	15.565	19.2128	12.911	15.9657	15.5389
Top2b	6.84043	3.89055	4.20513	4.09775	4.19878	4.92693
Chrac1	21.3076	10.7303	12.3711	9.95513	8.75476	11.3963
Tfb2m	8.50943	4.87586	4.38657	4.77191	5.46574	4.76848
P4hb	554.345	257.294	275.763	222.242	215.876	200.735
Slc6a13	32.7676	46.5712	51.6076	39.1139	36.6159	37.8768
Rnf13	31.1199	10.282	10.5053	11.06	14.5097	13.2396
Mcts1	30.54	15.0452	19.5199	18.773	15.6916	16.5003
Plekhf2	5.3905	3.28357	3.78567	3.40588	3.07797	3.32131
Ifit1	72.1736	2.20671	3.95091	5.39896	4.61738	4.14567
Ei24	53.5897	54.5555	57.9005	67.2583	68.2401	64.3533
Acat2	16.6198	7.25766	7.86033	5.5594	7.06362	6.31161
Pdap1	22.0063	17.0463	17.2038	16.8314	19.4861	17.5623
Tcp11l2	7.18805	3.89989	3.42153	3.83687	2.41445	2.96621
Adsl	2.0693	0.737995	1.27627	1.19075	1.05133	1.4731
Akt2	5.62621	6.19135	6.13144	5.52851	5.75668	6.20613
Lrrc46	0.679086	0.703502	0.567754	0.851324	1.18441	1.35126
Gpt	55.4254	48.3895	69.5964	49.2356	58.468	63.9346
Nsmce1	14.9046	8.54335	7.69655	8.44178	8.64555	9.3385
Tdo2	616.825	298.518	232.126	303.308	341.323	322.832
Cisd2	13.2612	6.06386	7.04045	6.10063	6.24554	6.96414
Nt5dc1	6.43677	1.19785	0.926615	1.95351	2.44204	2.16543
Timm17a	38.8614	13.0698	14.0064	15.7994	19.9892	18.5643
Hdlbp	16.8682	16.3756	19.8544	13.7119	15.9927	17.2613
H2-Q7	73.0142	14.4342	10.2456	10.017	15.6438	15.6322
Ezh2	1.46895	0.258912	0.511719	0.596791	0.421531	0.334324
Esf1	2.6815	1.44527	2.09041	2.47326	2.14397	1.95954
Ipo8	3.21853	2.44897	2.78907	2.84043	3.33154	3.29151
Syap1	24.7386	9.56121	10.5914	10.3907	13.3271	12.2506
Fgfr1op	5.13484	2.97173	4.75533	2.58038	2.48536	2.62138
1110001J03Rik	69.6711	60.3069	59.92	50.9495	40.7604	44.4507
Gtf2e1	3.49891	0.916246	1.75517	1.78162	1.31439	1.30598
Nop10	142.814	79.9621	73.6088	66.381	79.8006	68.9215
Scarb1	14.9246	12.5532	16.4243	16.6843	19.6229	22.2953
Mpc2	352.405	220.802	187.01	188.627	209.376	190.519
Txn2	66.6935	66.9545	81.3808	64.6462	72.505	72.1886
Decr1	63.3227	43.9754	41.2359	35.6016	44.5219	40.6205
Hspe1	460.566	167.796	170.802	186.568	210.802	188.881
Aprt	47.2571	30.1834	39.7527	23.8187	18.2987	16.9174
Pglyrp2	18.7078	13.8965	18.8797	11.7195	9.95077	9.33246
Ccdc122	6.98031	0.375883	1.04007	0.741262	0.64906	1.07589
Jkamp	8.47552	3.52365	4.58193	4.41163	4.60826	5.27349
Tusc5	0.0778017	0.035262	0.162616	0.189651	0.0730669	0.127491
Dera	28.4966	15.0117	12.4113	15.3475	21.0175	16.9917
Zfp787	2.65862	2.71665	2.9502	2.68655	2.31524	2.57436
Ocln	2.02617	1.50271	1.71324	1.05516	1.05955	1.05644
Sc5d	66.1103	38.0168	38.7888	34.1277	40.9265	36.3348
Tango2	2.58112	1.61043	1.75159	1.65057	1.76294	2.38946
Dio1	24.4538	10.5425	8.7264	73.7115	82.6901	80.8765
AI182371	125.876	50.0291	43.7918	52.3759	62.5719	67.6987
Tmed4	25.4169	15.383	19.8894	15.338	17.4659	17.1425
Mup11	595.723	673.863	77.4976	12136.1	11029.3	9488.95
Prdx6	148.638	102.862	96.3107	96.0929	124.91	116.603
Cct7	25.9342	20.6221	26.2336	20.6803	21.8962	19.7341
Dnajb6	13.2224	6.50279	8.16161	6.36393	8.00545	8.96651
Chmp5	48.7351	16.0566	13.1214	21.746	26.2031	22.1836
Prep	4.57898	3.78973	4.13343	3.88237	5.01704	4.75762
Hmgn1	43.3382	31.6747	35.7067	21.6911	23.0605	22.1821
H2-T23	221.726	49.6614	53.0785	51.1816	68.7822	67.7633
Klf15	13.734	16.963	24.843	18.2013	21.555	22.2588
Ehd3	5.54222	6.36556	4.23068	5.20254	5.52822	4.99222
Rpusd2	0.171656	0.444569	0.328032	0.645581	0.621808	0.683128
Tmem141	15.5958	7.22558	6.85754	6.53324	4.12278	5.20595
Rngtt	0.990129	0.376376	0.387198	0.342569	0.464936	0.510301
Exoc3l4	0.400725	0.0213671	0.118245	0.0459678	0.0221375	0.0386269
Rnf187	19.6773	15.3643	16.2342	18.3632	14.3325	13.994
Prkar1a	24.3588	13.6409	17.1587	14.5874	15.1501	14.8726
Rps19	219.683	126.956	139.973	96.0996	73.1962	77.4591
Pigc	3.34208	2.25526	2.82521	2.10004	2.3017	2.25148
Gck	11.8903	35.927	31.0656	35.2237	43.0772	50.1993
Haao	129.465	95.32	94.7459	83.6285	97.5554	98.8988
Pradc1	4.4791	3.14085	2.96756	2.47208	1.98421	2.0773
Mto1	3.92352	3.43099	3.08732	3.24052	3.25125	3.4416
Tat	151.668	309.536	679.057	252.533	257.065	267.198
Uba5	11.0109	8.66187	11.5173	7.99299	8.83752	8.42549
Zc3h3	0.490651	1.23896	1.55294	1.05933	1.34946	1.26345
Spc24	8.02051	4.50756	5.23036	3.59737	5.27268	4.86291
Cry1	1.29453	0.995641	0.81992	0.611987	0.736815	1.09279
Stard3nl	6.45568	1.05201	0.545795	1.83887	1.70303	2.43668
Gm4788	96.3061	26.2525	18.853	29.9826	44.8539	41.8479
Pmf1	10.7689	10.1482	10.608	8.42097	9.0121	9.60963
Tceal1	1.18794	0.33133	0.68759	0.3564	0.257457	0.224614
Ipp	2.30555	1.24504	0.697204	1.57839	1.93489	2.00959
Ndel1	7.30588	4.77765	6.32626	6.20769	5.53802	5.17359
Tmem254b	75.8292	90.4461	58.7139	142.649	185.585	154.859
Fam204a	1.92958	1.17611	1.30728	0.908279	1.0623	0.981297
Mccc2	15.2956	11.0166	12.6393	11.7346	15.8681	15.9325
S1pr1	8.89644	5.57715	4.06652	5.14792	5.66111	5.5861
Atg4b	4.01838	2.66182	3.29498	2.33579	3.04809	2.62759
Gemin8	0.638874	0.231645	0.267067	0.124586	0.179998	0.209381
Kdelr2	46.8294	36.5258	32.1524	36.1039	32.3454	31.1191
Tmed8	0.277744	0.267498	0.725653	0.660107	0.521682	0.483577
Cdc26	18.8567	8.79675	8.3114	8.84692	10.8182	9.8906
Ednrb	2.13966	1.38911	0.894438	1.1841	1.30343	1.32667
Mup2	274.833	145.454	79.1032	1315.88	926.107	869.299
Alcam	10.0467	6.38166	7.70836	5.5698	6.07058	5.93252
Mup14	5083.63	105.88	28.1975	6599.77	4846.28	4268.48
Sptbn1	2.68141	3.48263	3.25229	3.46518	3.27745	3.24627
Clta	50.9491	19.5132	17.2078	24.3454	28.5824	28.6959
Serbp1	15.9545	12.2424	14.3467	11.8464	15.6027	14.6926
Kat7	0.324246	0.864459	0.877049	0.874077	0.680677	0.781373
Rab28	3.74596	1.20151	1.54183	2.07911	2.05667	2.78589
Tmem198b	0.724356	4.54366	4.67524	5.25473	3.64627	3.67964
Zmiz2	0.866436	2.55755	2.87898	2.4478	2.3368	2.91242
Spi1	8.50481	3.45191	2.49398	7.92128	6.85471	6.29227
Smyd2	5.42639	4.51452	5.09609	3.26157	4.11881	3.16704
Vbp1	17.6967	3.35086	3.81393	3.37434	4.94899	5.09096
Gch1	45.0568	24.4887	27.5383	23.8541	29.8214	27.9954
Rps3a1	600.9	69.7205	475.034	365.605	304.613	303.281
Wdr43	6.33127	4.11298	5.85203	3.84116	3.23725	3.89058
Cox5b	535.113	587.767	552.292	427.895	430.636	438.256
Eif2a	22.0185	11.5682	13.7379	14.4196	14.3515	14.0017
Nid1	1.06219	0.981714	0.888052	1.42153	1.07579	1.09213
Zfand2b	15.8978	15.6409	16.8574	12.2874	10.3784	10.484
Fam102b	0.507928	0.580525	0.27695	0.258393	0.207399	0.3076
9130011E15Rik	0.609248	0.726656	0.750643	0.56278	0.542057	0.788178
Cul4a	10.3921	6.02166	9.87065	6.66968	7.81391	7.94878
Pigx	23.1493	6.22599	6.06145	9.17749	6.33102	7.0866
Oit3	5.47084	4.03452	2.09315	3.48087	2.8302	3.03895
Ssr2	40.4291	25.5638	26.7935	25.8636	29.2637	27.9543
Rara	1.48694	2.49602	3.2	3.73199	4.00833	4.64761
Nphp1	0.759874	0.295198	0.589918	0.687991	0.71363	0.667064
Sik1	1.06122	2.45551	12.1178	1.85164	2.22932	1.80764
Gm3734	10.9175	8.74329	9.39347	2.58375	3.28496	1.99745
Atraid	89.4811	31.2689	28.7318	35.4051	40.0691	39.6327
Mrps18a	25.6508	15.4569	15.2312	13.5001	17.6567	12.7771
Fcgr2b	20.675	11.6578	6.46502	8.57158	7.64439	7.06935
Ndufb11	133.008	120.299	101.699	82.9088	87.3423	87.6906
Sra1	67.1893	42.108	47.651	40.0983	49.6099	46.5083
Hint3	19.4143	14.6535	14.3561	9.20095	10.097	9.88631
Mtmr2	4.43941	2.64084	2.66771	2.52504	2.25834	2.74697
Spata5	1.13341	0.684927	0.758076	0.552565	0.638661	0.619097
Igfbp2	327.504	636.32	937.922	192.742	353.609	352.154
Gm15706	0.284248	0.25766	0.475295	0.970044	0.934324	0.582238
Mfsd3	1.21916	1.63137	1.5532	1.86802	2.12637	1.71241
Rcan2	0.474841	0.672538	1.06692	0.868111	1.22635	0.77811
Usp25	4.37229	1.54003	1.69196	1.8758	2.48719	2.23131
Eif3h	127.563	73.5238	74.0716	64.9893	67.0261	67.8855
Ndufb8	75.2493	46.5915	42.089	39.1015	37.9098	35.5637
Oaf	83.7371	33.1245	42.2345	46.3767	38.4787	41.39
Mapk4	0.13914	0.210208	0.271434	0.474839	0.500912	0.627015
Stoml2	24.9729	18.8764	16.5942	21.1771	17.418	20.128
Acsm1	140.726	97.1385	96.6591	84.6778	110.153	110.686
Chmp4b	27.0505	14.2857	12.9139	15.2137	17.5253	15.0326
Med17	2.32851	1.26228	1.60321	1.15746	0.879008	1.25318
Sil1	13.3345	13.2918	11.6081	9.20402	9.984	9.38614
Fam19a5	0.169981	0.123265	0.255804	0.265183	0.383128	0.389961
Irgm2	33.756	3.21576	3.83482	3.3892	4.07209	4.0811
Cmc1	13.5639	11.3164	11.0581	9.60657	10.964	10.1182
Rad23a	4.47264	5.09382	3.16409	4.47286	5.76215	6.57748
Get4	7.505	5.14089	6.3459	4.40727	4.08479	4.92629
Mtif2	11.0887	5.50863	9.5677	7.42605	6.67082	8.27708
Psmd14	43.3904	13.1105	11.5457	12.8277	16.9599	16.8049
Zscan21	6.22547	6.73383	7.17306	4.59086	4.61833	3.85772
Atp5o	365.043	326.313	272.877	224.884	232.688	226.124
Tmem251	7.68304	3.16562	5.83949	3.21057	4.49796	3.67889
F7	20.4595	18.213	25.3894	15.2077	20.8945	21.8748
Sdf4	19.0925	8.66328	8.4702	7.91989	10.7376	9.36781
Ddx56	3.73079	3.29509	4.10554	2.8915	2.87486	2.87389
Zc3h8	1.77572	1.18972	2.71101	1.0539	1.16011	1.51817
Mia3	14.8022	16.4771	15.4969	11.1418	12.2721	14.0746
Tomm70a	29.1974	12.2965	11.8152	12.317	14.618	12.5074
Usp5	7.84655	5.12926	6.33937	5.14955	4.6765	6.1817
Gm33509	0.649082	0.735459	0.678336	0.632886	0.457186	0.664771
Orc5	5.83306	3.59764	3.31821	4.28029	4.17915	3.74456
Slc25a4	5.56875	2.78147	2.9455	3.32436	2.98849	2.60725
Riok3	7.51568	5.1762	5.84056	5.08952	4.47824	4.8234
Slc45a3	1.48685	4.78137	6.15625	3.58985	4.35533	4.72789
Acad8	9.28239	8.23365	8.21832	6.52723	7.5723	7.62579
Cyp4f14	53.1323	42.7741	41.8495	25.4203	43.2391	41.9098
Rpl10	822.215	624.557	653.384	529.884	477.051	462.784
Lhfpl2	0.641669	0.401136	0.295984	0.34519	0.14546	0.253807
BC031181	29.4871	12.7508	13.0811	14.3757	17.1666	16.5175
Mmp14	2.91532	4.02399	4.51467	3.1979	2.55123	2.47006
Hspa9	78.8306	63.2045	70.6465	69.6008	74.655	66.7926
Nmrk1	5.55853	5.81374	10.5903	8.28608	4.51752	5.99942
Stt3a	15.4988	9.88488	8.48898	8.10021	10.3421	10.764
Gdi2	100.794	52.0265	57.8812	56.1921	54.6081	55.8001
Rps13	321.729	152.779	173.654	119.194	115.414	128.168
Idh3a	13.8284	9.97091	10.6854	9.60175	9.8385	9.05549
Tinagl1	5.84741	4.46077	4.1143	3.49993	3.75166	4.22177
Rps27a	511.817	333.671	339.3	226.866	183.366	182.971
Bmp2	8.43953	5.88961	2.65704	2.78889	2.85201	3.21148
Cers4	0.369791	0.291479	0.416702	0.250827	0.226491	0.210771
Mpzl1	0.689257	0.576723	1.01953	0.775452	0.647311	0.608175
Fbxo8	18.6009	7.83177	7.99956	9.57314	7.74533	8.0151
Zrsr1	3.75636	3.17629	3.8905	1.47598	2.26408	2.34274
Ispd	0.41095	0.170734	0.0715786	0.133565	0.144728	0.210442
Ndufa9	89.6313	75.1169	73.5033	69.9344	81.493	73.3602
Dtwd1	4.91653	2.46113	3.19023	4.293	3.23902	3.54731
Ptpro	0.130605	0.0507378	0.0623961	0.109154	0.087612	0.10701
Dnajc15	44.6945	23.7798	23.0701	23.3054	21.7173	17.8323
Abcb7	8.39626	3.96399	3.27222	4.07205	4.68189	4.42501
Sec14l1	0.597234	0.769312	0.64386	0.827523	1.01845	0.88853
Atp5k	493.338	418.264	409.213	293.494	313.872	344.851
Serpinf2	194.972	146.012	211.804	140.536	145.611	146.192
Zfp850	0.0529084	0.0319729	0.0294896	0.0343921	0.0331257	0.0433498
Dbt	18.682	9.86978	12.0737	14.975	18.0833	16.5589
Dnajc10	6.68448	3.0296	2.82017	3.34937	3.60385	3.0934
Hspd1	103.255	66.8101	74.57	71.0982	93.6003	89.1127
Fhit	2.70519	0.949215	1.96985	0.765779	1.14735	1.35847
Gpd1l	4.35696	3.27385	3.52284	3.38183	3.5265	3.02965
Rbm3	32.8744	10.6927	14.5508	7.82498	6.20503	6.68099
Mrpl44	14.7675	5.61097	4.0662	7.15641	5.56414	6.73809
Tceal8	3.63134	5.90563	6.20594	5.62351	4.26293	3.93788
Cfap20	11.3767	8.90229	8.69862	8.72259	8.21875	8.44501
Lasp1	11.1147	12.277	15.4968	17.6512	17.595	17.8589
Tufm	24.2212	21.9555	22.0858	23.0644	27.2035	25.59
Ppp1ca	75.3869	36.3449	31.7455	30.4472	37.6554	40.5726
Cd1d1	71.2905	41.3602	43.1659	27.1119	36.1794	32.417
Ubald2	15.804	6.54667	9.30593	8.78183	10.4534	7.17056
Ctdspl2	1.59835	1.21261	1.48156	0.98251	0.750538	0.825608
Tmem50a	97.5007	62.4388	66.0874	71.3971	69.7875	62.6635
Rpl37a	507.757	408.237	480.195	320.313	254.819	265.476
Cwc25	1.44694	1.20805	1.91009	1.52222	1.57345	1.15433
Tcf7	0.69011	0.834075	1.07701	0.807467	0.561697	0.678518
Plpp3	23.1773	17.4716	15.0492	13.2798	18.1016	19.251
LOC108167522	0.22812	0.827124	1.33504	0.889709	0.642711	0.934533
Ptpmt1	42.5786	23.4517	32.2458	25.5054	26.2698	24.5612
Car13	0.43818	0.049649	0.137379	0.0534058	0.0514392	0.0897542
Timm21	8.41071	4.43379	4.33878	4.42031	5.37794	5.71823
Ociad1	24.5756	12.2016	11.6275	12.8798	13.2448	13.1797
Pon3	33.6666	12.5693	10.862	7.61284	9.91355	10.133
Themis	0.219969	0.0362532	0.0334374	0.0389963	0.0375603	0.0491532
Kdsr	5.2385	3.37182	3.51478	2.83289	2.41851	2.16408
Sar1b	176.673	85.1747	71.5015	76.6272	84.5649	74.1063
Nudt1	12.7732	6.46457	7.29736	7.68023	7.59735	6.62816
Cdkl2	0.698274	0.175821	0.324331	0.170212	0.327889	0.270168
Cd302	280.573	79.6466	64.1804	73.3041	106.696	108.828
Mup17	73.198	13.9495	3.24448	6010.73	3689.9	3210.19
Ebp	99.9863	77.7326	77.4332	61.9887	72.4615	70.8534
Bri3bp	2.51278	3.60908	3.66904	3.76138	3.62288	3.50868
Sdhc	129.447	100.783	101.17	93.5168	106.724	112.448
Tpst1	5.46981	3.95598	5.15686	4.93616	5.68341	5.76889
Acsl3	5.29191	2.08058	2.87848	2.8286	1.34725	1.51494
Yipf5	23.8435	7.59647	7.23248	7.74952	11.374	9.87869
Eif4h	28.1734	27.506	29.0421	29.4396	29.7781	31.4399
Usp1	3.96107	1.71984	1.89238	2.17453	2.31328	2.07272
Smim13	4.60656	3.41182	3.78089	3.09483	2.34776	2.87677
Mfap1b	1.53482	0.665381	0.836866	1.04106	1.00272	1.69494
Zcchc10	2.60459	1.72531	1.67506	1.17212	1.50528	1.31325
Acads	43.9044	15.3819	16.3265	17.6619	20.7427	22.8966
Pi4kb	4.63456	2.44316	2.55569	2.33958	3.05602	2.34299
Tmem109	3.14057	3.9313	3.5426	3.83991	4.16668	4.2478
Gins4	14.4016	6.52725	6.48338	6.48105	8.3232	7.79088
Glrx3	20.9385	7.28223	8.3274	9.25102	10.0028	10.5734
Noc4l	2.03797	1.9593	1.60059	1.50539	1.27596	1.61919
Tuba1b	22.4476	9.5934	7.89019	8.01881	6.71061	6.68301
Atp13a3	9.36798	8.60162	9.11216	9.88801	9.75168	9.8987
Rasgrp2	1.32009	1.82815	2.25332	2.03799	1.84241	2.11813
Pdia4	44.9573	17.9534	17.1825	17.6554	20.8577	18.7741
Nxt2	8.92825	3.24487	2.60554	3.53146	5.26034	4.58928
Dnttip2	13.2577	9.31005	9.63841	7.97073	8.95676	7.59947
Lsm2	11.0029	10.4774	10.3141	7.47733	7.61949	9.01507
Ift52	5.76585	4.2932	4.47624	4.66825	3.62609	3.96493
Rtcb	12.8531	5.8254	8.2988	7.1968	10.9355	10.1661
Snx12	0.523328	0.320901	0.527611	0.480254	0.679399	0.441393
Isoc2a	40.508	27.2769	31.8349	31.3721	44.5644	37.4569
Tmem41b	5.94989	6.24491	7.62165	4.00332	3.46378	4.21927
Pstpip2	2.17107	0.504612	0.418877	0.542793	0.470525	1.00345
Vcp	73.6159	58.4317	61.8963	52.0379	60.4671	58.3555
Mgst1	3005.92	1246.98	1065.73	1269.36	1335.8	1248.76
Poldip2	27.3014	17.0249	19.1022	18.8795	20.5483	19.8307
Csgalnact2	2.77856	0.723443	1.23565	0.720539	1.19369	0.944537
Cse1l	5.93061	2.31287	1.61434	3.19389	2.78484	2.54259
Bhmt2	38.1381	23.9209	20.9548	22.0299	23.6517	26.3608
Ccdc181	3.32073	1.98667	1.77684	1.61893	1.87118	1.95897
Emc2	25.1844	9.16813	8.1178	9.86184	14.438	12.679
Aspa	3.36309	1.46563	1.56808	1.00898	1.27552	1.6957
Hoga1	51.7551	39.5836	39.4711	36.8715	43.8317	46.6958
Ykt6	6.91656	6.77667	7.31332	4.61168	5.63592	5.79199
Dexi	2.17193	2.10454	1.58626	2.84799	3.16513	3.21136
Commd10	5.17402	1.92122	1.82412	1.88425	2.16613	2.45162
Gemin7	16.6686	8.52708	5.93308	8.20678	6.50966	5.81444
Hdac1	13.3525	4.40126	5.9823	7.41289	7.01992	6.5955
Cers2	72.8965	49.387	49.6142	50.3861	56.2388	62.6468
Slc44a1	4.13041	3.5719	3.77079	2.96264	3.01703	3.02114
Pfkfb1	4.32754	5.96938	8.33727	3.1188	4.46176	4.5863
Ripk4	0.635328	0.460719	1.03578	1.08408	1.07399	1.09315
Tsen34	7.35513	4.41133	3.88376	6.57846	6.28428	4.57638
Sft2d1	21.7716	10.0275	12.2004	10.7863	13.7048	12.8242
Tma16	1.71167	1.60328	1.81267	1.36298	1.39317	1.23882
Car7	0.158592	0.239595	0.397775	0.463904	0.496468	0.606387
Cth	203.279	54.9019	67.691	54.3208	81.3151	67.2469
Rrs1	9.2228	5.01606	6.06581	5.5155	5.02369	6.14602
Rpl23a	962.629	436.801	449.122	485.419	482.116	486.2
Fetub	283.377	463.13	573.772	264.049	268.638	245.761
Ppp1r11	20.3995	19.2391	21.8832	20.9143	17.8902	18.1888
Atg4a	5.27696	1.60662	1.34712	1.80674	2.15635	2.34333
B4galnt1	8.16988	11.2134	14.7947	11.3201	9.94032	11.7075
Dusp12	8.75472	4.62921	5.61156	4.26813	4.45354	5.02114
Slc15a4	3.91062	4.64371	5.06772	4.7663	5.47222	4.3576
LOC105244208	1025.34	736.244	824.222	632.928	569.038	520.304
Oasl2	13.9735	1.49231	1.00712	1.48777	1.5084	1.38177
Wbp2	14.9999	20.0691	19.8987	18.8352	21.7284	22.4485
Bckdha	54.171	55.5274	59.3612	63.9811	57.4656	54.9918
Nmnat3	1.25596	0.632489	0.700037	0.907129	1.48533	0.724151
Eed	6.38917	2.23452	2.94424	2.15834	1.84263	2.26707
Samd4b	1.69196	3.14537	3.40456	3.35541	2.82787	3.75942
Gm3244	2.86779	1.18161	0.871865	0.508405	2.93811	1.92247
Anapc4	5.09729	3.03754	4.77459	3.77359	3.28004	3.78969
Dctpp1	57.3998	59.7721	55.9599	55.5802	47.3781	44.9142
Kif1bp	2.14477	1.55532	2.07208	2.1842	2.55138	2.69451
Akr1c12	78.2537	43.4875	37.0311	45.2819	54.1819	47.0185
Mrpl37	13.4676	9.68996	12.2449	11.4901	11.7784	12.6207
Ddrgk1	46.7446	51.0558	53.8933	44.7905	53.0051	43.6426
Ift43	0.875379	0.649224	0.665332	0.698348	0.772282	0.760699
Ppp1r8	3.35425	1.2461	2.57448	1.39401	1.80745	1.53182
Sypl	4.96794	2.42886	2.34919	2.23133	3.31897	2.62263
Gltscr2	32.7333	38.7559	44.1248	33.9654	32.487	32.3159
Pop7	3.49783	2.8824	3.19023	3.56558	3.28496	2.99617
Apeh	9.20602	9.33636	10.8974	8.70968	9.28778	11.0902
Il13ra1	13.7203	3.2858	4.70167	3.83171	5.21776	5.85671
Prdx3	62.9174	29.9379	30.3812	34.2424	35.3549	35.2714
B4galt3	1.44955	2.34228	3.7411	1.59774	1.24296	1.44586
Phykpl	5.35439	2.80994	3.33779	2.61039	2.47016	2.6938
Pik3ap1	7.24711	7.90319	11.3519	6.9309	7.97953	7.87159
F8	0.732543	0.5859	0.306223	0.441163	0.424918	0.388364
Krt7	0.158792	0.287877	0.132759	0.232244	0.0745641	0.130104
Derl1	34.8337	23.0827	22.495	20.1054	21.8844	22.5044
Bbox1	39.2637	12.4132	13.0889	16.8992	22.1379	20.278
Vti1b	33.1887	13.7149	12.1736	12.5318	13.369	14.0629
Ppa1	139.664	59.722	68.0394	67.0918	74.9643	66.04
Hsd17b12	77.7854	37.365	28.0512	36.1196	42.5063	40.8987
Tcn2	23.6674	21.7637	16.8788	16.9601	20.1918	22.6157
Idh2	20.0084	23.6229	23.7894	17.9678	18.4514	17.8369
Ptpra	6.65481	3.20743	3.50112	3.38681	4.11573	3.72368
Slco1b2	286.974	123.72	72.5365	113.643	161.593	160.983
Tob2	6.08486	9.31664	13.4694	8.36157	7.1654	8.24037
Gne	10.102	11.908	13.3813	12.3428	14.9141	15.6343
Slc20a2	5.95534	5.39827	7.96106	6.55199	5.98173	5.84488
Acsm2	0.11213	0.0508206	0.0156245	0.036444	0.035102	0.015312
Rint1	2.75631	2.25891	3.15675	2.79798	2.83679	2.66052
1700037H04Rik	0.866039	0.942034	0.941273	1.43553	1.54533	1.20628
Ankrd37	0.470109	0.426134	0.224593	0.196448	0.189214	0.220101
Morf4l2	29.8343	11.9837	12.4504	10.8655	14.0807	13.405
Lrrn3	0.143093	0.259416	0.119634	0.209284	0.167981	0.117241
Gm28876	0.0188506	0.136698	0.252162	0.165422	0.159331	0.200785
Apool	32.9594	16.7682	15.9369	15.8396	20.5476	17.8494
Cinp	5.02763	3.4573	3.33371	2.6483	2.44224	1.89394
Scrn2	11.8616	14.3124	12.8067	12.9444	12.9841	12.9368
Mrpl48	29.634	16.9827	21.6881	17.0381	18.6101	15.9408
Dync1li1	2.46182	1.17156	1.18347	1.08017	0.924799	1.61365
Uqcrc1	91.1718	103.046	98.0304	86.6725	106.69	102.986
Cd86	5.68294	0.440576	0.750198	1.05719	0.948036	1.19469
Fancl	5.29975	2.11376	2.54037	2.9627	2.25634	1.79481
Fto	1.72299	2.29067	2.68896	2.436	2.53508	2.87048
Psmd11	25.2438	21.1519	21.8856	18.8638	17.7308	18.7713
Ube2g2	5.78148	5.81658	6.79897	4.58411	5.54897	5.5178
Pde1a	0.25038	0.0174584	0.0805122	0.187794	0.217055	0.220926
Dhx40	6.63736	4.62589	5.52302	5.34224	4.67507	4.69432
As3mt	15.4901	5.79199	12.5189	11.2648	5.8796	6.45159
Vps33a	2.04734	2.83258	2.82879	2.35347	2.46921	2.08358
Zfp593	5.22551	4.44789	5.00815	2.85824	3.59085	3.08056
Apopt1	15.9327	6.83743	6.75682	6.97954	7.08396	8.57669
Nit1	27.8038	21.6215	22.7561	20.6892	24.0503	25.0587
Ksr2	0.0246294	0.0372093	0.0411831	0.0480297	0.0693916	0.0807191
Acy3	37.0128	30.5329	28.6526	65.1134	79.912	75.8149
Kdr	1.19597	0.833923	0.538407	0.269107	0.410396	0.414574
Pik3c3	3.79378	1.92006	1.82379	1.6646	1.78145	2.22768
Slc25a5	208.282	147.196	137.227	148.284	192.501	184.515
Rps3	179.735	88.6903	80.9613	74.2952	65.2028	68.7451
R3hdm4	10.2951	12.89	14.5786	14.8064	15.9531	15.2887
Anapc16	19.858	14.7495	14.3258	12.3039	11.3518	12.6245
Ugcg	5.28387	4.37191	4.70013	3.23499	2.65426	2.81906
Tor1aip1	7.48024	3.81245	3.72873	3.24771	3.60529	4.20923
Arhgef6	0.573729	0.208025	0.805844	0.268518	0.193973	0.263243
Urah	215.902	119.76	120.613	114.321	147.358	139.12
Tm2d1	16.4195	2.14152	4.34542	4.60712	6.98902	5.0328
Rplp2	168.557	127.445	160.321	109.052	79.3358	82.8629
Gfm2	2.57441	1.8432	1.96518	1.9281	2.10238	2.44557
Klhl9	13.4373	4.92626	5.76693	6.28894	5.58062	4.23259
Psme4	7.01177	4.15514	4.68069	4.82286	5.83637	5.21058
Ifi27	256.297	21.5575	20.3584	25.1288	33.1018	34.2356
Hnmt	21.541	8.55772	8.22656	8.8163	13.7989	14.9257
Dars	42.7603	16.9691	18.6303	17.6169	19.7491	17.6409
Mrps34	92.7257	63.1025	69.7948	59.4096	67.0878	67.5958
Slc38a2	17.5598	19.498	38.7044	13.7448	12.2223	13.7223
Ube2b	39.7356	21.0277	25.1479	23.4846	21.3689	20.3253
Sirt3	27.0559	23.849	19.7856	19.703	26.9378	23.1124
Zmat2	17.0723	20.3303	21.7366	23.6094	23.2116	21.5762
Diablo	7.27347	6.0633	5.91814	6.39544	6.34291	5.79979
Cops6	79.3055	40.7952	34.3548	38.8317	49.9411	46.5879
Adk	138.54	97.9142	98.9308	97.6176	125.583	107.482
Acad9	5.18909	2.69156	2.57892	2.61413	3.43838	3.51939
B3gnt2	5.40687	1.6202	1.6438	2.09135	1.84648	2.52622
Mipep	6.14753	2.63145	3.85476	4.02939	3.84894	4.2254
Cyp2c70	454.174	102.989	85.6883	51.0086	135.973	130.943
Gstz1	341.263	177.568	197.127	168.68	216.223	229.075
Myl6b	0.0505914	0.137577	0.29608	0.197316	0.237563	0.207257
E2f2	0.176185	0.0456299	0.105215	0.098165	0.118188	0.103111
Rsl1d1	28.0055	14.2136	15.4568	11.0829	14.919	13.7451
Gstm2	66.3887	56.472	47.2593	25.0954	19.9922	16.3578
Ppp2r5a	26.2303	21.7028	27.1563	28.1254	24.0585	24.3704
Appl1	1.0339	0.788425	0.75463	0.62406	0.86309	0.672309
Ada	1.47796	0.401913	0.432479	0.504377	0.694007	0.544925
Wfdc21	1303.49	379.956	330.736	278.637	394.196	395.259
Ybx1	91.4484	75.1426	54.3369	59.4096	67.3613	63.4099
Fxyd3	1.44185	2.1783	0.401823	0.702938	0.451369	0.393788
Smagp	14.278	6.39326	5.75288	7.46408	7.43156	8.59771
Casp8	11.9334	10.3664	10.7391	11.2316	10.9347	11.7805
Kng1	1183.35	1272.03	1481.14	747.4	698.039	654.899
Ptcd2	8.9461	5.65605	6.28524	4.32478	6.00119	6.52912
Plekhh2	0.0811981	0.132485	0.122195	0.079172	0.045754	0.0665286
Mrpl28	29.3227	16.5052	16.9038	14.1802	12.7697	14.5313
Zbtb33	4.62189	1.73822	1.80875	1.96563	2.14722	2.21573
Cebpa	51.4962	56.5953	62.7832	88.6381	101.121	102.585
Emc6	82.7788	51.587	55.4248	56.8584	56.4117	48.7124
Gcsh	70.0718	26.807	27.5596	23.5091	37.5916	37.9662
Epha1	3.76899	3.10896	3.93886	2.9767	3.89358	4.1689
Psmc6	72.542	23.2081	28.8773	26.9268	28.0524	30.081
BC028528	1.26968	0.406203	0.437096	0.436939	0.631274	0.67313
Gm38760	1.81968	0.659787	2.1299	1.41942	1.02536	1.78912
Slc25a15	38.3937	22.1634	38.2346	24.2633	29.5099	30.9927
Yy1	20.9619	9.27328	10.0205	8.50804	8.99539	7.51914
Ecsit	15.3873	22.2656	22.3656	22.1609	22.9358	21.3401
Gm7694	0.357136	0.304686	0.245894	0.737417	0.473508	0.808994
Gm4952	32.7914	18.3736	11.5158	8.16498	11.3922	11.9267
C2	29.2897	12.649	15.3298	16.996	14.8942	16.0378
Slc30a1	5.18323	3.5291	3.96091	4.00195	3.83256	3.22834
Gm38832	1.10999	0.558977	0.721787	0.841782	0.579132	0.505252
2610305D13Rik	1.27095	0.177241	0.122606	0.762608	1.33133	1.16149
Snhg6	52.5964	22.436	32.0748	23.5303	13.6564	15.4632
Psmd12	70.9636	40.543	45.3984	37.7675	38.779	41.4367
Cep89	0.80528	0.648848	0.972485	0.58162	0.532192	0.806417
Rab21	12.1974	5.18104	5.81318	4.88362	5.47853	6.85564
Gatsl3	0.230626	0.139369	0.257089	0.0749572	0.216591	0.440908
Mul1	6.54223	5.6136	6.21311	5.10938	5.10019	4.78783
Zcwpw1	0.319483	0.496454	0.763159	0.356013	0.257177	0.448739
2610002M06Rik	2.82365	1.016	1.33354	1.49219	1.61943	1.88967
Hacl1	64.8368	32.6995	31.8085	18.2904	25.7025	24.3153
Tmed7	32.2101	10.4819	10.0032	11.4884	14.5254	13.0311
Gmppa	8.45745	6.81452	9.03503	7.33014	6.93415	9.12934
Fhl1	0.792869	0.947382	1.3559	1.19477	0.710771	1.00397
C1d	18.3541	4.56573	4.65774	7.25517	7.6689	8.12874
Ncoa4	25.5857	16.1571	16.6293	18.3868	19.4835	20.383
Prkaca	12.1698	12.3534	12.487	14.2687	15.963	15.3275
Shtn1	4.53826	5.23568	6.40585	6.35019	7.14036	7.00211
Ercc6l2	1.17064	0.565941	1.01134	0.608763	0.513053	0.623447
Cdon	0.0474998	0.0430566	0.03177	0.00926291	0.00892182	0.0311347
Afg3l2	4.66058	6.44125	6.37391	6.33956	7.2679	7.82574
Glrx5	91.4882	41.9208	48.226	49.9942	50.1596	50.4536
1810026J23Rik	4.88593	4.17685	5.28049	3.36967	3.73056	3.97068
Gm16157	8.45745	6.21825	3.77114	2.56555	3.97138	4.0807
Tars	17.245	11.4749	15.8556	12.7624	10.4531	11.8202
Acly	17.4647	4.2027	17.4313	4.65937	5.63646	6.82845
Snw1	13.1669	6.37219	7.41655	6.52795	9.16937	8.50247
Tstd1	26.7384	21.1299	13.9479	7.79908	8.79965	5.80462
Tm9sf1	6.42631	5.44445	6.32088	6.38881	6.86358	7.70869
Thap7	8.29116	8.37676	10.831	6.65268	6.56993	6.43944
Clock	1.05629	1.31795	1.61039	1.19957	1.09704	1.30327
Abca8a	3.16911	3.07267	3.57186	3.98966	4.97297	5.32461
Ecscr	2.02532	1.27713	0.809829	0.77274	0.248095	0.721486
Tmem14c	98.0766	35.6644	33.6094	42.5328	45.4292	45.4738
Emg1	39.4033	18.1318	21.9622	17.1539	18.1066	18.1663
P2ry4	0.180232	0.580881	0.736676	1.05441	1.16604	1.14855
Las1l	5.16099	4.03776	5.41927	3.62439	4.93346	5.26056
Mkks	13.0211	6.63058	7.30028	6.6095	6.43805	6.90327
Phf5a	17.3448	13.6445	17.0565	12.0694	12.8449	11.4567
Gm34484	0.499443	0.113181	0.208781	0.273926	0.351786	0.409212
Faf1	4.15096	2.91221	3.06634	3.10484	2.37639	2.70219
Mup12	197.196	49.9067	5.58291	473.314	844.577	752.914
Snhg5	5.10663	4.74185	5.51901	3.0361	2.33944	3.6738
Eif4e2	5.44875	3.6168	4.14894	3.02592	3.41144	3.49181
Eif6	20.3834	8.39849	8.66165	9.93737	7.91028	8.35042
Akr1d1	26.4287	14.8615	13.4726	4.9942	13.5523	11.8618
Galm	28.9652	13.9199	15.5393	18.1743	22.7268	23.472
Specc1	0.237546	0.184565	0.17023	0.0551473	0.0318699	0.0556086
Syncrip	3.03866	2.69432	2.92849	2.67194	2.64619	2.63454
Mdh1	275.189	130.408	143.345	134.067	176.543	172.147
Gabarapl2	96.3689	38.6689	32.4427	41.0937	37.4084	32.3204
Ces1e	53.5697	53.3216	62.6112	30.6802	31.2521	30.1848
Josd1	6.15883	4.1366	4.21855	4.26872	4.49481	5.50213
Ets2	3.93064	2.98518	3.70071	3.10748	2.52746	3.07545
Pex11g	9.01122	6.96081	8.45104	7.79312	7.175	9.50188
Mylpf	2.71217	0.819489	1.07977	1.00742	0.606455	0.846544
Pdlim2	0.649082	0.117673	0.271334	0.253154	0.121916	0.212727
Cyb5r4	10.739	4.09192	3.77411	4.40154	5.35511	5.10023
Myeov2	171.969	90.865	102.168	86.5158	82.831	77.6333
Hs3st6	0.249515	0.301567	0.208608	0.486578	0.312441	0.545165
Snta1	3.3341	3.02223	5.07722	4.23779	4.13766	4.19519
Runx1	0.136538	0.123766	0.114153	0.166413	0.176314	0.125854
Pigt	2.00731	1.24262	1.88288	2.19591	3.08061	2.80796
Bphl	72.034	39.7092	37.3912	38.9607	60.5065	58.6446
Mat2b	18.9608	5.61111	6.52741	9.78759	8.74633	7.21933
Svbp	7.70951	3.49418	4.40448	4.25971	3.74084	2.84251
March8	7.19506	6.8717	7.15126	9.20686	9.54512	9.72911
Bcdin3d	1.0898	1.43689	1.82227	2.22182	1.58175	1.86701
1700020I14Rik	5.19601	2.64936	2.1042	1.74156	2.82113	2.46124
Arhgap4	1.14444	1.0679	2.05434	1.34562	1.16963	1.51684
Tmed10	28.9271	17.675	16.1231	18.7339	22.8401	21.4187
Gstm4	18.6971	8.28458	9.48898	6.46516	6.0588	5.92214
Ttc23	2.50913	2.34779	3.21433	3.07788	2.86953	2.68583
Trim37	0.864646	0.994045	1.05789	1.00757	0.851637	1.00218
Itm2c	7.35277	1.8444	2.24242	3.47192	3.21379	3.33426
Tmem128	16.9935	6.93177	8.66659	9.03037	8.37866	7.65788
Skap1	0.512573	0.0516251	0.0952309	0.0555314	0.0534865	0.0466633
Clpx	26.4003	13.1407	11.9424	11.7723	11.219	10.5541
Rmdn3	10.1702	5.87797	5.30559	8.07905	9.47319	8.6961
Crp	177.166	123.42	96.2876	78.9609	118.816	108.763
Col4a3bp	6.28376	4.88226	5.92903	4.50769	4.53139	4.59689
Trim8	5.25443	6.74052	7.29597	8.71863	9.6096	8.81171
Ctu1	0.7004	0.362791	0.6274	0.682923	0.751744	0.778815
Tspan33	2.83183	4.67753	4.68252	6.50408	5.90998	7.11534
Hmgb1	81.1217	63.2024	60.4036	65.9851	69.8515	64.0426
Tgm1	1.08855	0.845766	1.10511	0.833948	0.438131	0.764477
Habp2	50.1015	32.8616	38.4901	28.4662	34.7495	36.3185
Hmgb3	6.45272	2.72581	2.61885	3.11531	4.47147	5.08163
Susd1	1.07868	0.669009	0.593315	0.885698	0.666472	0.674482
Bpnt1	10.1802	3.96475	3.91343	4.16499	5.7652	6.03569
Dsc2	10.9051	5.01594	4.76176	6.47457	4.89259	4.95405
Adamts9	0.0587665	0.0133174	0.0859811	0.214876	0.303546	0.240748
Rpl7l1	22.5171	10.6872	11.5135	11.1661	10.528	11.7583
Snhg1	25.1315	12.7092	17.4726	14.1868	10.9315	10.4039
Fopnl	7.78721	2.66665	2.70067	2.47472	3.03366	3.16654
Fkbp10	0.0967514	0.263104	0.323558	0.0943372	0.0908634	0.039636
Ndufc2	216.527	115.484	104.196	100.784	144.307	120.444
Map2k4	4.35856	4.05881	4.7591	3.76212	3.7578	3.43453
Slc37a4	32.6178	27.876	35.3715	29.8078	29.9065	31.235
Dok3	0.749301	0.822203	1.6156	0.845962	0.740737	1.0663
Cdc42	59.1268	24.2341	25.1195	29.5407	32.2309	30.4539
Mapk1	9.3619	4.42322	4.20889	5.61907	6.96737	6.27755
Gtf2a2	16.4278	10.8146	11.2798	11.3792	10.8904	10.9933
Arl6	2.23012	0.938559	1.46497	2.95107	2.244	2.15351
Glt8d1	2.26972	1.84309	2.13481	1.47539	1.33224	1.8984
Skap2	16.2877	8.07847	7.70795	8.53991	6.71023	6.29484
Sdf2l1	21.7068	6.18104	3.89566	6.31629	7.68468	7.54239
Ccdc58	40.7062	18.2629	22.5165	22.2507	18.0526	19.5396
Prpf19	15.4495	13.2293	14.3961	12.0007	13.1461	11.1595
Pnp	30.0569	6.63668	5.1905	6.84662	7.72039	7.96333
Pir	18.2473	8.05633	11.6391	9.04936	5.68765	5.41317
Fchsd1	0.175054	0.052893	0.146355	0.170686	0.1644	0.262951
Ppfibp1	5.84818	3.55394	5.20071	3.26758	3.35296	3.17647
Ufc1	100.45	70.4514	75.2452	64.0646	59.4974	60.5764
Coq2	20.2426	6.33403	8.43186	8.07762	9.67448	10.6242
Ciapin1	2.50163	1.67284	2.70866	2.09931	1.54058	1.81446
Lrp12	0.731254	0.371197	0.317912	0.427804	0.384581	0.50328
Rpia	2.77142	3.34957	5.16883	2.21724	1.13454	1.74671
Serpinf1	301.657	272.064	271.087	237.013	278.549	247.573
Usp22	2.60802	1.49039	2.29895	1.74136	2.02334	2.1833
Serpina1d	1157.14	1178	1116.73	970.404	1386.3	1289.44
Dpm1-adnp	5.70008	4.45939	6.38706	2.37534	2.13239	3.58507
Rack1	250.438	171.67	165.053	132.473	110.337	103.255
Acd	3.05024	4.38781	4.87859	4.4612	4.67057	5.27
Slc38a4	153.064	163.479	188.104	153.678	192.539	184.461
Proser2	1.85273	1.79525	2.10983	1.77536	1.07999	1.1516
Tiparp	1.60661	0.714425	1.06444	0.59114	0.683247	0.745107
Ola1	16.2868	10.3541	9.41285	12.31	13.9098	12.9861
Ptbp1	10.2586	11.464	12.9633	11.8733	10.48	10.298
Brca1	0.492105	0.15441	0.26901	0.166093	0.0888762	0.046523
Yipf3	11.0928	7.29279	7.43976	8.79546	8.81503	9.63809
Kif20b	0.0424123	0.07689	0.0531885	0.041354	0.0199156	0.017375
Metap2	8.63399	4.90983	5.90252	5.86816	6.86944	6.46725
Sh3glb1	10.5505	6.37071	5.94569	6.15283	6.31821	6.38759
Cbr1	102.974	83.6276	111.413	46.9085	37.0858	38.6539
Fech	32.8511	22.1686	25.9613	22.4261	28.0362	29.162
Trappc9	0.343334	0.489058	0.423735	0.382591	0.368503	0.522426
Dr1	6.86847	2.66828	2.5294	2.94991	3.68599	2.00985
Suclg1	112.353	98.3993	84.4037	81.8533	122.676	102.58
Serpina1a	1814.99	1872.32	2091.06	1760.27	2085.84	2026.31
Nudc	24.7731	22.371	30.0124	30.5355	26.9528	25.3527
Itpr2	0.784468	0.945117	0.971335	1.17155	1.04447	1.05768
Psmd7	32.8184	15.2666	16.0549	13.736	16.4084	16.8945
Lix1l	0.401505	0.454935	0.37764	0.293615	0.188535	0.370089
Susd6	3.95293	9.05934	10.3303	9.50241	8.89567	9.85893
Surf4	41.6597	41.4536	38.9864	32.6382	35.059	31.7103
Tmem30a	62.0665	20.8015	22.1198	23.6167	23.9102	23.1715
Ptcd3	7.32939	4.79449	5.02225	4.08898	4.25774	5.10755
Ginm1	43.0807	30.3809	30.136	46.1677	45.6554	42.0332
Tspan7	5.25744	4.41695	1.82253	4.00097	2.64938	3.36204
Fdft1	6.24656	7.2633	7.41951	6.59475	6.21705	5.57689
Edem2	12.0989	10.8406	12.333	10.6173	10.5323	9.03617
Sdhb	128.609	141.885	129.986	123.008	142.064	132.65
Amot	0.70686	0.640739	1.15783	0.337578	0.24386	0.319127
Umad1	5.64748	1.16576	1.40246	2.34438	2.78318	2.61138
Cmbl	70.2033	46.5829	43.0576	42.3696	50.7121	46.4708
Tgfbi	22.0998	7.88517	6.87961	10.4074	7.68373	10.7873
Mocos	6.45083	2.25205	1.82204	1.99746	2.37418	2.42843
Rrm1	1.92175	0.942388	1.05357	1.56662	1.18347	0.851812
Eri3	3.58007	3.4012	3.7702	3.15509	3.65315	3.6384
Akr7a5	31.797	39.2852	44.2652	45.5251	41.1213	41.1226
Rpn1	30.8409	17.1434	19.3385	15.2379	14.2222	15.9773
Igbp1	31.1072	21.3548	21.6381	23.2942	23.2155	22.7686
Rmdn1	9.87406	5.02833	5.14794	4.40818	4.16771	4.70412
9530068E07Rik	53.2884	16.1475	16.9417	18.3647	19.7018	18.4849
Stk10	0.642338	0.323474	0.31824	0.371146	0.469192	0.487306
Rnaseh2b	8.29685	2.2719	3.46831	3.62357	3.8148	3.6822
2700060E02Rik	80.5567	46.1864	50.0592	38.8667	36.2608	43.1138
Gfm1	16.8187	6.50238	6.40257	7.3252	12.0171	12.4299
Tspan12	48.9004	32.8858	28.2452	34.3915	43.2203	39.6727
Sep15	201.308	63.1945	56.8221	75.782	76.3591	66.208
Pi4ka	1.70277	2.06797	1.87971	1.57968	1.72335	1.93694
Ambp	2800.4	1803.77	1779.42	1640.42	1686.61	1550.03
Nqo1	16.6327	3.97148	5.15535	1.66133	2.13353	2.59261
Dnajc9	7.48892	2.09951	2.38827	3.61339	3.1903	2.84657
Pdhb	78.6059	51.1915	79.8977	68.8725	56.3023	55.3727
Prpf38a	6.30024	1.12715	1.17822	1.3741	1.1678	1.35843
Amn1	1.16501	1.37743	1.33397	1.13594	1.40331	1.70156
Pacsin2	6.83902	4.0241	4.18804	5.52773	6.56367	6.53737
Eif2b5	6.44502	5.48808	4.85772	3.71339	5.1357	5.64068
Large	0.54613	0.377177	0.347882	0.405716	0.537318	0.468772
Dctn2	36.7408	33.0679	37.0896	28.6465	30.0388	29.089
Ecd	4.91599	2.66638	2.93093	2.71098	3.25448	3.92881
Nol10	1.85543	1.27075	1.41336	1.08548	0.929342	0.777003
Aldh1l1	99.6063	100.653	131.907	59.7667	93.8836	93.1478
Sept10	5.52621	1.02755	0.947737	1.65794	1.33074	1.19968
Slc25a45	2.99697	2.53849	3.94329	4.69467	5.58303	6.23946
March5	22.8151	13.6653	13.3185	17.5003	15.4735	14.0248
Hibch	35.1458	12.172	9.50822	11.5565	19.817	18.2994
Blvra	10.8123	4.22194	3.68542	5.02797	4.92094	6.47384
Lztr1	2.37241	2.89121	3.30577	2.41602	1.98047	2.44055
Slco1a1	79.102	39.7357	25.1584	32.5907	51.6916	49.1025
Smim11	58.9315	47.7118	50.9544	36.5884	34.0585	33.2215
Pdia5	25.2528	15.5086	15.7344	16.6153	14.1396	14.2984
Tspan18	0.0982422	0.200368	0.143738	0.119739	0.115329	0.0402467
Insig1	41.7996	28.3634	34.1119	30.9268	20.5881	20.5722
Ncf1	2.37509	1.23024	1.27652	1.57145	1.7924	2.11974
Tmem205	270.698	373.296	354.715	238.986	264.633	234.9
Lama4	0.229101	0.169912	0.174128	0.142153	0.156479	0.255969
Coro2a	0.53269	0.268257	0.445358	0.31741	0.416893	0.436452
Qpct	4.52561	1.27503	1.176	1.31188	1.72305	1.70367
Ube3c	1.82641	1.15663	1.27597	0.902614	1.36281	1.39395
Cyp2g1	3.46574	0.985586	1.02267	0.19878	0.382921	0.445429
Siah2	3.20377	3.40914	4.38657	2.94273	1.70062	2.24453
Keap1	10.2259	8.35007	11.7054	8.95442	8.54532	7.80141
Lrpprc	15.6552	17.2017	18.0281	20.7067	20.1999	19.8983
Nat9	12.4938	14.3571	17.7656	15.3475	15.7062	14.428
Selenbp1	99.6914	73.9052	76.5372	74.178	87.5185	89.8244
Stx8	4.05754	1.90169	2.4286	2.20293	2.51154	2.55003
Utp6	5.56256	2.80124	3.99789	3.33038	4.18534	3.75803
Gm32064	0.207518	0.27589	0.439525	0.175361	0.129926	0.124687
Nupl1	0.841584	0.572146	0.483732	0.205146	0.296388	0.474059
Bhmt	774.746	355.492	335.303	130.606	286.596	285.256
Rpa3	19.3423	7.87194	5.61041	8.85247	4.07789	5.33651
Acyp1	5.39666	4.01383	3.23932	6.20646	4.80832	3.62804
Fam122a	6.16246	3.76888	5.64875	5.35714	5.36906	5.47496
Tceanc2	1.36173	0.651463	0.56924	0.756079	0.905857	0.945257
Hao1	110.469	49.2801	44.5705	60.9966	72.7387	71.7987
Mrps22	18.0184	7.69715	6.75301	9.69315	9.23896	10.7754
Stk4	1.50846	1.72498	2.03726	2.69274	2.39743	2.50991
Tank	4.7135	1.21688	1.52143	2.29794	1.87712	2.29761
Als2	2.23647	2.57868	3.75458	1.77942	2.302	2.58005
Gpalpp1	2.54248	1.84372	1.73917	1.50996	1.54118	1.66652
Olfml1	6.90684	1.91301	1.87137	2.80604	3.12314	3.1963
Uba2	10.4579	4.52703	4.78211	4.41175	3.20702	3.95203
Psmb4	203.014	139.281	145.658	121.098	121.374	115.784
Aldoc	1.79701	0.516485	0.513014	0.170943	0.205811	0.3232
Rps25	809.472	450.565	488.218	329.926	291.152	300.92
9430038I01Rik	3.47714	1.1707	1.91037	1.25928	1.39951	1.62797
Os9	29.5563	25.6752	29.7043	25.7868	31.8055	32.5914
Aqp1	11.3147	9.22244	5.1876	4.49303	5.18453	5.83149
Exoc6	5.10819	2.70364	2.35033	3.44305	3.25187	3.59545
Pex3	9.2889	3.59506	3.53398	4.37591	6.07712	5.38737
4930523C07Rik	0.876819	0.681258	0.792912	0.593224	0.689016	0.879686
Phf7	3.64821	1.9735	2.31217	2.00808	1.93414	2.45878
Lima1	5.74528	2.88202	3.21779	3.99748	5.02894	4.3874
Pggt1b	1.49477	2.20365	2.56808	2.86689	2.43737	2.34177
Atg16l1	5.28796	3.72431	5.59785	3.30133	3.00113	2.99231
Vps35	24.8745	8.1042	5.74725	8.75615	11.755	11.167
Txnl1	58.186	29.7183	26.587	23.5672	25.3346	22.0623
Galnt11	1.05788	0.556796	1.0271	0.732021	0.737114	1.14636
Mtfp1	13.3499	11.8558	15.8369	9.67463	9.31838	7.09496
Sec61a1	22.0436	17.2773	18.0832	12.3224	16.8107	17.7216
Htatip2	33.6135	19.2017	27.9183	12.4788	8.49639	9.09991
Ints6	3.1238	1.43519	2.33739	1.2239	0.897523	0.993392
Naa10	21.3129	24.6365	27.8724	19.0652	19.4649	20.1859
Psmb7	137.597	67.2764	63.6447	73.0639	77.9814	77.9894
Cdyl	0.710551	0.252033	0.361602	0.331349	0.522242	0.430307
Prkrir	4.21811	1.51163	1.85897	1.78543	1.81181	1.44672
2610306M01Rik	0.974251	0.55195	0.50908	0.474971	0.914961	0.29934
Armc1	10.7349	3.35942	3.52588	3.98744	3.52056	4.64206
Ptges2	4.06408	1.92967	2.48093	2.51598	1.99925	2.32561
Tom1l1	4.14871	3.178	3.27314	3.24754	2.7987	3.49494
Adck5	7.85852	11.4424	11.3296	10.0155	9.06553	10.1905
Nt5dc3	0.420581	0.838727	1.31861	0.471599	0.82947	0.706425
Pmpca	10.2536	8.60966	10.7083	10.1732	8.61599	8.28328
Zcchc6	7.81734	3.56085	3.76051	2.16411	3.50478	3.44391
Lin7c	9.52709	6.75975	7.22719	7.71641	7.48943	7.38193
Slc2a5	1.50274	0.663623	0.161074	1.20225	1.41129	1.57853
Cnep1r1	7.32533	2.81927	3.01087	3.272	3.42055	2.81654
Txnrd2	5.75077	7.66946	11.6054	6.76739	7.51145	6.71569
Got2	114.001	152.304	174.37	152.467	176.455	177.659
Spcs1	63.8372	17.8136	14.2324	16.5985	21.1596	21.0242
Dpy30	21.2522	10.3017	10.0717	8.53254	9.81932	9.96341
Pex11a	20.2779	23.2107	27.4912	21.4002	20.0894	19.0252
Cmtm6	14.1764	12.1122	11.6666	20.4994	17.4155	17.6503
Rpl37	385.318	323.603	308.183	212.988	239.382	263.703
Sgta	13.3349	16.1167	17.217	12.8376	12.9989	11.7095
Umps	5.58923	4.23856	4.06207	4.2387	5.07754	4.54953
Snd1	10.0529	12.4653	12.8649	12.7612	12.6921	13.0738
Rtn4	8.03757	2.90745	2.8867	2.20761	4.09316	4.01931
Ppia	1094.8	493.018	500.355	523.316	428.206	428.951
Nucb2	1.60188	0.883852	0.844318	0.88282	0.850312	0.485048
Erlec1	5.27263	2.87766	3.40425	2.66474	3.12401	2.78203
Tor2a	15.6727	10.4975	14.136	12.5716	12.3987	10.0579
Dpagt1	5.03269	3.84912	4.25143	2.86248	3.98791	3.77984
Sdr9c7	14.6637	8.68785	3.80344	16.7525	22.1087	22.1834
Ripply3	1.07063	1.19443	0.757394	0.642406	0.464063	0.337386
Cox11	7.46948	3.28433	3.86811	3.9133	4.2927	4.29314
Dcaf8	17.4296	11.8616	13.3166	11.1119	11.156	11.7761
Rpl36al	422.094	378.196	354.727	273.108	261.45	226.501
Nit2	112.116	48.107	44.3706	54.7067	65.9343	56.079
Actr1b	6.50378	6.44037	6.89971	6.71452	6.98055	7.92601
Ahsg	2720.3	2798.69	3245.81	2783.15	3639.7	3485.72
Ppp2r1b	1.28299	1.33456	1.38917	2.00976	1.71848	1.87837
Slc25a14	1.41558	0.233302	0.753137	0.250955	0.362571	0.579917
Inmt	198.299	262.206	258.203	167.427	309.808	296.911
Grhpr	123.858	89.9958	94.9226	92.9715	105.981	106.877
Stt3b	13.9018	12.7907	12.1964	9.56991	8.43304	8.33495
Hmgcr	7.8311	4.26858	5.67717	3.2217	2.85873	2.92038
Rassf4	0.727155	0.610907	0.637598	1.15863	0.749527	0.87188
Dreh	8.31397	1.41305	0.868867	1.1822	0.976001	1.56107
Prmt7	2.866	2.30925	2.3581	1.77428	1.58077	1.97548
Ngly1	11.7631	4.95761	4.10079	5.24809	4.72872	5.65475
Psma5	84.8447	25.4173	21.54	22.6996	24.9733	21.7027
Dlst	24.7401	24.2026	31.8273	24.9722	26.6706	28.7284
Cltc	27.032	11.5892	11.5853	12.9792	13.4531	12.8866
Slc25a17	33.69	17.6658	16.2937	19.2235	18.7284	19.867
Akr1c20	60.7619	17.1123	13.6335	17.7473	31.6458	28.274
Ptprf	5.05057	2.65827	3.51425	2.6529	3.42735	3.91118
Tmem9	7.9151	4.89185	4.69238	4.77088	4.46004	3.65525
Ebi3	0.537669	0.682325	0.629329	0.733953	0.908906	0.969169
Dus2	2.39371	2.1698	1.84328	2.02688	2.78047	2.37415
Eci2	69.4673	62.8483	61.5933	57.1281	65.8664	67.3054
Csde1	32.9594	24.4311	23.5266	24.0527	24.4111	23.131
Trim80	1.23836	1.47701	1.47127	0.444855	0.612105	0.854431
Tpm3	6.52292	3.95602	4.76038	3.96556	4.12804	5.04968
Lrrc41	3.90113	1.85925	2.38733	2.58814	2.07737	2.50435
Themis2	2.99738	0.780417	0.906418	1.18147	1.79679	1.46307
Adhfe1	17.7841	8.29345	10.4448	9.85249	14.9419	14.2701
Vkorc1	181.476	129.098	116.115	105.052	131.697	118.621
Sigirr	3.27543	2.02649	2.69497	2.17982	1.85542	2.04471
Sumf1	8.5321	5.56715	5.1655	4.69748	6.28595	5.75524
Plekhj1	18.3004	11.6034	12.0499	12.2965	11.3984	8.77898
Foxq1	1.83926	3.04978	3.33798	4.76773	8.51025	7.93917
Hmgn2	28.5182	10.8318	12.593	11.3576	17.4465	16.3727
Trmt10c	11.5963	5.62678	5.01866	4.25672	6.02184	6.81855
Snx7	14.4425	3.15458	4.12188	3.56294	5.82851	4.46716
Ece1	9.93259	15.8132	18.2313	14.9696	17.5198	16.3382
Rps8	657.347	403.666	439.606	332.501	280.944	251.239
Dnaja3	21.7796	12.7592	13.3983	16.7385	19.2036	16.7538
Ldhb	1.64162	0.875331	1.13028	1.31819	0.906892	1.1868
Ech1	194.969	224.675	211.851	169.281	193.703	186.853
Plekha3	7.00957	3.55515	4.04646	4.1903	4.31029	4.99111
Ddx47	12.2781	11.259	11.1604	9.39642	10.4583	11.99
Clptm1	9.30816	8.96481	8.77922	8.849	8.71438	9.19949
Ppm1a	8.26868	5.46988	5.71317	5.97918	6.92306	6.36059
Car14	4.12296	6.38454	6.51104	5.91845	9.30367	7.88221
Jrk	0.0455496	0.0206444	0.019041	0.0666196	0.0427776	0.0186602
Etnk2	40.9607	34.5669	58.4133	35.5703	59.6553	61.7462
Mbl1	123.178	64.3364	59.5809	57.7291	61.028	57.5613
Ubb	697.157	502.723	503.449	459.06	329.956	310.536
Sgsm2	0.279875	0.214665	0.467981	0.272891	0.161749	0.26459
Gpatch11	1.5374	0.972886	1.55213	1.61218	1.58005	1.61616
Nme7	0.934417	0.609848	0.562481	0.692436	0.52653	0.428737
Rin3	2.13226	2.44286	3.02067	3.00308	3.30969	3.13012
Ptprg	1.40423	0.636441	0.440256	0.684597	0.849596	1.10629
Slc5a6	1.32754	0.675056	0.757978	1.10499	1.12512	1.59176
Fam129a	0.629992	0.363403	0.303256	0.539815	0.645439	0.703875
Anapc15	2.25593	2.68228	3.82116	3.19948	2.53136	2.80856
Glrx	22.5532	29.3876	26.0837	24.9225	29.0352	24.9462
Acot13	150.519	143.594	151.011	106.135	111.363	101.819
Oser1	16.9537	13.965	15.4682	8.7112	6.93696	7.66589
Anks4b	13.8948	19.5112	22.0928	15.6045	12.6997	12.0453
Cog6	4.91613	2.30632	2.84827	2.48083	3.44246	3.56864
Rnf10	10.732	15.1686	16.35	12.092	15.1183	16.251
Zfp422	2.3929	2.45199	2.81243	4.56494	3.87573	3.80752
Gtpbp1	2.14935	2.45216	2.88135	2.56544	2.61018	2.82373
Ctgf	4.34937	3.37252	3.9868	3.6788	1.03347	1.20218
Ppp2r2d	8.46645	8.57737	8.7001	5.2138	4.82488	4.61742
Cenpb	15.3608	19.4277	17.4263	24.8299	24.2135	23.909
Espn	0.0946308	0.257337	0.158233	0.123026	0.385111	0.258448
Gspt1	10.2014	4.53161	4.65776	5.25223	7.25907	7.11899
Ormdl3	15.748	12.7515	10.9805	15.4158	17.2448	15.0959
Raet1e	5.66113	1.47013	1.04894	0.387883	0.344861	0.250723
Akr1c14	89.5617	34.4063	19.8069	43.4375	61.4268	56.8398
Chst1	0.0410169	0.0743604	0.0685848	0.0799869	0.0385208	0.0672133
Fam134c	10.9938	5.16977	5.23879	6.14631	6.83617	6.73265
Ric8a	3.26795	2.7699	3.86764	2.40015	1.87333	3.37301
H2-T22	97.2557	18.8232	21.5115	21.27	26.0025	27.1537
Slc46a1	8.86685	7.51703	6.87985	5.78446	7.3088	6.37642
Tm2d2	25.263	14.8805	13.8891	16.6774	18.9251	16.5914
Tada3	1.93396	2.09392	2.38043	3.35235	2.67394	3.12511
Tmed2	131.788	49.934	44.2433	59.4938	55.2672	53.0751
Fam47e	5.54858	1.72309	2.66308	2.20413	3.32919	2.48355
Sgk3	1.85904	0.954238	1.02993	1.07012	0.652085	0.844172
Rnf14	7.92797	4.30623	3.327	3.63948	4.17179	5.23192
Cpsf2	3.1712	1.04911	1.45144	1.33162	1.49997	1.46035
Etfdh	59.4555	25.5208	21.554	24.2222	37.9506	36.9087
Lpxn	2.76674	0.771672	0.889671	0.553374	0.732871	0.697504
Tbc1d30	0.411574	0.39084	0.327713	0.592401	0.515369	0.578087
Cyp4f17	1.21079	1.77293	2.53071	1.81627	1.53072	1.86962
Atg3	43.2589	34.9418	31.8186	36.3328	42.3502	38.8526
Plg	454.325	350.881	355.652	352.296	436.634	408.645
Abat	12.3043	8.83895	10.1054	9.40182	17.9327	17.5589
Uqcrb	662.154	523.969	460.878	455.97	501.953	461.507
Adprhl2	1.93301	0.41719	1.53915	1.34627	1.1238	0.905022
Hnrnpk	71.8993	27.6365	32.2567	29.2297	32.618	33.1568
Rbm12	2.48354	1.06477	1.20654	0.883544	0.756452	0.934932
Eif3d	17.0662	13.5658	16.0682	13.4658	12.2303	13.4666
Gnat1	1.82496	0.723734	1.52576	1.33456	1.12474	1.02799
Bet1	26.2604	10.7602	8.03238	9.95062	12.3512	10.3557
Tek	1.49589	1.2349	0.915653	0.833465	0.551908	0.525274
Tspan9	0.551549	0.693817	0.771679	0.779241	0.824545	0.857696
Msrb3	3.75507	1.70191	1.88899	2.69948	2.95871	2.68556
Fem1c	1.09841	0.398266	0.697933	0.385561	0.453889	0.503983
Ficd	0.404657	1.30049	0.984192	1.47063	1.52012	1.50705
Gcnt2	1.72348	1.69652	2.60042	1.91679	1.31511	1.42314
Pabpc4	2.70396	4.49356	6.68779	4.79695	3.28007	4.18475
Cyp4b1	4.10542	2.56227	2.36326	1.70619	2.40183	2.53658
Cr1l	28.9826	11.0482	10.8418	11.4005	15.7057	15.502
Apoa1	7777.98	11966.8	16888.1	10737.9	11590.9	10263.7
Ccpg1	8.71271	5.33247	5.43994	7.16995	8.62194	8.06976
Apobec1	3.54868	3.55533	3.68519	4.40711	4.45531	4.6827
Echdc3	26.2685	13.7954	17.2558	11.7901	18.6003	19.473
Kdelr1	39.139	28.1428	31.3417	30.7554	29.7779	26.3174
Rraga	17.7212	4.88275	5.22146	5.55668	7.47823	7.99539
Dag1	3.57001	3.77222	3.2673	2.55405	3.37259	3.79043
Met	6.03686	4.20683	4.06197	4.70191	5.55029	5.0799
Erlin1	6.14254	3.28013	3.88976	4.86257	4.25514	3.58774
Impa1	9.848	9.52716	12.0372	13.4488	13.197	13.3301
Elmo3	5.90955	4.43951	4.94071	3.63091	4.52356	4.74242
Kbtbd4	2.33459	1.14628	1.95185	1.89695	1.96413	2.03237
Nol7	29.8987	22.4379	22.6135	22.5763	24.8141	21.8764
Lmbrd1	9.57351	6.15245	7.21584	6.49543	7.3383	7.3805
Gnb2	19.6602	22.9642	23.3501	21.0137	18.629	19.9282
Matn2	0.663851	0.126685	0.116845	0.204406	0.0984396	0.171763
Stim2	2.33608	2.61848	3.54916	4.21267	3.65651	3.41644
Eif5a	127.046	78.9438	90.5587	79.743	88.2397	77.8525
Tmem70	29.3721	11.6647	11.6097	13.3271	14.0654	11.6158
Cope	68.1417	63.9776	62.6775	51.9408	54.3784	51.2367
Uox	930.648	915.561	973.662	1101.35	988.612	860.704
Bivm	3.07622	0.947028	1.383	1.13187	0.981174	0.80845
Sord	349.56	332.071	272.911	292.356	395.766	368.571
Usf2	16.9275	28.8897	31.9045	28.9765	25.293	27.3236
Adipor2	40.1094	24.6789	27.0906	27.1265	24.7304	26.2319
Yars2	10.4737	4.74697	3.84758	4.40986	4.99265	5.46093
Cpped1	6.67906	4.46324	4.89797	5.31216	7.12892	6.66774
Mfsd7c	1.33614	1.99677	1.90206	0.563372	0.542627	0.976396
Nat8f1	136.349	94.3057	62.8409	73.3998	98.8897	95.0989
Galk1	16.8063	22.8893	21.3911	19.8926	15.548	15.1402
Ublcp1	6.60102	3.49294	4.87449	4.21464	2.32867	2.88268
Bin3	4.27805	1.36679	1.96425	1.67536	1.18555	1.55147
Cradd	5.25939	3.34637	4.65082	4.73368	4.55937	5.34508
Mta2	5.60992	5.48738	7.8435	5.1918	5.00062	6.28436
Lsm5	23.6261	12.075	9.66622	9.31265	8.96972	6.58986
Mblac1	1.15525	0.0872654	0.32195	0.657079	0.994531	1.02541
Ndufa7	212.212	106.35	98.528	85.6699	104.769	92.9497
Cdc42ep1	3.91339	5.34344	6.00522	5.60286	6.88524	7.95508
Bbs9	0.427786	0.193885	0.332106	0.178762	0.229573	0.425608
Psmb10	50.6117	15.3414	21.6649	19.5816	18.1761	19.0421
Psmd6	75.5921	37.4312	36.636	38.0845	38.9633	36.4606
Cyp4f13	23.1246	31.4129	40.3998	29.1792	28.4697	28.8182
Uso1	15.8	6.23702	7.64349	5.34231	7.62863	8.48243
Gtf2b	20.1998	9.01849	11.5108	9.6029	10.1931	9.55148
Borcs8	4.56829	4.50997	4.34876	4.32199	5.09736	4.33591
Necap1	13.6815	7.48871	10.0746	9.79981	7.85756	8.36417
Wbp4	3.9761	2.54607	4.02568	2.88099	1.91845	2.4508
Gpx8	1.89713	0.214959	1.68524	1.04051	1.00219	0.680045
LOC102640772	0.872805	0.575391	0.729713	0.928392	1.56486	0.910154
Scamp4	4.26262	5.57414	6.54334	5.04202	5.77512	5.21015
Ufm1	13.609	5.60514	6.12155	6.88697	7.43521	7.12265
Klhdc2	15.1417	7.27325	7.95264	8.6438	7.71781	7.26343
Naga	7.92289	9.00665	9.99026	8.48505	8.53854	9.57764
Tmem192	7.75196	4.28465	6.40202	5.89933	5.6821	4.95724
Scd1	337.285	589.287	439.481	392.962	204.661	206.537
1500011K16Rik	16.7689	9.0076	10.6446	11.8087	13.2695	15.6476
Dnajb14	0.820005	1.89309	2.07813	1.96138	1.66053	2.14155
Vps36	7.49418	2.86028	6.26555	4.42277	5.37119	6.05947
Serpina1b	2513.05	2856.3	2942.09	2466.37	3007.67	2986.14
Zfp953	0.922506	0.49189	0.63516	0.502654	0.484145	0.355691
Larp1b	3.66753	4.08382	3.98016	3.99438	4.80672	4.47812
Akr1c19	19.9754	4.32269	3.20629	2.95894	3.44504	3.74328
Utp14b	0.0948922	0.057344	0.132225	0.0616829	0.118823	0.0777487
Pim1	3.29301	1.55738	1.37657	4.46726	2.82369	3.05001
Chst14	0.42195	0.2732	0.302377	0.587745	0.679323	0.444496
Tbc1d8b	3.13428	0.998225	0.97381	0.867265	1.17344	1.35342
Glis2	0.157731	0.285954	0.175829	0.0512651	0.074066	0.129235
Mrps23	12.2701	5.97827	5.83452	4.63602	6.69797	5.71784
Apold1	0.383441	0.243301	0.448809	0.261711	0.108032	0.125667
Cops4	19.2808	4.26969	5.93336	5.20513	7.84459	8.1303
Khdrbs3	5.30459	4.62864	4.02045	6.28401	6.37852	6.1741
Nars2	3.58143	0.982111	1.03164	0.939043	1.66761	1.92339
Pex13	24.9889	7.67046	7.86646	9.65082	7.80358	7.88436
Ntan1	9.78955	6.08286	4.88436	4.31077	4.89346	6.92129
Frmd8	1.591	1.93463	3.0172	2.79991	3.06124	2.63893
Anapc5	9.19755	10.5121	12.5932	9.66123	8.13707	9.42896
Map2k3os	0.596316	0.0900893	0.166184	0.581436	0.186675	0.407153
Ssr3	79.4814	24.5299	24.5587	27.0669	33.8995	34.9392
Kdm1a	2.71487	1.33903	1.30179	1.05106	1.64977	1.4066
Deb1	38.7265	39.078	41.3373	35.8603	29.7362	33.5261
Sertad3	2.80495	2.81499	1.84257	2.93031	3.01056	2.54443
Emc3	26.7536	13.1166	13.6033	14.1717	13.7103	12.9097
Prps2	2.22353	2.33378	1.68777	3.99377	4.72595	3.76349
Rbbp7	22.3911	8.84208	9.54543	11.1864	12.5962	12.7149
Lrp3	0.912038	2.14948	2.16046	3.14212	3.48324	4.08505
Stk19	4.55562	4.97656	6.73856	4.78363	5.15599	5.1682
Pkn2	6.04555	3.25493	3.22261	3.1056	3.16271	3.32439
Vimp	56.0358	24.247	29.3469	24.123	26.8093	25.5549
Nfs1	10.6438	6.97723	6.8878	9.73327	11.6339	10.2483
Ces1f	141.386	106.133	91.5793	100.342	89.7314	88.5413
Iah1	38.0979	40.914	41.0622	43.5622	41.5271	35.6027
Wtap	5.89519	2.98975	4.10461	2.82784	2.56349	3.07514
Krt10	1.85104	1.25842	1.28964	1.90512	1.30379	1.81152
Ppp1r3g	1.5576	2.55907	3.78463	2.46794	0.868541	0.837504
Kbtbd7	2.22428	0.982906	0.976301	1.13861	1.17502	1.02512
Serpina7	58.8647	13.3396	14.7558	16.1734	13.1557	12.7205
Eif3f	31.9192	23.8587	25.7082	22.8125	27.9364	29.781
Armcx2	0.360058	0.178024	0.0547324	0.287242	0.215184	0.160914
Cab39l	13.9119	12.7402	14.352	11.4725	10.5126	13.2445
Mrps28	27.7307	18.655	20.2682	20.7467	17.1983	14.5756
Fads1	49.9555	72.5749	92.051	61.7721	40.5239	38.7992
Avpi1	35.3511	15.7882	20.171	16.9829	15.267	15.5393
Mut	25.4785	11.7939	12.9626	14.3383	20.2052	16.9466
Oxr1	2.53477	1.00684	0.873081	1.07377	1.50676	1.43122
Tsacc	4.00661	2.42122	3.34975	2.41839	3.04606	1.71954
Tmco1	22.5162	6.93941	6.63575	9.05618	11.7889	10.7692
Nsa2	31.7852	19.463	18.5392	18.5587	22.4542	19.4745
Fam32a	23.467	11.7055	14.3585	12.9747	13.9128	12.6213
Hnrnpll	8.01457	5.77812	7.10578	4.90683	4.5161	4.64246
Ppp2ca	48.4115	28.0331	26.8922	27.2915	32.3526	28.4393
Klhl25	1.47258	0.830564	1.28588	0.861501	0.73758	0.697111
Mmadhc	32.8169	15.7016	16.8014	11.2818	16.7125	15.8556
Osbpl1a	12.0434	10.0378	11.5606	9.45479	11.6929	13.3474
Arfgef1	5.79363	2.80414	2.6611	3.36503	3.14036	3.60415
Ugt1a1	58.6128	23.9315	17.1496	15.3237	55.2289	50.0685
Chchd3	53.6189	54.2251	50.6698	53.5057	55.2955	53.1943
Acsf3	3.37154	4.02858	4.61257	5.03074	4.84549	5.31558
Zfyve21	11.7378	4.06816	6.42201	5.72243	6.88965	7.92003
Scd2	0.323291	0.544237	0.463353	0.585417	0.412051	0.662211
Skp1a	188.468	64.4721	57.6135	68.3385	81.6765	70.5768
Rhbg	3.00728	2.20398	0.855917	0.623881	0.600908	0.471825
H2-M2	1.00862	0.0703285	0.194598	0.07565	0.145729	0.127138
Tmem29	3.58072	1.04329	2.2809	1.45474	1.5613	1.46691
Ran	47.6845	10.6824	11.4948	11.5439	14.1931	12.2037
S100a10	192.936	69.4003	39.4603	75.7055	59.3831	66.1249
Mcmbp	4.58886	3.20181	4.01322	3.6207	3.65749	3.24037
Hbs1l	4.45562	4.22242	4.63527	4.54192	3.92294	4.70852
Slc27a5	202.448	114.535	98.5906	74.6691	126.43	130.449
Stx12	6.24182	4.03437	4.58321	3.17534	4.12886	4.35815
Arhgap26	0.635786	0.230526	0.356899	0.77933	0.742103	0.855802
Rwdd2b	4.24927	1.51902	1.351	1.5756	1.40517	1.47109
Pqlc1	7.9917	5.90579	11.8739	6.64972	4.75412	5.54939
Mup-ps12	8.13431	2.99445	1.57397	12.5377	14.0109	12.1362
Id4	0.986136	0.275044	0.317102	0.147928	0.284961	0.186456
Usb1	3.60464	1.90602	1.90866	1.8745	1.46695	1.6736
Mtfr1	17.3346	5.65796	5.55885	7.04529	8.0602	7.61564
Fbxl16	0.0711223	0.0322347	0.0594622	0.0693476	0.066794	0.0291365
Cul2	8.94933	2.76213	3.32794	2.81053	3.50625	3.14893
Ugt2b35	110.247	24.5078	23.294	34.4793	27.751	26.1465
Alb	27068.7	32720.5	30339.3	22471.1	22350.8	21050.7
Rft1	1.96339	1.17847	1.15349	1.39699	1.19604	1.4565
Gm35742	0.97212	0.234983	0.216732	0.189573	0.060864	0.0530996
Eif4g1	12.3445	12.3667	16.3327	15.1917	17.9714	20.1304
Gltpd2	34.7515	30.2674	33.1673	26.0257	26.7385	26.6722
Slc10a1	118.109	102.531	68.248	72.3124	141.134	142.333
Fam126a	0.722859	0.262097	0.498589	0.352411	0.220632	0.399779
Trappc13	4.9425	2.04872	2.22184	2.01001	2.70572	2.60475
Egln3	3.43509	3.49766	4.13085	3.71643	3.75635	4.27958
Gnas	26.626	49.3013	41.1378	47.3561	43.2099	39.5047
Cyp3a11	3248.15	1997.64	2220.22	281.323	520.788	456.361
Fdxacb1	1.33689	0.923302	1.59673	0.869018	0.657657	0.99104
Ankrd42	0.0637741	0.086713	0.0266593	0.186548	0.299465	0.20901
Apoa1bp	38.6231	23.9797	22.1172	19.2166	24.3474	25.5764
Serpina3m	66.5092	43.6591	34.4614	19.58	40.554	40.7618
Kremen1	0.517037	0.660403	0.471569	0.412474	0.706286	0.673952
Aco1	14.0529	12.4477	13.2603	15.0099	19.4679	18.2027
Mtmr12	0.983766	0.792661	1.05095	0.692768	0.795577	0.582136
Rpl27	581.917	390.015	396.728	328.863	282.113	278.594
Tmem216	1.12682	1.08525	1.11872	0.480682	1.05824	1.03865
Ckap5	0.682954	0.435022	0.462963	0.68391	0.398703	0.529322
Fam63a	17.0337	8.49678	11.7412	10.45	8.14054	8.561
Agps	1.33468	0.713492	0.958501	0.583951	0.514238	0.672956
Cggbp1	9.14965	6.92012	6.69341	5.52008	5.7733	5.78647
Atg4d	4.05565	3.03382	4.4771	3.10981	2.92134	2.96806
Sec63	23.9653	21.7235	19.8268	16.8537	20.8796	20.1316
Ogfod2	6.39894	9.21846	7.0217	7.1863	6.00952	5.85143
Brk1	74.5182	24.0795	25.4782	30.2745	30.1317	33.9197
Eif4a1	129.539	74.6181	85.9022	75.6925	85.486	82.0441
Fxr1	13.6351	10.4837	11.6372	8.15103	9.41344	8.01307
Gpld1	23.2751	20.0262	21.2166	11.5073	18.3012	19.3213
Gm19619	0.969987	0.319729	0.405481	0.773823	0.703921	0.686372
Ttpa	141.283	60.6545	61.3937	44.8963	51.4061	50.8342
Timm8b	155.551	81.438	77.1105	80.3777	83.2524	79.6797
Suclg2	48.138	26.2609	24.9084	29.3355	37.3246	35.8579
Brox	6.09079	2.94663	2.88942	2.76922	2.79579	3.58861
Trappc6b	23.8276	9.9744	10.3756	11.1325	14.4521	16.6757
Prkag1	16.3285	10.9231	11.4458	10.9153	9.57588	10.0485
Nqo2	23.2987	16.1577	17.1789	14.586	16.8749	16.6006
Sult2a8	390.083	131.571	85.0594	178.238	276.439	254.793
Use1	34.2582	32.3126	35.6086	23.924	20.7605	20.4828
Usp39	5.35721	3.45433	3.32456	3.76956	5.08305	4.20835
Gbe1	25.0748	8.13671	7.39904	8.95784	14.8813	15.3309
St13	42.4657	27.7969	21.8734	25.8882	31.4968	30.9136
Snrpd3	78.8055	61.4181	57.5193	64.6424	74.4012	64.5682
Hlcs	0.489398	0.266171	0.272776	0.445373	0.459614	0.521276
Sec22b	13.2513	5.34555	6.20646	7.23826	8.34001	8.35612
Ptdss2	1.09765	1.03477	1.32148	1.19869	1.31948	1.00726
Klf10	4.90678	6.8369	10.9474	4.83902	4.26585	5.00815
Psma2	151.08	95.0791	96.5973	82.805	87.7565	84.9592
Gstt2	28.5812	31.3334	36.5313	19.4055	21.8529	23.1724
Nubp2	13.2028	6.9563	8.27872	6.19531	7.90458	5.81444
Hsd17b10	161.86	97.1031	92.797	95.151	127.995	118.575
Ubqln1	18.7892	16.9388	18.7078	18.1538	17.5495	19.0894
Plpp1	7.49111	3.94489	3.04202	3.54775	2.68008	2.86428
Edrf1	2.04471	2.0617	2.45859	1.50087	1.31614	1.60001
Ubqln2	5.74607	2.87842	2.43362	2.76448	3.30173	2.97345
Inafm2	2.30974	2.99098	3.5173	3.82053	3.2925	3.71732
Rbm17	17.813	17.5605	20.3143	21.2904	20.969	17.3523
Fastkd2	4.06825	1.40484	1.10137	1.54892	1.49188	1.49203
Ube2i	11.4847	10.8161	12.9376	10.7255	8.96483	9.74594
Npc2	29.0292	9.23783	7.71348	9.18403	10.8035	8.44484
Zhx1	5.00703	1.74564	1.93207	2.37063	2.41898	3.3924
Bag2	0.127387	0.173207	0.479261	0.372625	0.478538	0.365305
Gm39167	0.577624	0.598391	1.03484	0.724128	0.464975	0.473268
Cbfa2t2	0.585411	0.760601	0.71784	0.361509	0.311545	0.511626
Klhl24	4.4357	2.95686	2.76544	2.83876	2.46223	3.22219
Wwp2	2.08944	1.43848	2.01224	1.77942	1.34131	1.53859
Rnf34	4.00661	1.49885	2.23316	2.35638	2.20989	1.92797
Mpdu1	29.7483	16.9163	17.5334	16.2145	18.7409	18.621
Srbd1	0.252739	0.176733	0.19923	0.401333	0.32552	0.384575
Cpb2	239.056	104.56	106.062	130.677	160.054	150.463
Fmod	0.176176	0.998104	0.0736465	0.214725	0.413637	0.252608
Cyp26a1	9.83236	10.5108	5.10231	5.88444	2.99309	2.27791
Ivd	13.976	13.4176	20.5778	16.9838	22.1452	22.6483
Ccndbp1	5.43437	3.06118	2.82342	3.63344	3.31737	4.13453
Rarres1	35.5188	10.031	5.14824	20.0137	20.1987	18.7188
Prps1l3	7.22967	3.10574	3.65292	3.58593	3.86717	3.86317
Fam134b	15.7329	14.1813	18.0708	9.06082	9.91473	10.192
Hprt	84.2903	22.2533	19.7445	27.4867	26.3869	22.8677
Pms2	0.144546	0.0806309	0.0836644	0.0758904	0.0730959	0.109322
Rasgef1b	6.89293	6.93393	25.6166	5.45051	4.49983	5.30326
Dhx36	6.23861	4.18821	4.55717	3.44631	2.91948	3.54143
Coq7	22.6207	18.7581	25.6365	16.7464	17.6247	16.2687
Lrrc42	8.53344	1.82005	2.27822	3.21633	4.24277	3.64276
Dut	4.46141	1.49949	2.17932	2.63938	2.40095	1.72502
Rpl39	441.017	288.514	292.546	229.717	165.399	162.128
Pgm2	28.0546	27.142	27.2441	26.5655	33.9475	34.0814
Gemin5	0.888766	0.659152	0.759945	0.768113	0.569099	0.678549
Trappc2l	19.1979	15.9052	13.1166	15.2972	11.632	12.6851
Elovl5	86.1152	64.1057	63.6155	34.2737	28.0086	26.4977
Hes1	1.89247	2.83708	3.22527	4.897	3.00774	3.9957
Sec23b	4.4701	3.05809	3.91354	3.70067	4.39609	3.59342
D730003I15Rik	2.45701	3.71197	5.99142	3.19427	1.73062	2.01312
Acot12	34.4283	28.5265	29.8144	21.5916	24.8093	26.054
Mrpl30	38.4259	22.9155	24.8733	23.1964	19.8431	22.37
Gpr182	4.98039	3.90809	2.05087	3.33405	2.37355	1.82714
Slc13a2	0.0635809	0.201717	0.504993	0.0309972	0.0597116	0.0520942
Copb2	31.7805	20.6305	21.277	22.2319	26.6597	24.1742
Zfp868	1.57032	0.940002	0.842222	1.06891	0.834768	0.752552
Gm42061	0.721875	1.84036	1.69742	3.21137	1.65249	2.36583
Zfp574	0.417983	0.840136	1.07876	0.58475	0.494949	0.655158
Tomm5	51.8718	21.7653	24.5188	22.5186	24.7879	20.4242
Tubgcp4	2.78313	3.24743	4.2824	4.27261	3.78161	3.68733
Tm6sf2	11.495	17.603	21.769	9.17028	10.5501	8.41933
Gm36185	0.0473035	0.0428787	0.0395484	0.0922463	0.0444248	0.077515
Atxn7l3b	17.494	10.2123	12.5783	10.8486	13.4721	13.3588
Vnn1	9.69032	12.3258	11.8911	17.8303	16.5866	13.7876
Rtn1	0.238263	0.188979	0.174301	0.348476	0.363615	0.292826
Itgav	2.58908	1.27447	1.47653	1.67184	1.90013	1.79821
Rfc1	1.69828	1.29312	1.51452	1.43512	1.4248	1.76252
Nudt19	28.2201	16.1926	18.7374	12.1818	15.9016	16.8811
Kbtbd11	0.12316	0.0956908	0.058839	0.205863	0.099141	0.187403
Bmi1	4.57477	1.45235	2.41471	2.01447	2.21748	2.24551
Ulk2	3.44374	3.02871	2.87916	3.8375	2.67589	2.97274
Gm32287	0.0256669	0.0465321	0.0643769	0.175185	0.0964197	0.168239
Pros1	19.5064	9.62936	12.9354	13.3174	13.6265	12.707
Rab5b	9.76949	5.23903	4.89446	7.70783	9.24498	8.98215
Dok2	0.747388	0.210251	0.409389	0.477449	0.33885	0.485667
Slc12a4	1.92173	2.95249	3.73074	4.41449	3.60955	4.26994
Mb21d2	3.2401	1.13476	0.861923	1.43602	1.90182	1.99105
Psmd8	64.1678	34.4014	37.0177	38.1405	36.5797	33.5498
Gm5524	11.6054	2.36275	1.71226	1.99691	4.13818	4.32216
Fundc1	3.09794	1.88311	1.40167	1.3504	1.36913	1.31392
1810011O10Rik	7.66317	25.8987	31.3223	13.099	17.5034	21.3941
Mtx1	12.2701	14.4591	16.1571	12.1883	13.0358	12.1897
Arl8b	17.8906	11.2272	10.7147	12.538	10.7435	11.9099
Tex261	7.12384	5.65029	6.32817	6.23569	7.29851	7.09705
Rpl36a	730.039	639.575	769.238	444.167	413.543	401.086
Cct2	37.3188	22.0617	27.7123	28.0252	27.4286	29.9594
Maf	10.3379	9.08883	7.51571	6.3379	6.98123	6.62888
Kiz	3.11851	2.67802	2.77191	3.0727	3.23701	2.79717
Rhog	12.8512	8.94001	10.661	13.9876	12.4434	10.856
Fam96a	65.3881	25.7965	28.647	30.1613	28.6932	25.1887
Cpt2	30.1677	35.263	38.3032	37.1474	36.1821	36.1323
Ttc21b	0.374842	0.11326	0.208926	0.194927	0.140812	0.245698
Nfu1	26.9634	19.9058	19.8316	19.605	22.799	25.4325
Fga	1077.92	434.32	278.064	288.988	462.016	454.235
Vav1	1.968	1.10819	1.74507	1.6863	1.65221	1.63688
E2f5	1.72927	1.23501	0.876219	0.919699	1.03347	1.28805
Rab6a	17.1436	12.7208	15.094	13.1656	14.6042	14.2328
Kansl2	5.59913	5.04894	6.16843	4.2083	3.61514	3.91855
Pi4k2a	5.58137	5.62143	5.34036	4.59555	4.28073	4.9287
Srp14	65.8301	21.5283	23.321	28.7523	29.0408	29.6458
Ipo11	1.89771	1.01732	0.921244	1.0545	1.18814	0.78579
Ces2e	38.3038	24.571	10.8047	17.0136	20.0238	20.107
Prkab1	6.62125	5.5196	5.58516	5.53374	5.05237	5.42503
Ppp1cc	34.3043	19.1977	14.4276	15.8574	20.9212	22.2369
Ids	0.82991	1.09792	0.862625	1.09352	0.990054	1.04753
Mettl15	1.06864	0.37671	0.645267	0.578877	0.557561	0.43779
Atp8b5	0.0507239	0.0459791	0.127224	0.296749	0.30964	0.22858
Fpgs	14.1008	19.5175	29.9403	21.2999	16.5638	19.2188
Cisd1	103.086	124.67	112.478	131.813	127.45	118.034
Serhl	7.48096	3.20787	3.52049	2.83909	2.81869	4.03734
Tnfrsf1b	3.4601	3.02027	6.9428	4.3484	3.08103	4.15798
Yes1	5.79329	3.2945	3.24424	3.03752	2.54072	3.40326
Vps28	38.6709	23.9898	28.4917	32.757	27.6921	28.1199
Tmem219	16.1949	17.8987	17.9566	8.52873	11.224	11.5661
Mrpl32	52.6315	18.7266	21.2475	21.7423	24.3293	23.2407
Dock2	0.819036	0.362578	0.238869	0.371441	0.715527	0.624247
Dnajc14	4.0629	2.8252	3.32701	3.17464	3.58043	4.2865
Minpp1	12.1643	5.57859	6.9542	6.0007	6.27643	6.97271
Pah	271.528	231.589	236.887	259.024	369.565	339.463
Rnps1	4.3818	5.31245	7.09789	5.39398	4.42377	5.02624
Cpsf3	7.26702	3.81557	5.41163	4.99483	4.88549	5.95414
Thnsl2	12.4956	11.3268	14.1312	14.4793	11.8486	10.8316
Pex12	2.95612	2.11969	2.1026	2.02195	1.82319	1.55446
Lcmt2	1.95887	1.74213	1.42142	1.18924	1.49255	1.54441
Zfas1	47.1378	25.276	29.7886	20.7151	14.9642	14.6871
Cln8	3.65866	3.70281	5.00403	5.28179	5.47093	5.195
Wars2	0.453595	0.232398	0.494649	0.173065	0.185213	0.193903
Gm30270	0.912478	1.10283	0.254294	0.29657	0.428474	0.498418
Gm31084	4.14621	1.80959	3.46646	1.04812	1.00953	1.13238
Anp32b	27.6264	26.0483	25.9328	30.9054	33.1263	30.4162
Trmt44	0.399224	0.18094	0.361588	0.356824	0.15622	0.272583
Trappc3	25.9664	11.3598	14.3332	16.7161	18.3602	16.8395
Csrp1	7.32766	1.67668	2.02228	2.84405	2.40526	1.57382
Homer2	1.08809	1.00624	1.30483	1.11452	1.37282	1.41382
Ccdc127	2.00247	1.49718	1.72306	1.5107	1.57861	1.53292
Fubp3	2.47935	1.34846	2.31674	1.56426	1.42447	2.00753
Alg6	1.96392	0.349062	0.804876	1.05133	1.3381	1.4198
Mettl25	0.461253	0.319729	0.31758	0.211644	0.101925	0.155615
Arfip1	5.65942	2.22093	2.13498	3.06193	3.07881	2.94051
Aldh4a1	38.1057	43.6149	54.3552	37.5188	43.8491	44.3161
Bccip	69.0344	44.1341	42.6527	47.3749	54.7565	50.0934
Abcg8	8.78448	16.3494	20.1619	29.2783	26.9454	29.556
Smim20	22.8349	11.3665	12.3597	14.8005	10.6606	10.3821
Ppt2	6.43554	4.42378	4.93209	6.01349	5.54023	6.63503
Clcc1	9.85505	5.43115	4.9272	6.16134	7.71787	5.95535
March6	11.7637	8.02028	7.90171	7.39189	8.55497	7.90846
Lcp2	3.34739	1.05688	1.22635	1.8703	1.41289	1.50999
Nudt2	14.5414	4.4872	4.74224	5.1284	4.93955	6.33738
Triap1	9.003	2.8291	3.5126	5.5011	5.86221	3.93413
1500011B03Rik	0.651695	0.459461	0.726471	0.353019	0.408023	0.296643
Akirin2	10.7062	7.4553	8.47676	8.71073	7.59093	9.35291
Chtf8	4.31048	2.60485	2.83633	2.60737	2.77374	3.30283
Rpl30	687.666	593.399	565.387	445.833	511.577	464.194
Calr	483.598	255.662	176.799	183.822	234.205	218.876
Eif2b1	7.69581	7.81867	8.93868	8.86352	9.31324	8.20979
Calm1	46.145	20.4217	18.2216	19.733	29.7923	27.8929
Arhgef12	2.60701	4.93131	5.27483	5.96605	6.57366	7.03227
Rcl1	34.2571	21.88	17.0442	20.6959	24.616	27.5423
Slc6a12	6.51031	9.09947	11.5532	6.30691	7.1397	8.94758
Babam1	16.0298	11.6022	13.7075	11.1726	13.8522	12.7343
E2f3	0.87638	0.480823	0.790547	0.62964	0.628114	0.642466
Trappc4	11.2814	4.86959	2.605	4.08568	2.62349	3.52125
Zfp341	0.170349	0.370595	0.512716	0.265757	0.287968	0.279146
Stip1	28.8004	13.8674	18.1196	13.8996	16.3266	17.6623
Scn8a	0.127682	0.0496023	0.0533747	0.0355703	0.00856513	0.014945
Slc6a8	0.600984	1.03219	1.37514	1.2645	0.980291	1.03665
Timm10	25.9029	14.9106	15.4913	18.4354	15.9809	15.9561
Ddah2	0.695004	0.458176	1.00365	0.55445	0.356022	0.258837
Mars2	0.699081	0.237633	0.328765	0.213012	0.328269	0.143196
Fermt2	15.7732	13.0011	11.9283	14.0215	10.3233	10.4869
Tbl3	3.9554	4.85619	5.35807	5.41891	5.17235	4.43047
Glce	2.69162	1.40406	1.3587	1.01512	0.786961	0.853009
Cox20	40.2224	44.6873	49.7633	56.639	54.1047	48.8465
1810034E14Rik	2.79516	1.39353	1.16845	1.83965	2.2313	2.06116
Sepp1	4435.23	1356.12	979.14	1536.24	1581.39	1482.36
Atp6v1d	18.4864	14.2477	15.4557	19.3313	18.2001	17.0491
Top1mt	8.62122	8.93964	8.08149	9.23396	10.8567	9.57877
Pmpcb	65.4069	33.5421	30.673	42.6191	45.125	46.4793
Suox	10.7213	5.10218	5.96081	7.21312	11.9316	9.70674
Rrp8	1.58094	0.60905	0.85914	0.809284	1.26202	1.10102
Zfp24	2.31897	1.67532	2.449	1.27506	1.34273	1.3143
Gpsm2	2.43051	1.36078	0.717192	1.42889	1.3427	0.966418
Bak1	6.70457	2.85996	2.261	3.90039	3.70385	4.06227
Zfp771	12.7606	6.5064	10.9649	8.55398	4.74366	6.31668
Rab5c	41.9527	22.5975	25.1067	31.4565	35.5076	32.1271
Lrp2bp	0.207165	0.219085	0.115468	0.269328	0.356689	0.226318
Slc25a1	57.2577	47.0721	56.4033	43.5364	39.1847	42.1175
Heatr3	3.60235	1.85038	2.20862	1.48304	2.25541	1.67254
Armc10	3.31374	1.87027	1.82955	2.13371	1.82027	1.89542
Mcfd2	71.6984	32.5192	31.5833	36.0823	30.2163	27.8355
Gm34934	3.57556	2.14899	1.59216	1.93265	1.24099	1.9106
Cand1	4.3871	2.05789	2.19302	2.5576	2.33377	2.22457
Vps4b	11.7763	4.3606	3.82887	4.46541	6.07196	6.49558
Gmps	3.14373	3.47596	4.23133	2.61055	3.43907	3.21264
Nelfcd	6.67525	7.55146	7.90253	7.3418	5.9681	6.47563
Mov10	5.47774	1.97417	2.78644	2.9601	2.82011	3.5959
Il15	0.648311	0.406847	0.291859	0.291754	0.374681	0.367744
Psmd9	14.8172	10.7009	13.972	13.6422	11.8624	10.0307
Dhx35	0.373779	0.357639	0.642361	0.384699	0.292527	0.357293
Rhot2	2.55611	4.02428	5.6613	3.23565	3.87457	4.22537
Ddx10	1.4493	0.421068	0.792263	0.543514	0.889951	0.791644
Naglu	5.94547	4.88264	4.88577	6.54033	5.2973	4.7048
F8a	2.68027	1.19186	1.26841	1.92306	1.56728	1.61595
Gm13251	2.59281	1.79363	0.39932	1.46365	3.07582	2.79524
Grina	39.0003	50.105	52.2609	51.7215	43.4766	46.1288
Ctbp2	0.604929	0.307072	0.384373	0.21234	0.318144	0.218082
Sphk2	2.87355	4.66114	4.75432	5.54471	4.28947	4.70881
Cav2	2.10496	1.63548	0.628524	1.06287	0.564818	0.708348
Macrod2	0.255481	0.0953577	0.138209	0.13188	0.211706	0.160072
Cep57	4.91942	1.55555	2.23181	1.89636	1.93397	2.03095
Nipsnap3b	34.225	10.0973	10.8652	12.278	15.692	12.8304
Taf5l	1.57	1.45963	1.7838	0.902793	1.02078	1.61619
Hpcal1	3.07878	2.03329	1.47087	1.75829	1.90007	2.63066
Ccdc166	1.14759	0.803825	1.09028	0.508616	0.489887	0.55561
Ube2f	14.8934	9.93772	9.90086	9.37867	9.66468	10.2113
Ttc33	6.56648	1.16711	1.45322	2.25975	1.81378	3.27029
Sbk1	1.17562	1.72872	3.25444	1.68122	1.64385	2.01208
Hagh	122.625	90.746	90.2189	109.138	113.728	110.222
Il17ra	2.77723	3.37566	3.77311	4.12343	3.31954	3.69766
Wdr45	10.1029	5.38386	6.23147	6.10351	6.99982	5.84445
Efl1	1.93514	2.53721	2.83129	2.59442	2.88832	2.68973
Abcg5	23.7638	39.105	55.237	58.5127	46.2048	60.8508
LOC108167686	1.49315	6.5418	7.28206	7.03679	3.50569	5.50525
Fam45a	8.57298	4.11409	4.17401	3.88451	4.73603	4.99955
Lyrm7	0.429402	0.648725	0.568422	0.348906	0.100817	0.0879561
Hal	63.1424	58.8396	73.2697	46.8828	36.3807	40.548
Cyfip1	3.16704	1.97733	1.79673	2.09543	2.47352	2.38304
Mycbp	19.8423	9.76174	11.2722	11.4925	11.2286	10.0046
Rpl4	375.552	471.262	497.145	342.264	357.77	315.757
Agl	2.14246	2.39108	2.77483	2.30635	2.52381	2.94257
Bscl2	9.60713	11.7298	12.376	15.1025	15.0988	16.5462
Casp6	22.111	9.36361	11.3486	9.98887	13.4695	14.1993
Dynlt3	37.8994	15.4276	16.0875	16.8231	17.4669	15.9575
Rps7	504.343	260.356	274.314	207.614	179.665	180.686
Lss	1.92654	1.53011	1.33457	1.19864	0.947724	1.06735
Ugt2b36	545.706	188.264	159.813	195.68	172.252	172.464
Vapa	55.6985	28.8278	27.5681	33.2362	36.0277	28.6963
Rapgef2	0.973884	0.573238	0.90939	0.665941	0.582029	0.497417
Nfkb1	2.039	1.67343	1.95812	1.85379	2.12193	2.09957
Saa4	130.07	108.251	121.944	248.518	385.94	388.14
Wac	6.59126	5.93448	6.12296	5.25829	4.41855	4.85496
Mrpl46	22.639	9.76151	7.46868	11.0967	10.1135	9.82595
Mavs	5.84215	6.04708	7.98659	5.19601	6.70998	7.27706
Pomgnt2	0.536253	0.618662	0.448337	0.332737	0.366268	0.359486
Srd5a1	12.6904	7.67986	8.93782	7.7646	10.074	8.6995
Slc22a28	3.90181	0.96459	1.1368	2.1328	2.22082	1.93751
Thoc3	4.8723	3.97489	5.20505	3.21994	4.21989	4.47997
Fundc2	3.55254	1.3651	0.903949	1.46839	1.01541	1.13898
Osbp	4.00695	3.13888	3.84633	2.77346	2.43904	3.68835
Glb1	2.58224	2.57017	2.28589	3.06086	3.23345	3.98253
Eif4a3	19.7103	14.6677	16.8387	17.4561	13.3375	12.6938
Ankrd49	3.5171	1.79612	2.48492	1.88372	2.00044	2.15112
Prdx1	1083	320.841	345.403	429.513	382.401	342.865
Trim27	2.27142	1.56995	1.92277	1.74411	1.62656	2.16348
Prkra	5.82867	1.13217	2.02518	2.7309	1.77726	1.95367
Rbbp4	21.2488	7.43005	8.33339	10.8327	11.0775	11.7236
Dap3	5.36433	5.8535	8.86348	5.47837	4.94237	5.83248
Tgds	10.7298	3.12445	3.20714	5.04129	4.96008	4.55508
Mff	17.0132	8.19963	9.46598	8.99529	6.58243	8.24595
Uhrf2	3.99918	2.80551	2.96557	2.23791	2.28614	2.30792
Dnajc24	5.04529	1.81028	1.05453	1.84477	2.56655	1.55017
Ezh1	1.43501	1.11108	1.14976	0.874501	0.898452	1.32272
Mettl23	13.9112	5.79122	6.54755	8.43986	6.96778	7.09205
Pdp2	2.47593	1.84711	2.27152	2.88416	2.94258	3.6982
Ctcf	8.20552	5.40172	5.66037	5.01949	5.12767	4.90811
Eif4g3	3.16911	5.13715	8.17541	7.09871	5.37601	6.57328
Rnd1	3.42956	1.13988	0.955767	1.83919	1.82515	2.20114
Zc3h18	3.04955	4.28098	4.87355	3.28922	3.29482	3.60418
Mzt2	8.97733	5.31655	7.40547	9.57029	9.66754	10.1996
Iqcb1	0.912719	0.300852	0.610467	0.161808	0.15585	0.312726
Carnmt1	3.66991	2.64242	3.11176	2.58858	2.9088	2.70833
Eepd1	4.38493	2.02488	2.52473	3.83183	2.68063	2.7115
Aqp11	13.7162	12.1741	11.5471	10.8663	12.2553	13.4233
Nudcd3	2.58826	1.90966	2.41555	2.23023	2.79819	2.95906
C030006K11Rik	4.28729	7.27106	7.97821	11.597	12.7935	13.4844
Trim2	0.614746	0.681998	0.797791	0.697816	0.525633	0.586378
Prkar2b	0.18239	0.198395	0.0914928	0.284542	0.102774	0.179326
Gm19950	0.412183	0.404763	0.315891	0.234441	0.161291	0.197001
[truncated: 10,719 more rows]
