# Supplementary material for: TRIM32 regulates insulin sensitivity by controlling insulin receptor degradation in the liver
Source: EMBO Rep. 2025 Jan 2;26(3):791–809. doi: 10.1038/s44319-024-00348-7 (PMC11811033; doi:10.1038/s44319-024-00348-7)
Supplement: Supplementary file 5 — Source data Fig. 2 [file 44319_2024_348_MOESM5_ESM.zip › Figure2/2E/numerical values.xlsx]

## Sheet: fig2e
	fig2e. values used for heat map
	RCD1	RCD2	RCD3	HFD1	HFD2	HFD3
CBL	0.376628	-0.155167	-0.482408	-0.577681	0.601444	0.373028
HUWE1	-0.784734	0.371964	0.502663	-0.10054	0.0329127	0.413248
ITCH	-0.29744	0.0837123	-0.275745	-0.151589	0.150012	0.240265
MARCH1	1.10247	-0.478443	-0.563653	0.139861	-0.0151047	0.244574
MKRN1	0.254625	-0.0229399	-0.311844	-0.083946	0.136939	0.0514674
RNF111	0.200254	0.159753	0.418278	0.058014	-0.0358067	-0.200081
RNF4	0.164477	-0.17516	-0.184364	0.0744725	0.0994249	0.0303535
TRIM25	0.844624	0.149187	0.194144	-0.34141	-0.335979	-0.159632
TRIM32	-0.819758	0.271973	-0.55949	-0.0283502	0.582419	0.473967
TRIM5	0.878195	-0.112468	-0.276907	0.126694	0.00354525	0.358908
TRIM56	0.0517253	0.473868	-0.0292281	-0.406161	0.661838	0.463963
TRIM72	-0.600366	-0.842019	-0.662941	0.06147	0.735409	0.686
TRIM80	0.0883432	0.513829	0.349603	-0.888958	-0.515465	-0.251897
