# Supplementary material for: TRIM32 regulates insulin sensitivity by controlling insulin receptor degradation in the liver
Source: EMBO Rep. 2025 Jan 2;26(3):791–809. doi: 10.1038/s44319-024-00348-7 (PMC11811033; doi:10.1038/s44319-024-00348-7)
Supplement: Supplementary file 5 — Source data Fig. 2 [file 44319_2024_348_MOESM5_ESM.zip › Figure2/2F/numerical value.xlsx]

## Sheet: fig2f
Fig2.f relative mRNA expression of TRIM32/18srRNA (a.u)
	RCD	HFD
	0.96	1.79
	1.46	1.67
	1.08	2.08766
