# Supplementary material for: TRIM32 regulates insulin sensitivity by controlling insulin receptor degradation in the liver
Source: EMBO Rep. 2025 Jan 2;26(3):791–809. doi: 10.1038/s44319-024-00348-7 (PMC11811033; doi:10.1038/s44319-024-00348-7)
Supplement: Supplementary file 5 — Source data Fig. 2 [file 44319_2024_348_MOESM5_ESM.zip › Figure2/2G/2G_quantification.xlsx]

## Sheet: Fig2g
	Fig2g. Relative protein expression of TRIM32/GAPDH(A.U)
		RCD	HFD
		0.998028	1.92528
		0.98005	2.15977
		0.25192	0.731319
		0.233424	1.52696
		0.305178	1.73806
