# Supplementary material for: TRIM32 regulates insulin sensitivity by controlling insulin receptor degradation in the liver
Source: EMBO Rep. 2025 Jan 2;26(3):791–809. doi: 10.1038/s44319-024-00348-7 (PMC11811033; doi:10.1038/s44319-024-00348-7)
Supplement: Supplementary file 5 — Source data Fig. 2 [file 44319_2024_348_MOESM5_ESM.zip › Figure2/2H/2H_quantification.xlsx]

## Sheet: Fig2h
	Fig 2h.Relative expression of surface INSR/Na/K ATPase (A.U)
	Control	GFP-TRIM32
	1.35621	0.231988
	0.809522	0.213932
	0.897739	0.392888
