# Supplementary material for: TRIM32 regulates insulin sensitivity by controlling insulin receptor degradation in the liver
Source: EMBO Rep. 2025 Jan 2;26(3):791–809. doi: 10.1038/s44319-024-00348-7 (PMC11811033; doi:10.1038/s44319-024-00348-7)
Supplement: Supplementary file 5 — Source data Fig. 2 [file 44319_2024_348_MOESM5_ESM.zip › Figure2/2I/numerical values.xlsx]

## Sheet: Fig2i
	Fig2i
	SRR9883005	SRR9883006	SRR9883007	SRR9883009	SRR9883010	SRR9883011	SRR9883012	SRR9883013	SRR9883130	SRR9883131	SRR9882956	SRR9882958	SRR9882960	SRR9882961	SRR9882963	SRR9882964	SRR9882965	SRR9882966	SRR9882967	SRR9882969	SRR9882970	SRR9882971	SRR9882972	SRR9882973	SRR9882975	SRR9882976	SRR9882978	SRR9882981	SRR9882983	SRR9882985	SRR9882986	SRR9882987	SRR9882988	SRR9882991	SRR9882993	SRR9882994	SRR9882995	SRR9883000	SRR9883001	SRR9883002	SRR9883004	SRR9883008	SRR9883017	SRR9883020	SRR9883021	SRR9883023	SRR9883024	SRR9883025	SRR9883026
	TPM	TPM	TPM	TPM	TPM	TPM	TPM	TPM	TPM	TPM	TPM	TPM	TPM	TPM	TPM	TPM	TPM	TPM	TPM	TPM	TPM	TPM	TPM	TPM	TPM	TPM	TPM	TPM	TPM	TPM	TPM	TPM	TPM	TPM	TPM	TPM	TPM	TPM	TPM	TPM	TPM	TPM	TPM	TPM	TPM	TPM	TPM	TPM	TPM
	control	control	control	control	control	control	control	control	control	control	early	early	early	early	early	early	early	early	early	early	early	early	early	early	early	early	early	early	early	early	early	early	early	early	early	early	early	early	early	early	early	early	early	early	early	early	early	early	early
DDX11L1	0.0329691	0	0	0	0.0336055	0	0	0	0	0.179768	0	0	0	0	0.032887	0	0	0	0	0	0.0738594	0	0	0	0	0	0	0	0	0.210101	0	0	0	0	0	0	0.159503	0.0790288	0	0	0	0.0361895	0	0	0	0	0	0.104768	0
WASH7P	4.43356	7.85597	11.4492	3.2256	3.1069	11.639	7.25811	6.03702	6.62487	12.1152	6.81981	4.00837	8.98808	4.69349	7.43227	5.59229	3.85613	4.82081	4.1321	4.75803	3.72462	5.25879	4.96099	4.09518	5.22713	5.21746	4.79572	10.4337	7.64497	12.1647	6.85121	8.87833	13.8349	11.9812	5.94601	7.30007	14.1878	10.443	5.49495	5.14469	5.85015	5.33976	5.8292	5.47541	85.147	6.87658	3.19409	6.48997	3.75376
MIR6859-1	0	0	0	0	0	0	0	0	0	0	0	0	0	0	0	0	0	0	0	0	0	0	0	0	0	0	0	0	0	0	0	0	0	0	0	0	0	0	0	0	0	0	0	0	0	0	0	0	0
MIR1302-2	0	0	0	0	0	0	0	0	0	0	0	0	0	0	0	0	0	0	0	0	0	0	0	0	0	0	0	0	0	0	0	0	0	0	0	0	0	0	0	0	0	0	0	0	0	0	0	0	0
FAM138A	0	0	0	0	0	0	0	0	0	0	0	0	0	0	0	0	0	0	0	0.111174	0	0	0	0	0	0	0	0	0	0	0	0	0.0506035	0	0	0	0	0	0	0	0	0	0	0	0	0	0	0	0
OR4G4P	0	0	0	0	0	0	0	0	0	0	0	0	0	0	0	0	0	0	0	0	0	0	0	0	0	0	0	0	0	0	0	0	0	0	0	0	0	0	0	0	0	0	0	0	0	0	0	0	0
OR4G11P	0	0	0	0	0	0	0	0	0	0	0	0	0	0	0	0	0	0	0	0	0	0	0	0	0	0	0	0	0	0	0	0	0	0	0	0	0	0	0	0	0	0	0	0	0	0	0	0	0
OR4F5	0	0	0	0	0	0	0	0	0	0	0	0	0	0	0	0	0	0	0	0	0	0	0	0	0	0	0	0	0	0	0	0	0	0	0	0	0	0	0	0	0	0	0	0	0	0	0	0	0
SEPT14P18	0.126663	0	0.180695	0	0.0860716	0	0.0225185	0	0	0.0575538	0	0.0419599	0	0.0459733	0.105289	0.182591	0.0708211	0	0	0.0243462	0	0	0.116491	0	0.114141	0.07721	0.177742	0.0510996	0.199418	0	0.0661633	0.101798	0	0.143048	0	0	0	0	0.0966068	0.0232073	0	0.139035	0.0237907	0	0	0	0	0.0223613	0
CICP27	0	0	0	0	0	0	0	0	0	0	0	0	0	0.0157351	0	0	0	0	0	0	0	0	0	0	0	0	0	0	0	0	0	0	0	0	0	0	0	0	0	0	0	0	0	0	0	0	0	0	0
LOC729737	0.129347	0.136615	0.397438	0.0300692	0.182552	0	0.053067	0.0567136	0.30239	0.361682	0.6158	0.108771	0.408862	0.0541703	0.664973	0.200803	0.233655	0.382129	0.235649	0.206547	0.11145	0.0819013	0.0988282	0.171741	0.301262	0.121302	0.0418866	1.25238	0.322249	0.760878	0.332629	0.124746	0.250707	0.231159	0.125815	0.410282	0.517466	0.0954005	0.0682989	0.0546901	0	0.0764514	0.22426	0.24483	5.4688	0.151254	0.0385155	0.200247	0.174544
RNU6-1100P	0	0	0	0	0	0	0	0	0	0	0	0	0	0	0	0	0	0	0	0	0	0	0	0	0	0	0	0	0	0	0	0	0	0	0	0	0	0	0	0	0	0	0	0	0	0	0	0	0
GTF2IP10	0	0	0	0	0	0	0	0	0	0	0	0	0	0	0	0	0	0	0	0	0	0	0	0	0	0	0	0	0	0	0	0	0	0	0	0	0	0	0	0	0	0	0	0	0	0	0	0	0
RPL23AP21	0	0	0	0	0	0	0	0	1.51052	0	0	0	0	0	0	0	0	0	0	0	0	0.532709	0	0	0	0	0	0	0	0.263945	0	0	0	0	0	0	1.0019	0	0	0	1.02354	0	0	0	2.05092	0	0	0	0
LOC100132287	0	0	0	0	0	0	0	0	0	0	0	0	0	0	0	0	0	0	0	0	0	0.141064	0	0	0	0	0	0	0	0	0	0.132221	0	0	0	0	0	0	0	0	0.191644	0	0.126412	0.153341	0	0	0	0	0
CICP7	0	0	0	0	0	0	0	0	0	0	0	0	0	0	0	0	0	0	0	0	0	0	0	0	0	0	0	0	0	0	0	0	0	0	0	0	0	0	0	0	0	0	0	0	0	0	0	0	0
SEPT14P13	0	0	0	0	0.308423	0	0	0	0	0	0	0	0.518081	0	0	0	0	0	0	0	0	0	0	0	0	0	0.318454	0	0	0	0	0	0	0	0	0	0	0.725309	0	0	0	0	0	0	0	0	0.468519	0.641025	0
OR4F29	0	0	0	0	0	0	0	0	0	0	0	0	0	0.0631583	0	0	0	0	0	0	0	0	0	0	0	0	0	0.0702007	0	0	0	0	0	0.0561485	0.0666774	0	0	0.0695184	0	0	0.0637064	0.0636688	0	0	0	0	0	0.06144	0
WBP1LP7	0	0	0	0	0	0	0	0	0	0	0	0	0	0	0	0	0	0	0	0	0	0	0	0	0	0	0	0	0	0	0	0	0	0	0	0	0	0	0	0	0	0	0	0	0	0	0	0	0
RPL23AP24	0	0	0	0	0	0	0	0	0	0	0	0	0	0	0	0.615796	0.238848	0	0	0	0	0	0	0	0	0	0	0	0	0	0	0	0	0	0	0	0	0.255991	0	0	0.469179	0	0	0.238895	0	0.499525	0	0	0
LOC101928626	0	0	0	0	0	0	0	0	0	0	0	0	0	0	0	0	0	0	0	0	0	0	0	0	0	0	0	0	0	0	0	0	0	0.0660694	0	0	0	0	0	0	0	0	0	0	0	0	0	0	0
MTND1P23	4045.79	4871.27	17.4942	9.84408	27.0989	7274.23	5365.07	12.2869	8384.2	36.3059	6.5536	4.85583	4.552	3.7555	4.58717	6.83631	4.66037	3.82098	6.1588	8.61816	4.50718	5.17529	3.4892	5.54465	2.79721	5.08079	3.78112	4.00033	4.84827	8.24217	8.70772	4.15786	6.18592	9.3205	8.25991	5.5966	6.77866	7.9229	3464.12	2.68567	2.68323	1.73518	3.56296	4.82203	21.3479	2.52069	4.33906	5.02333	7.689
MTND2P28	573.157	4400.15	3617.25	332.709	868.375	698.776	741.62	545.23	909.061	914.947	410.467	632.582	524.524	2093.2	803.575	670.481	581.837	2369.68	611.678	554.939	603.553	900.724	688.245	519.466	2.92515	619.549	2358.02	719.815	605.969	2860.97	514.875	564.309	391.481	392.077	642.785	811.609	382.853	282.995	1060.31	745.718	563.922	574.496	698.923	784.839	1788.89	781.123	631.897	643.486	681.593
MTCO1P12	761.098	8558.95	84.43	32.8558	84.2278	889.693	6352.95	50.0583	7135.67	90.8767	186	251.663	191.102	130.757	346.327	217.224	171.232	167.197	147.494	140.892	240.038	296.077	266.422	215.719	267.039	196.103	260.418	1736.01	240.315	248.562	41.7073	37.2766	225.578	230.37	268.051	336.632	63.0142	50.4708	53.9924	35.0789	25.3936	30.0281	33.2956	74.7759	45.0513	47.3852	76.791	55.4114	99.4154
MIR6723	0	0	0	0	0	0	0	0	0	0	0	0	0	0	0	0	0	0	0	0	0	0	0	0	0	0	0	0	0	0	0	0	0	0	0	0	0	0	0	0	0	0	0	0	0	0	0	0	0
MTCO2P12	1.51735	3.19821	4.25332	2.01123	4.55852	1.87619	2.81118	4.18789	2.91252	3.41103	2.6014	2.22227	2.52963	2.43483	3.10681	2.07222	1.7861	2.51661	2.34175	1.84203	2.05745	4.10858	3.52548	2.838	1.89989	3.01821	2.43744	1265.5	3.01758	2.95177	2.58638	2.00252	2.85072	3.86535	3.12132	2.56129	2.22158	2.58431	2.6496	2.63379	1.49112	2.27919	2.25	2.94766	3.95448	2.7082	3.58603	3.29911	4.55311
MTATP8P1	0	0.903179	0.500477	0	3.21833	0.561951	4.20998	2.39961	1.91917	2.63023	0.857079	0	0	0.573001	1.57476	0.758589	0.588465	0.518215	0.296743	1.51722	0.589448	1.62438	1.7423	0.801457	0.853576	1.2831	1.6615	0.636894	0	0	0.274881	1.01503	0	0.254702	0.302464	0.904139	0.954705	0.315352	0.301021	0.86775	1.15595	1.44408	0.889566	0.882873	0.32572	1.53839	1.62963	0.836119	2.76943
MTATP6P1	3629.96	11594.9	5484.04	2791.09	5414.01	3725.52	8850.22	4009.14	8094.2	5593	3734.93	3574.69	4545.65	2983.39	4904.71	3221.27	3322.11	3770.06	3124.24	3286.67	3873.42	4498.75	4024.25	3242.51	2992.84	3890.43	3290.74	4214.72	3618	4798.47	4311.31	2946.33	3384.07	4258.44	4499.84	4506.51	3182.97	2731.32	3405.26	3486.54	2149.14	3790.86	3506.41	4107.73	4432.26	3754.68	3934.39	4277.27	5716.02
MTCO3P12	37.8368	2064.97	49.4319	9.42858	35.3193	39.129	39.6169	40.2961	40.1867	12.5777	4.54079	13.062	5.19975	3.68627	5.66137	2.44011	3.22903	3.92214	3.70577	6.20093	3.23442	470.765	4.50546	3.74062	4.09155	5.34118	4.19172	5.18189	4.70291	6.85291	4.88907	490.61	3.44974	5.20487	6.86765	5.58847	11.5612	19.6907	37.1362	3.94057	10.7174	4.69973	5.27397	5.79113	13.3122	4.54092	4.2398	19.9339	6.81219
WBP1LP6	0	0	0	0	0	0	0	0	0	0	0	0	0	0	0	0	0	0	0	0	0	0	0	0	0	0	0	0	0	0	0	0	0	0	0	0	0	0	0	0	0	0	0	0	0	0	0	0	0
OR4F16	0	0	0	0	0	0	0.123744	0	0	0.0527116	0	0	0.0993127	0	0	0	0	0	0	0	0	0	0	0	0	0	0	0	0	0.073927	0	0	0	0	0.200032	0	0.140308	0.0695184	0	0	0	0	0	0	0	0	0	0	0
SEPT14P14	0.887328	0.773553	0.502321	0.830018	0.150742	0.76707	0.811295	0.746621	0.64208	0.499186	0.619371	0.377932	1.17563	0.621122	0.210742	1.64459	0.756011	1.60198	0.142962	0.414206	1.08858	0.130429	0.88602	0.214509	0.776761	0.824213	1.55645	0.511392	1.6536	0.646244	0.595931	0.224129	0.709784	0.531733	0.728589	0.701778	1.0221	0.278532	0.894306	1.20771	0.649716	0.301476	0.738084	0.283561	0.418457	0.716444	0.866888	0.537088	0.0926545
CICP3	0	0	0	0	0	0	0	0	0	0	0	0	0	0	0	0	0	0	0	0	0	0	0	0	0	0	0	0	0	0	0	0	0	0	0	0	0	0	0	0	0	0	0	0	0	0	0	0	0
LOC100133331	0.331404	0.218767	0.763716	0.231124	0.246854	0.707798	0.394298	0.159839	1.33259	3.04646	0.484401	0.25335	0.643812	0.402495	0.330578	0.808476	0.49888	0.866097	0.40251	0.294	0.371216	0.406569	0.407951	0.491791	0.482421	0.310792	0.308542	1.65066	0.395622	1.23466	0.732395	0.258151	0.80293	0.740324	0.600752	1.1972	0.632076	0.870778	0.495808	0.42037	0	0.72755	0.646408	1.26883	6.28007	0.983735	0.838796	1.01262	0.749068
RNU6-1199P	0	0	0	0	0	0	0	0	0	0	0	0	0	0	0	0	0	0	0	0	0	0	0	0	0	0	0	0	0	0	0	0	0	0	0	0	0	0	0	0	0	0	0	0	0	0	0	0	0
LOC100288069	0.278085	0.272732	0.113347	0.0400192	0.0404932	0.339384	0.127129	0	0.434647	0.758148	0.517623	0.0789617	0.510145	0.173029	0.713295	0.171803	0.710794	0.469455	0.35843	0.549786	0.222494	0.20438	0.0438435	0.282351	0.300713	0.629619	0.376292	0.721209	0.696934	0.455694	0.166011	0.191567	0.291958	0.230737	0.18267	0.36403	0.33634	0.238066	0.227248	0.436723	0.218163	0.261641	0.805865	1.5996	0.295072	0.371638	0.953442	0.883688	0.662057
FAM87B	0	0	0	0.0282234	0	0	0	0	0	0	0	0	0	0	0	0	0	0	0	0.0323113	0	0	0	0	0	0	0.0294865	0	0.0378085	0.0357085	0	0.0810612	0	0	0.0644137	0	0.0338861	0	0	0	0.0307718	0	0	0	0	0.0982861	0	0	0
LINC00115	0.578975	0.425872	0.58997	0.2083	0.547996	0.618274	0.441137	0.612885	0.653566	0.676486	0.493943	0.575395	0.566467	0.675463	0.206262	0.417311	0.462461	0.447979	0.373126	0.333859	0.463234	0.382968	0.0456412	0.209949	0.402483	0.554599	0.348196	0.850884	0.502276	0.42167	0.388841	0.358959	0.564439	0.520428	0.332779	0.378956	0.550206	0.693917	0.709697	0.545556	0.454217	0.226974	0.512666	0.277532	1.0751	0.386876	0.384207	0.525669	0.145095
LINC01128	3.42139	0.863953	1.59331	1.24196	0.763626	3.71662	1.62973	1.06924	1.25495	2.05855	1.54363	2.22188	2.44928	1.33603	2.18894	2.43204	3.22572	2.6896	3.20003	2.70083	3.49542	2.19721	1.68616	4.66578	5.35193	3.12118	2.5268	2.22751	3.43896	4.37571	1.90428	0.614425	4.24236	2.18705	2.56326	2.40542	4.65182	3.28757	2.22709	3.28783	2.72765	5.02471	3.9688	4.34141	4.65169	3.45591	1.77198	2.39317	2.88199
FAM41C	0.0957767	0.255707	0.212541	0.321608	0.0976252	0.204555	0.102165	0.181975	0.155243	0.261117	0.34665	0.285554	0.437302	0.034763	0.063692	0.322156	0.178506	0.0628784	0	0.0736379	0.214565	0.0328493	0.211405	0.0648307	0.10357	0.0389218	0.0672002	0.0772784	0.129249	0.325521	0.100059	0.33869	0.335182	0.154523	0.0733999	0.182842	0.386135	0.191318	0.182624	0.175483	0.140259	0.105132	0.0359789	0.178541	0	0	0.123584	0.101452	0.140014
TUBB8P11	0	0	0	0	0	0	0	0	0	0	0	0	0	0	0	0	0	0	0	0	0	0	0	0	0	0	0	0	0	0	0	0	0	0	0	0	0	0	0	0	0	0	0	0	0	0	0	0	0
LOC100130417	0.216992	0	0.137581	0.182159	0.11059	0.231721	0.0385775	0.0412284	0.0879299	0.262928	0.27488	0.107825	0.154805	0.472555	0.288602	0.208537	0.121327	0.106843	0.367087	0.125126	0.12153	0.0744236	0.279393	0.11016	0.117324	0.0440907	0.0761245	0.175082	0.146414	0.875784	0.188912	0.139516	1.02518	0.385098	0.207869	0.0414247	0.131224	0.260071	0.331003	0.119272	0.436935	0	0.040757	0.161802	1.74604	0	0.111997	0.268158	0.190329
SAMD11	0.255905	0.292808	0.425915	0.322237	0.739057	0.204956	0.295721	0.729327	0.751811	0.290698	0.393639	0.868934	0.474671	1.27714	0.467989	0.522607	0.333863	0.168004	0.0962034	0.590256	0.191098	0.197482	0.541315	0.34644	0.161424	0.311984	0.157107	0.593628	0.201448	1.65797	1.18078	0.637571	2.10458	0.59866	0.735436	0.439679	0.154756	0.230031	0.90271	0.609531	0.4216	0.234084	0.360494	0.166965	1.92715	0.473805	0.231141	0.677669	0.598561
NOC2L	6.94429	5.27489	10.4339	6.03529	4.34216	7.27024	7.03398	7.096	8.93852	10.6594	13.4117	13.2808	13.3054	13.1108	10.5166	9.87033	9.78849	10.842	10.9908	11.5531	7.88745	10.6678	7.44928	9.73685	13.6725	14.6793	10.1337	10.7588	12.3112	14.5529	20.159	14.9704	13.6828	13.6328	13.5059	11.4077	14.2807	11.6567	10.5707	13.429	10.9599	11.5086	11.2676	12.2272	33.4952	15.8314	10.1501	12.4038	10.3052
KLHL17	0.127453	0.559027	1.11114	0.49217	0.411392	0.635154	0.47584	0.411673	1.13623	0.965215	0.761142	0.422217	0.781971	0.393212	0.57211	0.36746	0.427578	0.251023	0.359356	0.808437	0.452087	0.371567	0.421985	0.258817	0.413472	0.310767	0.447128	1.74823	0.601987	1.59736	0.932066	1.33163	1.33811	0.987022	0.610473	0.948923	0.950609	1.19659	0.461746	0.44369	0.419955	0.443025	0.550601	0.237591	7.75743	0.471957	0.246685	0.51752	0.204953
PLEKHN1	0	0	0	0.0224862	0	0	0	0	0	0	0.0242371	0	0.0191095	0.0243056	0.0222661	0	0	0	0.0251745	0	0	0	0	0	0.024138	0	0.0234925	0.0270158	0	0	0	0.0430555	0.093741	0.021608	0.0256599	0.0255679	0	0.0267532	0.0510749	0	0.049033	0.024502	0	0	0	0	0.0518444	0.0472887	0.019579
PERM1	0	0	0	0	0	0	0	0	0	0	0	0.0156712	0.0134995	0.0343403	0	0	0.0176335	0	0	0	0.017663	0	0	0	0	0	0.0165958	0	0	0.0200977	0.0658951	0	0.0165553	0	0	0	0	0	0	0	0	0	0	0	0.0195205	0	0	0	0
HES4	0.10474	0.179767	0.398457	0.052756	0	0	0.279316	0.29851	0.0636647	0.19037	0	0.104093	0.134502	0.285123	0.104479	0.452965	0	0.257862	0.0590634	0.241589	0.117323	0	0.0577976	0.159521	0.0566315	0.255387	0.0551171	0.570448	0.141346	0.667475	0.109424	0.101015	0.384879	0.152087	0.240808	0.0599862	0.126682	0.313836	0	0.345431	0	0	0.295096	0.117151	1.10212	0.244959	0.121635	0.33284	0.367482
RPL39P12	0	0	0	0	0	0	0	0	0	0	0	0	0	0	0	0	0	0	0	0	0	0	0	0	0	0	0	0	0	0	0	0	0	0	0	0	0	0	0	0	0	0	0	0	0	0	0	0	0
ISG15	5.30769	6.16653	22.6768	8.63712	4.5778	4.97036	23.1694	16.1974	12.7062	11.1311	19.5946	30.1885	14.1909	17.5161	9.44857	15.0672	17.5322	14.6351	6.63068	19.3995	6.76849	7.89783	35.3267	13.763	16.6889	38.825	14.3519	29.6485	17.5209	24.7696	23.7156	32.9184	26.5763	25.2155	18.8675	16.2745	17.6785	31.0241	5.79206	15.3502	8.43045	14.162	19.141	5.7539	120.999	25.9723	19.8506	72.1369	15.6855
AGRN	1.14896	0.884859	2.96997	1.63968	0.720697	1.23481	1.24916	1.0999	3.01733	3.1525	2.4791	2.42278	3.90925	4.1943	3.65869	3.4612	3.74744	2.01631	3.20627	4.247	1.73248	2.03854	1.35744	2.69212	2.1026	2.65782	2.78276	4.40348	1.27221	4.65599	5.25531	5.75354	4.04411	3.53628	2.3537	2.29464	2.92182	3.54857	1.77792	4.64748	1.52888	2.99936	5.61094	3.08916	8.94427	4.77993	3.72915	5.72631	4.36059
RNF223	0	0	0	0	0	0	0	0	0	0	0	0	0	0	0	0	0	0	0	0	0	0	0	0	0	0	0	0	0	0	0	0	0	0	0	0	0	0	0	0	0	0	0	0	0	0	0	0	0
C1orf159	0.281993	0.230471	0.862046	0.284071	0.102656	0.365663	0.429717	0.229623	0.636647	0.823717	0.874829	0.640571	1.00014	0.636044	0.82378	0.551689	0.743307	0.357039	0.522484	1.37055	0.315869	0.331603	0.666895	0.449931	0.435627	0.589355	0.741961	2.31592	0.489273	1.7457	1.55719	1.28211	1.33227	1.73535	0.740948	0.738291	1.41299	1.40019	0.55306	0.863578	0.309721	0.994943	0.77179	1.05886	5.33607	1.03637	0.421044	0.768091	0.653694
LINC01342	0	0	0	0	0	0	0	0	0	0.0611065	0	0	0	0	0	0	0	0	0	0	0	0	0	0	0	0	0	0	0	0	0	0	0	0	0	0	0	0	0	0	0	0	0	0.0752077	0	0	0.0260289	0	0.0294893
MIR200B	0	0	0	0	0	0	0	0	0	0	0	0	0	0	0	0	0	0	0	0	0	0	0	0	0	0	0	0	0	0	0	0	0	0	0	0	0	0	0	0	0	0	0	0	0	0	0	0	0
MIR200A	0	0	0	0	0	0	0	0	0	0	0	0	0	0	0	0	0	0	0	0	0	0	0	0	0	0	0	0	0	0	0	0	0	0	0	0	0	0	0	0	0	0	0	0	0	0	0	0	0
MIR429	0	0	0	0	0	0	0	0	0	0	0	0	0	0	0	0	0	0	0	0	0	0	0	0	0	0	0	0	0	0	0	0	0	0	0	0	0	0	0	0	0	0	0	0	0	0	0	0	0
TTLL10	0	0	0	0	0	0	0	0.0198371	0	0	0	0	0	0	0.0173576	0.0250843	0	0	0	0	0	0	0	0	0	0	0	0.0210602	0.0469647	0	0.018179	0	0	0	0	0	0	0	0	0	0	0	0	0	0	0	0	0	0
TNFRSF18	0.0453875	0.0519328	0	0.0457219	0	0	0.0968296	0.155225	0	0.0412469	0	0.225534	0.0388561	0.0494213	0.0452744	0	0	0	0.0511882	0	0.0508399	0	0	0	0.0981612	0.0553339	0	0.219728	0	0.0578478	0.094834	0.175092	0.0476517	0.131809	0.10435	0	0	0.108796	0	0	0	0	0	0	0.0561866	0.0530745	0	0.144231	0.0796211
TNFRSF4	0.0986685	0	0	0	0.100573	0.0526829	0.10525	0.112482	0.29987	0.269001	0.160702	0.0980584	0.0844697	0.0537189	0.0492113	0.0711178	0	0.0485827	0.166918	0.0568959	0.0552608	0.0507618	0.108894	0.100182	0	0.0601455	0.0519219	0.179126	0.0665758	0.31439	0.154621	0.190318	0.207181	0.238784	0.113424	0.226035	0	0.236514	0.169324	0.379641	0.0541851	0.216612	0.222391	0	0.0610724	0.0576897	0	0.20903	0
SDF4	29.3724	18.3927	26.2631	23.3785	12.7235	26.7958	28.451	24.2203	41.9317	41.9491	56.1787	50.4319	61.9371	54.1739	47.4937	55.305	57.8865	52.4813	51.3127	63.7532	41.0048	43.4069	35.5652	45.5234	75.4528	60.9345	45.1496	55.8673	44.863	59.6444	76.9673	74.1726	63.0928	55.2387	44.3073	41.9308	54.7517	42.6535	33.0501	59.8187	37.7444	58.5546	62.4997	48.3243	61.0537	61.336	43.784	61.1192	51.75
B3GALT6	3.80261	1.87427	3.98742	3.79133	3.25981	4.60214	2.57935	2.66767	2.91585	3.01266	4.82763	4.59305	6.32716	3.73712	3.92929	3.62632	2.94391	3.14937	3.60682	4.18304	2.97067	3.04985	3.07757	3.62334	3.62701	4.04157	2.52437	4.60226	3.60525	4.2749	5.82654	4.34439	6.03963	6.87122	4.12469	3.64084	6.3917	4.69776	3.59188	3.85874	4.09083	3.2536	3.45029	2.85725	7.07312	4.62905	3.01946	3.4289	2.85644
FAM132A	0	0	0.198655	0	0	0.0557641	0.0557025	0	0.190445	0.0949113	0.0567003	0.0518967	0.223525	0.170582	0.0520894	0.225831	0.0583952	0.102848	0.17668	0	0.0584927	0	0.115263	0	0	0.127326	0.219834	0.505607	0.0704695	0.465889	0.272773	0	0.109649	0.353848	0.180087	0.0598136	0	0.250346	0.0597425	0.114813	0	0.229281	0.0588495	0.116814	1.61611	0	0.0808567	0.110627	0
UBE2J2	4.44749	4.0404	7.35436	5.40333	4.57889	6.73027	5.60237	6.14021	6.03155	6.01185	7.0374	7.50732	8.18895	5.86486	5.86319	6.83011	4.8485	4.73187	4.96549	8.0675	3.8302	5.0131	5.79636	5.40071	5.19606	6.37577	5.29233	7.76307	5.06687	8.97271	12.258	10.0227	8.51747	10.1033	6.14026	5.45266	8.6229	8.27691	6.87803	6.43709	7.56038	5.32349	6.49817	6.3493	19.8094	7.36988	4.65443	6.43918	4.86156
SCNN1D	0.303178	0.346899	1.42474	0.23355	0.254495	1.42834	0.38047	0.325291	2.88346	2.0745	0.929484	0.708949	0.992395	0.77676	0.498107	0.308503	0.279203	0.403933	0.281586	0.267377	0.359575	0.330301	0.373962	0.307829	0.520698	0.347875	0.488005	0.777035	0.312867	1.56837	1.06199	0.395591	1.6664	1.70911	0.758537	0.633253	1.16478	1.73134	0.856935	0.0980268	0.195875	0.352367	0.321572	0.279259	13.7541	0.479652	0.414212	0.566721	0.359781
ACAP3	1.4779	1.50866	3.12808	1.28445	1.28489	1.67105	1.65375	1.63525	3.17053	4.71393	3.60274	2.64953	4.21742	2.83985	2.91953	2.75708	2.9651	2.55406	2.58188	4.92947	1.98004	1.90829	2.47858	2.19201	2.96129	2.632	2.53137	5.22578	2.99161	4.98609	4.79847	3.73102	5.03518	5.39998	3.93083	3.30267	4.13578	4.02885	2.50306	3.80688	2.03698	2.79919	3.39639	2.7226	21.4164	4.06636	2.51273	3.20768	2.78324
MIR6726	0	0	0	0	0	0	0	0	0	0	0	0	0	0	0	0	0	0	0	0	0	0	0	0	0	0	0	0	0	0	0	0	0	0	0	0	0	0	0	0	0	0	0	0	0	0	0	0	0
PUSL1	0.932759	1.02087	3.12416	1.96097	1.24012	1.34253	2.11972	1.80306	3.40177	2.24815	3.6989	2.66006	4.93006	1.67804	2.95312	2.7477	3.31061	2.39621	2.33263	6.12697	2.08962	1.54394	3.13303	1.64708	3.68379	2.62043	2.43287	4.02481	2.24385	3.46312	6.01628	4.34145	3.57654	5.02502	2.89041	2.69424	3.82593	3.54823	1.94868	3.78954	2.40528	2.27032	3.42778	2.08655	7.48039	3.98355	1.2559	3.17887	1.95644
INTS11	6.02865	4.05348	9.6348	4.86263	3.48428	8.31833	8.26495	7.29776	11.4843	10.3925	11.9672	11.7563	12.2554	11.3017	10.0847	11.8264	10.4483	10.0579	11.0983	10.9188	9.11986	9.69899	9.28279	7.69875	11.3358	11.1636	9.63721	12.9129	11.099	16.2388	14.9339	14.046	13.6158	16.6854	13.8842	11.414	13.6059	13.4826	8.84068	10.9774	8.94233	10.4152	11.6503	9.75526	39.3157	11.9917	9.55929	12.2451	9.64902
MIR6727	0	0	0	0	0	0	0	0	0	0	0	0	0	0	0	0	0	0	0	0	0	0	0	0	0	0	0	0	0	0	0	0	0	0	0	0	0	0	0	0	0	0	0	0	0	0	0	0	0
CPTP	3.82472	2.07447	5.59802	3.47762	1.69612	4.00477	4.1593	5.40775	10.4465	7.60612	8.25187	6.93572	11.6302	9.11354	10.8758	11.7789	8.30412	6.08991	8.15091	12.8891	5.09095	7.94745	6.7702	5.64857	7.19759	8.41741	7.91997	13.0154	5.56359	19.6572	18.0327	16.2158	9.04795	11.0111	9.39294	7.05501	11.6249	8.7811	4.77351	9.88356	4.25534	10.2232	11.6155	9.83359	20.6914	11.3845	7.78729	12.2066	10.5
TAS1R3	0.0797438	0.0182487	0.0151682	0.0160663	0	0.0681252	0	0.0545447	0.0387767	0.0434813	0.0173173	0.0634006	0.0682684	0.156296	0.127272	0	0.214019	0.0785289	0.179871	0.147146	0.0357294	0.065641	0	0.0323869	0	0.0194438	0.0503559	0.135118	0.0645678	0.0203272	0.133295	0.0922887	0.0502331	0.0771939	0.0733354	0.0182681	0.0578694	0.0573451	0	0.0876643	0	0.0350132	0.0179737	0.0178384	0	0.0186499	0.04939	0.0506813	0.0559563
DVL1	3.72302	2.45204	5.54438	3.27478	1.33283	5.27511	4.20381	5.30011	9.3389	7.54244	9.11035	8.04975	11.9561	8.85926	9.18471	12.9591	9.97163	7.01068	9.48322	13.5303	6.10282	9.88519	6.15326	6.14041	6.75574	7.63862	9.04074	18.1336	6.32308	16.4574	15.2734	14.0996	10.8491	10.179	9.20675	8.94492	10.4556	9.4902	5.71378	11.9789	4.34839	10.3064	12.1982	8.06421	27.4057	11.8926	7.88781	9.52239	9.09576
MIR6808	0	0	0	0	0	0	0	0	0	0	0	0	0	0	0	0	0	0	0	0	0	0	0	0	0	0	0	0	0	0	0	0	0	0	0	0	0	0	0	0	0	0	0	0	0	0	0	0	0
MXRA8	1.46966	0.860819	3.3113	0.581621	0.87385	0.635241	1.02646	1.25656	2.12693	1.70128	1.21582	1.70401	0.973586	1.29546	1.04714	0.857525	0.841299	0.91316	1.18392	0.948351	0.862302	0.666083	0.675821	0.977042	0.548669	1.21582	1.82295	1.12229	0.731928	2.6982	1.15153	1.5355	2.81042	1.79527	1.99113	0.541089	0.529029	0.922654	1.28106	0.86552	1.44122	0.710583	0.828128	0.58707	2.23086	0.941122	0.988812	1.13049	0.690578
AURKAIP1	30.1528	30.0458	59.7025	45.1559	29.8636	45.5357	48.8791	41.9527	66.4999	46.9071	55.684	49.8811	60.0829	34.0219	39.8352	44.562	39.3474	34.4163	29.1331	61.9917	28.9881	26.97	53.6636	25.2155	39.1276	33.924	39.6305	56.8956	39.6655	72.2619	66.3259	64.9383	52.9943	84.762	54.8043	43.1315	60.1889	61.1801	41.559	43.2226	37.8114	37.0073	40.9914	27.9364	157.891	46.8647	30.9909	41.7476	34.278
NDUFB4P8	0	0	0	0	0	0	0	0	0	0	0	0	0	0.133271	0	0	0	0	0	0	0	0	0.135077	0	0	0	0	0	0	0	0	0	0	0	0	0	0	0	0	0	0	0	0	0	0.606058	0	0	0	0
CCNL2	11.3085	21.5971	39.373	15.2551	17.8381	24.7152	11.1256	8.10741	17.5298	34.5694	26.6791	24.0182	23.7074	13.124	15.5801	10.3861	11.3975	15.8697	12.8005	15.0327	12.9565	12.359	14.9333	12.7205	11.4462	15.6518	10.7159	32.9029	30.4098	28.8921	16.0259	23.9061	40.9575	37.5138	29.8138	29.695	41.3451	31.6292	30.6886	11.4318	18.8351	9.64457	9.72715	12.6947	86.6952	10.6491	8.38693	14.9349	9.26621
LOC148413	7.63383	6.63123	9.03822	10.6719	6.41549	9.3831	8.17623	9.02223	7.19687	11.4113	15.2921	21.4283	17.6586	16.5567	12.0594	14.5979	12.3345	15.4339	13.8806	12.9723	12.39	11.6699	9.83485	14.9324	16.9817	14.3969	12.0022	10.8984	12.32	20.0945	14.453	12.5009	22.5064	12.5474	15.1511	14.3116	24.0812	20.5767	14.7223	9.69368	16.6662	11.7655	13.9053	11.9885	17.6274	9.40038	7.04387	9.93441	8.39028
MRPL20	65.0751	50.1214	58.5746	59.5488	58.3487	91.2354	73.8348	66.237	57.7966	57.3018	60.4002	77.7278	64.0152	46.3222	54.4805	51.1288	62.3751	53.9338	48.833	58.1516	56.3672	39.2495	70.3136	45.9128	59.4977	55.1285	59.3424	45.3725	57.477	58.4059	54.8947	61.8832	77.9224	94.8337	61.2742	55.441	96.6732	101.792	89.5365	46.1002	80.4078	50.8006	49.2521	34.8669	102.887	49.7463	38.1769	59.5118	37.8016
RN7SL657P	0.371775	0.212694	0.707159	0.187257	0	1.19103	0	0.635734	0	0.675716	0.605513	0	0.318275	0	0.370848	0.267966	0.207871	0.366111	0	0	0	0.573799	0	0.188739	0	0	0	0	0.250852	0	0	0	0	0.53983	0.427373	0	0.224828	0	0	0.204351	0	0	0	0.831649	0	1.30422	0.143914	0.393803	0.48914
ANKRD65	0.0745415	0.227443	0.118155	0.275333	0.481208	0.0265337	0.0265044	0.0566515	0.0302059	0.0451608	0.917293	0.271629	0.616876	1.16339	0.272638	0.46564	0.138928	0.489373	0.980797	0.45849	0.333985	0.383492	0.191955	0.529795	0.134345	0.0302923	0.287655	1.38333	0.167654	0.348354	2.28432	0.239634	0.3913	0.192421	0.342756	0.569212	0.180314	0.4467	0.568534	0.327781	0.409354	0.245468	0.280018	0.194538	0.707459	0.261498	0.05771	0.526389	0.0217941
TMEM88B	0	0	0	0	0	0	0	0	0	0	0	0	0	0	0	0	0	0	0	0.127669	0	0	0	0	0	0	0	0	0	0	0	0	0	0	0	0	0	0	0	0	0	0	0	0	0	0	0	0	0
LINC01770	0.228078	0.365356	0.780895	0.229758	0.418464	0.438406	0.24329	0.364012	0.66544	0.538904	0.842004	1.26934	0.546719	0.248348	0.273011	0.328786	0.153031	0.404286	0.308673	0.315644	0.153286	0.234678	0.352401	0.370523	0.5426	0.166836	0.768131	0.496873	0.123115	1.56974	0.571864	1.8917	0.86204	1.01561	0.419498	0.574742	0.606885	1.64015	0.939368	0.250732	0.450907	0.0500712	0.565478	0.714285	2.08935	0.586753	0.529733	0.724776	0.160042
VWA1	1.84706	1.36436	5.78143	1.86067	1.70397	2.83382	2.88057	2.70536	5.61353	3.14464	4.91234	6.05298	6.26501	4.21338	5.41077	4.81971	4.71928	5.33014	4.53542	10.7722	2.54036	2.89888	3.49639	4.42737	5.32207	4.24713	5.47503	5.7302	4.10172	10.6979	8.75673	7.92594	8.00229	7.91021	5.57699	4.39203	5.00528	5.73055	2.08641	5.39759	3.7492	4.52975	7.4963	4.3018	10.6946	8.4345	4.38049	6.87254	4.38865
ATAD3C	1.69365	2.79379	5.28866	1.46443	0.733694	1.79354	2.37871	3.20184	4.25509	3.97612	5.21043	3.0157	3.04485	0.860615	2.25257	1.48524	1.15215	1.89023	0.52528	2.63688	3.66775	0.769674	1.324	0.272275	0.579963	0.791508	2.76285	0.495371	0.838038	1.29517	2.81627	3.11709	0.429717	1.62583	1.42775	3.96073	5.29182	3.6538	7.05625	1.86187	2.92978	2.61821	2.32223	1.95747	4.96201	3.76294	1.24566	4.26076	0.495182
ATAD3B	0.564122	0.957798	2.63064	0.769925	0.834691	0.991065	1.5529	1.058	2.56616	2.18293	2.90456	2.36913	3.42733	1.24833	1.68815	1.07553	1.22097	1.29026	1.37505	1.97275	1.03956	1.19834	1.64684	0.498869	0.905195	1.61953	0.804382	2.79708	1.79268	3.20067	3.2319	3.24678	3.20968	4.42151	2.76129	2.02185	2.66316	2.39912	1.45733	1.56038	0.739509	1.2784	1.59961	0.976972	13.7191	1.5534	0.760777	2.33236	1.18115
ATAD3A	1.43584	1.26548	3.00794	1.50506	0.553778	1.40898	3.45647	1.85805	3.32589	2.13361	4.29791	2.98891	5.43182	3.06353	3.36776	4.25156	4.75185	2.88526	3.26058	8.05583	2.32556	2.41573	3.06222	2.71873	4.30133	4.187	3.61452	4.88459	3.27305	7.04808	8.9192	9.01971	4.58352	6.68669	3.92568	3.60045	4.74053	4.16271	3.57397	6.44181	3.94256	4.96256	4.13282	2.8647	9.17561	5.8312	2.58378	5.05603	3.1145
TMEM240	0	0	0	0	0	0.208279	0	0	0	0	0	0.0484586	0.166973	0.159281	0	0	0	0	0.0549918	0.281169	0	0	0.0538133	0	0	0.237782	0.256588	0	0.131602	0.124293	0.0509404	0	0.153577	0.0944018	0.056052	0.055851	0	0	0	0	0.0535544	0	0.109902	0	0.120723	0	0.0755	0	0.0855374
SSU72	43.4299	44.2405	43.8486	54.9084	52.3633	54.6802	52.9256	55.1805	51.7799	40.5314	57.2322	53.6713	54.8935	42.1921	40.5281	47.241	38.0956	40.422	42.6163	47.2906	33.7112	38.7513	41.4723	43.7566	56.4107	51.5204	38.1852	43.3049	42.3625	71.0157	72.5338	61.3562	55.295	61.9895	42.9573	50.5596	58.4934	56.3102	49.7343	42.551	59.8203	39.872	46.6356	42.3108	55.7813	54.5001	33.591	44.5421	35.1604
FNDC10	0.0521446	0.0298321	0.0495925	0.0787931	0.053151	0.111368	0.250301	0.0594447	0	0.094775	0.0566189	0.129555	0.133922	0.113558	0.0520146	0.300676	0.291557	0.128375	0.205831	0.240548	0.116817	0.214614	0.0863229	0.0794168	0.140969	0.0635717	0.0823194	0.18933	0.211105	0.13292	0.272381	0.150869	0.109492	0.151432	0	0.179183	0.0946022	0.249987	0.149142	0.372605	0	0.257571	0.11753	0.174969	0.0968271	0.121952	0.141296	0.220937	0.137212
MIB2	0.518134	0.313863	1.05802	0.122812	0.0776668	0.520756	0.715249	0.816517	1.797	1.49569	2.16764	1.54479	2.94845	1.70914	1.42892	2.24075	1.8916	1.12553	1.34058	3.69075	0.904706	1.61506	0.824109	0.881962	2.35653	1.30052	1.89255	4.51876	0.863735	3.96227	5.97025	4.70309	2.15992	2.59634	1.78686	2.2692	2.00905	1.62555	0.749689	3.16629	0.803407	2.99427	3.16002	1.73857	10.6965	2.06714	1.43938	1.92092	1.49707
MMP23B	0	0	0.125321	0	0	0	0	0.100145	0.106792	0.199582	0.333846	0.130955	0.488835	0.621752	0	0.253271	0.0982357	0	0	0.35459	0.1476	0.135583	0.145426	0	0	0.267744	0.785863	0.797401	0	0.783745	0.367099	0.254166	0.415031	0.38267	0.454428	0	0.106249	0.263217	0.150753	0.144858	0	0.626778	0.198	0.147383	0.217497	0.359537	0.204033	0.23263	0
CDK11B	3.68108	3.30937	5.16208	2.55412	2.3738	3.4496	4.58772	4.04656	5.47955	4.89842	5.64874	4.75955	6.88155	5.0512	4.51495	4.60255	4.45245	5.456	5.29534	6.02139	3.34492	4.69585	4.0833	4.21428	5.93029	4.83122	4.7834	5.8872	4.56205	7.46836	8.24075	7.535	6.62523	7.12675	4.85768	4.79724	5.67885	7.13554	4.34031	5.20291	4.64123	5.21573	4.06378	4.43233	13.88	5.68812	4.14397	6.12731	4.15128
SLC35E2B	5.98852	7.07534	9.65642	4.93891	7.46153	7.77183	5.28408	6.2177	7.81625	8.25579	9.51409	11.2792	6.33945	8.52501	6.34589	7.58117	8.55589	6.36506	10.1117	6.4075	6.14735	9.15543	4.57772	8.14738	8.68637	10.5894	6.53473	8.81856	4.12084	7.23256	5.54737	18.2918	8.21084	5.97767	8.49297	10.9595	8.06377	8.3872	9.95662	9.92162	7.4065	4.33886	6.12749	8.76631	10.9416	10.0181	7.13834	7.97861	5.73629
LOC100288379	0	0	0	0	0	0	0	0	0	0	0	0	0	0	0	0	0	0	0	0	0	0	0	0	0	0	0	0	0	0	0	0	0	0	0	0	0	0	0	0	0	0	0	0	0	0	0	0	0
MMP23A	0.180348	0	0.400216	0	0.245105	0.0641964	0.513004	0.274128	0.803889	0.32779	0	0.238977	0	0	0.29983	0.25998	0	0.2368	0.067799	0.20799	0	0.371132	0	0	0.325037	0.366449	0	0.291031	0.0811255	0.0766197	0.376824	0.695731	1.07295	0.64013	0	0.137717	0	0.792556	0	0.0660869	0.528215	0	0.0677484	0.268955	3.05119	0	0.232708	0.31839	0.474563
CDK11A	2.3433	2.27904	3.88416	1.04539	2.06437	3.03858	2.57101	2.59503	4.19162	5.26297	4.45265	5.28973	4.72864	3.46284	4.82519	3.20909	5.33444	3.90644	3.88867	5.34703	3.29975	3.68555	2.88171	4.46959	4.43445	4.8974	3.41746	3.20071	5.53394	4.67192	5.07103	8.52324	6.48438	5.71953	4.23301	5.55987	6.47814	5.1155	4.42346	5.0785	4.19147	4.50133	2.09379	4.362	13.1574	4.69743	3.49878	4.57424	3.69966
SLC35E2	1.98543	2.48526	1.47653	2.68429	1.53683	3.27594	1.81531	1.36995	1.02534	2.39443	2.19632	1.67644	3.52085	4.21812	3.70782	3.6368	4.983	3.86627	1.59941	2.93535	3.82919	1.65888	2.86667	1.93253	1.51742	2.12023	3.67639	1.28278	6.12414	4.86122	2.76821	1.90041	6.05752	3.69938	2.085	1.53891	5.28117	1.94125	1.92135	1.64928	1.95111	4.51439	2.49827	5.11757	8.50076	1.96384	3.61165	3.47086	3.20143
LOC100129381	0	0	0.0351659	0	0	0.0789707	0	0	0	0	0	0	0	0	0	0	0	0.0364123	0	0	0	0	0	0	0	0	0	0	0	0	0	0	0.0388201	0	0	0	0	0	0	0	0	0	0	0	0	0.0432379	0	0	0
NADK	14.0738	12.9033	25.2133	16.3067	13.3076	16.0888	20.3603	12.9587	20.6029	27.0672	34.1592	32.4693	36.1897	24.6428	22.3437	17.7985	23.8234	23.0989	26.3669	28.2109	16.9627	19.5998	27.466	24.1171	37.9498	32.1633	25.3512	23.8186	28.5929	43.0697	38.8178	40.4958	35.8842	37.3031	23.5269	29.377	32.8282	31.4958	21.9844	20.9831	30.6745	18.8296	24.125	24.967	45.2631	37.7223	21.1333	27.8632	22.1681
GNB1	44.2507	24.7794	25.6889	30.9031	29.1312	34.7442	42.1818	41.3674	29.2706	31.1947	43.6039	51.671	47.839	57.5788	48.2568	52.482	60.3722	52.3422	59.5412	61.6921	42.6711	45.1276	47.5569	59.6463	63.7648	79.4562	55.9399	46.8075	53.1112	51.7479	50.9147	46.3276	56.8239	38.9896	37.2054	39.3768	51.8087	46.1277	41.7685	61.9181	52.9093	44.7919	58.7473	47.205	25.9225	63.2507	45.7709	57.927	43.9437
CALML6	0	0.113205	0.423428	0.0996663	0.100847	0.475438	0.158304	0	0.420962	0.854158	0.0537134	0	0	0.10773	0.0986908	0	0.0553189	0	0	0.0570509	0.0554113	0.0509001	0	0	0.106988	0.0603094	0.0520634	0.119743	0.0667572	0.189148	0.206723	0.0954181	0.207746	0.143661	0.113733	0.113325	0.478653	0.118579	0.226381	0.0543821	0.0543327	0.0543006	0	0.0553299	3.24566	0.0578468	0.0382986	0.0523998	0
TMEM52	3.29746	0.975772	3.02794	3.26449	1.56465	5.28193	2.66837	3.82391	6.49672	3.5133	3.21002	3.95509	4.96449	1.48574	4.70703	4.42563	2.73378	3.58315	2.3724	3.93401	3.43886	2.45691	4.2039	2.19355	3.25838	3.39627	3.41059	4.74778	2.37838	4.49257	8.3747	3.235	2.80538	2.69671	4.05201	4.03748	6.94503	3.33884	3.96763	3.31249	2.24795	3.24511	2.69098	5.34148	12.3869	4.65371	2.94903	5.23927	2.99202
CFAP74	0.0201275	0	0.009571	0	0	0.0967216	0.032205	0	0.0367025	0.301806	0.611927	0.0700107	0.0258466	0.0109582	0.0100387	0.072537	0.303856	0.069373	0.0226999	0.197306	0.248	0	0	0.0102181	0.0761783	0.0490766	0.0317748	0.341042	0	0.0128266	1.03035	0.116469	0	0.204581	0.439613	0.438036	0.0243439	0.0120617	0.16119	0.154887	0.0221065	0.0552337	0	0.258891	0.386205	0.929686	0.63889	0.0533003	0.105926
GABRD	0.0282935	0	0.0269088	0	0	0	0.0301806	0.0645091	0.0343955	0	0	0.0843557	0.024222	0.0616162	0.028223	0.122359	0	0.0278625	0.0319096	0	0.0316924	0	0	0.0287276	0	0	0.11911	0.0684867	0.0381817	0.072122	0	0	0.0891148	0	0	0.0324081	0.0342206	0.0678211	0	0.0311038	0	0	0.0318857	0	0.490356	0.0661708	0.0219048	0.0899099	0.024817
LOC105378591	0	0	0.19185	0	0	0	0.107588	0	0	0	0.109516	0	0	0.109825	0	0	0	0	0	0	0	0	0	0	0	0	0	0	0	0	0	0	0	0	0	0	0.24398	0	0	0	0	0	0	0	0	0	0	0.106837	0
PRKCZ	2.26422	2.22641	2.97775	3.52826	3.20945	3.51352	4.05684	3.89197	4.79542	3.6652	7.41391	5.32668	7.48096	5.33539	5.38176	5.12547	4.78704	4.35492	4.84784	6.91576	5.34983	4.09523	4.64633	4.45422	5.8342	7.52641	4.11436	6.91513	4.84587	7.21454	9.97929	4.93033	7.41007	6.88367	6.16137	5.02489	8.27979	6.74191	6.53672	5.95053	6.72226	4.66008	5.36253	5.57939	16.6425	5.83319	4.98496	4.7218	5.24429
FAAP20	0.537407	0.37429	0.844434	0.541366	0.333431	0.690325	0.797567	0.763584	1.05097	0.898902	1.04864	0.735333	1.21352	1.0092	0.823524	1.33607	0.888378	0.797664	0.588522	1.7246	0.523448	0.74529	1.11744	0.608915	0.64009	0.750129	1.11479	1.79101	0.609607	1.73717	1.99351	2.15579	1.24291	1.1083	1.18183	0.829667	1.12099	1.22285	0.677201	1.04458	0.43627	1.35078	1.19372	0.784019	5.24505	1.23863	0.82609	1.023	0.908589
SKI	4.32323	2.94835	3.46721	3.43215	2.15956	3.57716	3.10493	3.50324	5.59205	4.66602	4.0828	4.02144	4.96748	4.3957	5.04547	6.06705	5.6776	5.88324	5.72605	6.04247	4.3829	4.31085	3.54948	5.24226	4.01451	5.22409	4.56003	4.95515	3.67048	4.79244	5.39392	4.64806	4.70922	2.73456	3.74103	2.98428	3.94763	3.09975	3.54848	7.05026	3.33325	6.36924	6.68975	4.71804	4.3122	6.34997	5.77789	6.80337	4.27752
MORN1	0.170764	0.0879251	0.154286	0.0860108	0.0870296	0.155001	0.100184	0.155736	0.23873	0.356925	0.370832	0.118795	0.29238	0.176643	0.315125	0.369246	0.343725	0.277467	0.240735	0.246171	0.133894	0.307483	0.141345	0.182052	0.184658	0.13532	0.233636	0.289343	0.230443	0.272054	0.276519	0.263503	0.277887	0.388462	0.245376	0.332515	0.309804	0.266064	0.126987	0.234656	0.131288	0.21556	0.2598	0.324694	0.401648	0.249606	0.284241	0.217058	0.232161
LOC100129534	0.0969129	0.138611	0.483891	0.0244067	0.172871	0.388091	0.0775326	0.0552402	0.265081	0.286233	0.473528	0.288941	0.580767	0.369341	0.459189	0.0698523	0.054187	0.214732	0.355221	0.139709	0.162832	0.174505	0.187174	0.196799	0.0785988	0.324914	0.203992	0.146616	0.261565	0.370556	0.253116	0.420595	0.330679	0.304895	0.222812	0.277516	0.351644	0.232305	0.38806	0.239712	0.212884	0.452111	0.327651	0.406483	2.24946	0.311647	0.168817	0.307966	0.318768
RER1	43.8775	28.8895	33.364	38.5408	29.4404	37.2559	36.9151	32.5862	41.4301	41.2788	56.6028	49.9404	53.3463	47.7198	44.136	55.0762	55.919	53.9292	48.3764	68.8676	48.0078	43.2683	51.312	49.7562	66.4155	59.7006	52.2216	61.3497	58.2643	58.8101	65.6501	65.6511	64.5187	58.4003	51.4888	57.9008	61.2664	61.9318	54.1559	57.076	67.8426	50.6688	55.0481	50.4314	63.9897	64.6544	46.6662	55.9068	41.3198
PEX10	5.69861	4.89781	5.26985	6.0845	4.41667	5.01976	3.52956	5.86771	7.0553	5.25032	6.95746	5.74167	11.0835	4.31782	5.76299	11.2812	16.3571	8.58578	5.09414	16.8087	8.79526	7.45772	9.7091	4.10621	7.04262	6.97943	7.43469	9.34428	7.05229	11.0787	9.79433	14.2336	7.08572	8.5415	7.93947	6.70781	7.59115	8.49807	8.44238	8.83398	9.72008	9.54138	6.83645	9.9866	10.1103	8.90546	7.80715	7.51056	8.66081
PLCH2	0.0238742	0.0182114	0.0605487	0.0160334	0.04867	0.0424912	0.0424443	0.009072	0.0870691	0.0867847	0.103691	0.0949063	0.340644	0.181972	0.127012	0.0573597	0.186883	0.0548578	0.215403	0.220268	0.0356563	0.024565	0.0351312	0.234324	1.78996	0.164934	0.0670038	0.211895	0.182568	0.202856	0.315929	1.08985	0.643339	0.169479	0.0914817	0.0455769	0.250254	1.66914	0.0455226	0.087485	0.3234	0.0262062	0.161432	0.418346	0.265992	0.474599	0.0739335	0.0927256	3.7763
PANK4	1.85006	1.23289	2.47492	1.76129	1.59565	1.51972	2.47224	2.15542	2.10077	3.23324	3.81894	2.44476	3.98569	3.71905	3.34615	4.16162	4.0013	3.40351	4.49402	3.58731	2.4139	3.598	2.58029	3.03441	3.73738	3.84177	3.55185	4.23217	3.23739	3.62764	4.09921	4.33319	3.97008	3.85733	2.8746	2.74785	3.34414	2.85088	2.74458	3.84414	3.30474	3.57059	3.94079	3.13801	5.53687	4.39811	3.00629	3.81169	2.94232
HES5	0	0	0.0396626	0	0.0850172	0	0	0	0	0.0757982	0.135846	0.0414458	0.107107	0	0	0	0	0	0	0	0	0.0429104	0	0	0.045097	0	0	0	0	0	0.0435685	0	0.0437841	0.12111	0	0	0	0.049983	0	0	0	0	0.0469985	0	0	0	0	0	0.0365794
LOC115110	0.353746	0.377775	1.46909	0.463257	0.468745	0.679962	0.616322	0.510808	1.03209	1.14659	0.640165	1.05467	0.555207	0.539259	0.71749	0.305965	0.382394	0.510922	0.505344	0.394367	0.501905	0.400379	0.338352	0.802151	0.599296	0.747528	0.39712	0.556575	0.525112	0.691319	0.332607	0.602721	0.94086	0.707697	0.908178	0.675315	0.784392	1.10233	0.56659	0.414807	0.323773	0.504788	0.491678	0.474791	2.9924	0.785948	0.410804	1.04918	0.641244
TNFRSF14	4.85378	4.41451	10.1942	4.76417	3.44102	7.49244	7.73309	6.10082	9.96667	9.59953	10.304	9.46201	8.77675	9.52007	8.72124	7.6249	7.30665	7.32295	7.15846	9.36545	6.62182	6.16275	8.24123	7.17122	8.86563	8.78135	7.71167	14.2532	9.15335	14.058	10.4342	11.9879	13.2134	15.18	12.286	8.76713	12.0987	13.4434	8.16936	7.42235	5.53607	8.72612	8.36283	7.1341	35.3586	10.3511	7.91304	9.12924	8.31007
LOC100996583	0	0.0892827	0	0	0.238608	0.24998	0	0.0889542	0	0	0.0847255	0.155095	0.133603	0	0.233507	0.112484	0.0872581	0	0	0.17998	0.0874039	0	0	0	0	0.0951298	0.0821229	0	0.210601	0.596711	0	0	0.245768	0.226605	0.0896993	0.268133	0	0.561127	0	0.171561	0.0857025	0	0	0	0.48298	0.182491	0.0604108	0.0826536	0
FAM213B	1.02316	1.25433	2.31108	1.98778	2.14169	1.4438	1.85149	1.54131	1.77689	1.37812	2.14255	3.0505	3.28471	3.42186	3.71794	3.4503	3.49378	2.48295	3.95631	3.60317	2.21028	1.89874	2.13741	3.72875	2.86482	5.07861	3.15356	2.78622	3.08201	3.02726	3.03494	2.78409	4.8339	2.8829	2.66739	2.00906	3.27053	2.64965	2.15299	4.65983	2.76927	1.94537	3.6445	2.90184	4.43311	4.9567	2.68758	4.56738	3.14104
MMEL1	0	0	0.0356991	0	0.0382607	0	0	0.0855824	0.0912629	0.0341118	0	0	0.0160673	0	0	0.0541103	0	0.0369643	0	0.0216448	0.0420454	0	0	0	0	0.068643	0.07901	0.0454297	0	0.0956822	0.0588219	0.0181005	0.0788174	0.0545039	0.0431496	0	0	0	0.0214719	0.0412645	0.0206135	0.0412026	0.0423019	0.0209918	0	0	0	0.0397603	0
TTC34	0	0	0	0	0	0	0	0	0	0	0.0333174	0	0	0	0	0	0	0	0	0	0	0	0	0	0	0.0374088	0	0.0371372	0	0	0	0	0	0	0	0	0	0	0	0.0337322	0	0	0	0	0	0	0	0	0.0269142
ACTRT2	0	0	0	0	0	0	0	0	0	0	0	0	0	0	0	0	0	0	0	0	0	0	0	0	0	0	0	0	0	0	0	0	0	0	0	0	0	0	0	0	0	0	0	0	0	0	0	0	0
LINC00982	0	0.0161953	0.0807682	0.0142584	0.0144273	0	0	0	0.0344133	0.154354	0.0307372	0.0281332	0	0.0154121	0.0141188	0	0	0.0418154	0	0	0	0	0	0.0143712	0.0153058	0	0.059586	0.0685223	0	0.0180399	0.014787	0.0136506	0.0891611	0.0137015	0.0162708	0.0486374	0	0	0	0.01556	0	0	0.0159512	0.0158312	0.0350436	0	0.0109581	0.0299856	0
PRDM16	0.0249754	0.007144	0.10095	0.00629	0.006364	0.0133353	0.0466221	0.007118	0.113856	0.0680906	0.0406776	0.0124105	0.0267266	0.0339938	0.0124566	0.009001	0.006982	0.0184461	0.007042	0.0288034	0.006994	0.0192735	0	0.0190189	0.0337594	0	0.0854274	0.0906823	0.008426	0.0875377	0.0195691	0.006022	0.0131106	0.0241767	0.0143552	0.007152	0.007552	0.007483	0.02143	0.041184	0	0.0137074	0.147768	0.0488855	0.0309178	0.0146026	0.0241699	0.0529104	0.0219065
LOC100420339	0	0	0	0	0	0	0	0	0	0	0	0	0	0	0	0	0	0	0	0	0	0	0	0	0	0	0	0	0	0	0	0	0	0	0	0	0	0	0	0	0	0	0	0	0	0	0	0	0
MIR4251	0	0	0	0	0	0	0	0	0	0	0	0	0	0	0	0	0	0	0	0	0	0	0	0	0	0	0	0	0	0	0	0	0	0	0	0	0	0	0	0	0	0	0	0	0	0	0	0	0
ARHGEF16	0.187552	0.257518	1.33779	0.699054	0.516163	0.821157	0.72022	0.49176	0.5244	1.19309	1.01822	2.34854	1.30055	0.918992	1.5528	0.675913	1.02769	1.18204	1.67102	1.31942	0.483189	0.424553	0.931449	1.69482	1.33856	1.89781	1.24355	1.47545	1.44266	1.91233	1.64588	1.59175	2.7764	1.65215	0.668358	0.687445	1.79204	2.40521	0.858283	1.40203	0.947567	0.535265	2.00796	1.02789	6.54737	1.77646	1.65531	1.45025	0.921236
MEGF6	0.607689	0.904757	1.46924	0.634292	0.410457	0.867855	1.01529	0.868041	0.907857	1.30411	0.461087	1.0114	1.22852	0.717503	0.679207	0.749361	0.417558	0.821941	0.916558	0.835932	0.647886	0.625273	0.630265	0.594709	0.752143	0.598043	1.21748	1.60388	0.760785	1.64235	1.02496	0.790845	1.53736	1.1269	0.749065	0.74638	1.53197	1.10566	0.494202	0.820974	0.482487	0.433982	1.29543	0.638745	4.08767	1.06163	0.538492	1.05473	0.571551
MIR551A	0	0	0	0	0	0	0	0	0	0	0	0	0	0	0	0	0	0	0	0	0	0	0	0	0	0	0	0	0	0	0	0	0	0	0	0	0	0	0	0	0	0	0	0	0	0	0	0	0
TPRG1L	38.4934	22.0736	22.9982	44.9461	31.9424	43.2621	42.4248	32.4259	33.2692	33.4324	66.8839	63.4692	59.4364	52.271	48.959	53.7116	46.5074	48.9963	53.988	55.3624	42.7156	43.3233	57.0396	51.087	60.3764	70.2293	46.0132	41.0769	58.3033	64.843	66.5791	52.7224	65.7075	63.4505	49.5878	51.2857	65.4948	60.304	61.5158	55.6085	69.7739	44.3709	51.1163	47.8966	53.567	65.0796	45.2407	57.2645	46.1986
WRAP73	2.34017	2.42088	2.89637	3.22933	1.82985	2.77288	3.41953	2.55815	3.42942	3.02979	4.00289	4.39653	4.39103	3.63024	2.65411	3.18862	3.90746	2.93589	3.76003	4.06677	3.26764	3.26548	3.67945	4.71959	4.09053	4.88527	4.28479	4.30662	5.19127	4.82122	4.48773	4.76119	4.91382	4.31345	4.8275	3.0844	5.04044	4.84108	3.08073	4.01749	4.68281	3.16695	3.7211	3.51383	3.92876	5.13564	2.70522	3.87105	3.2617
TP73	0.0591797	0	0.0187611	0.0596157	0.0402146	0.0315983	0	0	0	0.0268904	0.0321288	0.186244	0.0591074	0.0644393	0	0.0284368	0.0661784	0.038852	0.0667431	0.102376	0.0994334	0	0.0544273	0.0200292	0	0.204421	0.0103806	0	0.0665517	0.0377132	0.0824345	0.0190249	0.227817	0.0477394	0.0566915	0.0112976	0.0596474	0.0472856	0.0338526	0.29276	0.0541654	0.0108267	0.111155	0.0441277	0.0366302	0.173006	0.106906	0.0313431	0.0692107
TP73-AS1	1.31627	1.97916	1.90988	1.62346	1.6771	2.18051	1.58407	1.33703	1.77452	2.08567	2.13466	2.01251	2.23927	1.9202	2.00316	1.84882	1.69839	1.83631	1.93175	2.04349	1.68232	1.64954	1.41544	1.59348	1.70623	2.21164	1.75828	2.15473	2.31145	2.65625	1.56024	2.63656	2.30323	2.3115	2.14358	2.42584	2.1635	1.96187	1.88237	2.08704	1.43643	1.38001	1.67357	1.87804	3.47826	2.00293	1.65923	1.84115	1.26555
CCDC27	0	0	0	0	0	0	0	0	0	0	0	0	0	0	0	0	0	0	0	0	0	0	0	0	0	0	0	0	0	0	0	0	0	0	0	0	0	0	0	0	0	0	0	0	0	0	0	0	0
SMIM1	1.33073	1.19636	6.87042	1.91505	0.678208	3.14663	5.2724	3.68422	7.27977	3.19609	3.30267	1.88929	4.96381	2.1735	2.37039	5.34389	2.44475	2.34011	1.92961	5.70032	2.34236	1.76045	3.252	0.579063	1.85016	1.39059	3.00114	6.55734	1.92408	5.45163	2.58187	7.79206	2.19547	2.48435	2.18534	2.28638	2.06936	5.35437	3.58861	2.92582	1.14838	3.65179	2.89225	2.55155	7.17777	3.89028	2.7964	3.62464	2.16769
LRRC47	13.2049	11.2024	14.8082	16.6588	15.116	19.9437	15.4459	13.9984	16.5028	15.4208	20.0999	17.0888	18.9291	13.729	15.2647	16.9007	16.2156	15.3938	17.5602	18.4549	14.1	15.3435	14.1648	15.7673	20.4849	16.6002	15.4344	15.1603	16.2099	19.7924	23.1212	20.5905	19.4998	21.8221	17.5677	15.9969	23.5586	18.2176	17.7427	16.1671	17.2367	15.3752	15.855	17.116	27.4992	19.1212	14.1405	16.6018	13.621
RN7SL574P	0.183384	0	0	0	0	0	0	0	0	0	0	0	0	0	0	0	0	0	0	0	0	0	0	0.186197	0	0	0	0	0	0	0	0	0	0	0	0	0	0	0	0	0	0	0	0	0	0	0	0.19425	0.160851
CEP104	2.69879	1.94929	1.86086	1.79263	1.36684	2.17049	1.96118	1.64407	2.71694	2.78982	2.74722	2.72401	3.47286	4.33451	2.86873	5.10621	4.13083	4.36025	4.41338	3.89056	3.75985	4.3302	2.13148	3.94759	5.06158	6.0252	3.4883	3.29695	3.53955	2.45079	3.99131	2.71667	3.11676	1.95937	2.1232	3.61292	3.81498	2.2541	2.33499	3.68075	3.19573	4.12885	4.91382	4.17882	2.24468	5.05925	4.31592	5.94074	4.00941
DFFB	0.734566	1.90863	1.60099	1.46454	0.467965	1.66691	0.767236	2.02373	2.82779	1.3351	2.6088	1.27754	1.49354	1.01648	0.549552	2.25019	0.633191	0.738445	1.0183	1.12954	1.86846	2.20448	0.692467	0.652606	1.02602	2.2202	0.837519	0.90756	1.03259	1.34583	1.18309	1.9482	0.867611	2.35544	1.05552	2.5417	3.05404	0.843714	4.307	1.76646	1.71443	2.16697	0.810582	0.907184	2.97431	1.9148	1.12555	2.35048	0.456384
C1orf174	6.6038	11.0349	11.6906	10.9008	9.69701	8.37867	11.1592	12.2242	8.1075	7.99189	12.5305	11.9563	12.0067	10.4657	9.78318	11.2634	11.7352	10.9138	11.8354	14.7041	11.645	10.1923	9.74163	10.0245	9.93396	11.917	9.5651	10.1687	14.5588	12.5418	13.8323	13.2423	11.7041	11.6776	10.2221	10.1854	11.704	10.5009	13.8761	12.399	13.07	10.6221	11.9371	7.56908	10.5223	11.1246	7.99801	13.0898	7.25479
LINC01134	0	0	0.0530731	0	0	0.119184	0.0297632	0	0	0.0507133	0.0605926	0.110919	0.119435	0.0911459	0.0834979	0.0804447	0	0.0274771	0.0314682	0.160894	0.15627	0.114838	0.0615876	0.113321	0.0301725	0.10205	0.088097	0	0.0376535	0.284498	0.0582996	0.080729	0.14647	0.0270099	0.0320748	0	0.202484	0.23409	0.0957654	0.306735	0	0.183765	0.0943341	0.218457	0	0.0652555	0.172815	0.147777	0.0734211
LINC01346	0	0	0	0	0	0	0	0	0	0	0	0	0	0	0	0	0	0	0	0	0	0	0	0	0	0	0	0	0	0	0	0	0	0	0	0	0	0	0	0	0	0	0	0	0	0	0	0	0
EEF1DP6	0	0	0	0	0	0	0	0	0	0	0	0	0	0	0	0	0	0	0	0	0	0	0	0	0	0	0	0	0	0	0	0	0	0	0	0	0	0	0	0	0	0	0	0	0	0	0	0	0
LINC01777	0	0	0	0	0	0	0	0	0	0	0	0	0	0	0	0	0	0	0	0	0	0	0	0	0	0	0	0	0	0	0	0	0	0	0	0	0	0	0	0	0	0	0	0	0	0	0	0	0
AJAP1	0.0656799	0.0375757	0.0156163	0.0992456	0	0.070138	0.0525454	0.0374374	0.0798447	0.014922	0.0178289	0.228458	0.0140571	0.0536379	0.0327581	0.0946807	0.0183618	0.113189	0.0555555	0.0189367	0.036785	0.0506852	0.10873	0.0333437	0.017756	0	0.103687	0.198729	0	0.209278	0.0514625	0	0.0517172	0.0476847	0.037751	0	0	0	0.0187855	0.162458	0.0360689	0.0180238	0.0925234	0.0734619	0	0.0384018	0.0381369	0.0869644	0.0144024
MIR4417	0	0	0	0	0	0	0	0	0	0	0	0	0	0	0	0	0	0	0	0	0	0	0	0	0	0	0	0	0	0	0	0	0	0	0	0	0	0	0	0	0	0	0	0	0	0	0	0	0
MIR4689	0	0	0	0	0	0	0	0	0	0	0	0	0	0	0	0	0	0	0	0	0	0	0	0	0	0	0	0	0	0	0	0	0	0	0	0	0	0	0	0	0	0	0	0	0	0	0	0	0
NPHP4	0.294088	0.100949	0.680589	0.316005	0.209834	0.450137	0.0836541	0.134104	0.4886	0.115812	1.38373	0.165619	0.327297	1.02472	0.176013	0.565256	0.109622	0.656443	0.386952	0.610494	0.450202	0.121039	0.508486	0.358319	0.201411	0.991946	0.134122	1.64915	0.449782	0.112447	0.665682	0.160722	0.710144	0.70222	0.135227	0.123514	0.557255	0.552206	0.0672909	0.528053	0.376838	0.516501	0.265141	0.756544	0.36406	0.378285	0.189735	0.768399	0.369731
KCNAB2	1.05941	0.519508	1.04354	0.790883	1.03165	0.9495	1.42268	1.07833	0.666942	0.730667	5.19695	2.03992	1.4819	2.10114	1.43419	1.48628	2.04149	1.49039	4.23517	1.73451	0.762864	1.52804	0.866462	3.99532	0.869438	2.34097	0.955695	2.43846	1.35307	0.831852	2.67802	1.99784	1.40025	1.02553	0.739404	1.05096	0.663551	1.02032	1.06053	4.00343	0.633734	3.99743	1.95077	6.44307	1.00703	3.2077	1.72827	1.9037	4.79552
CHD5	0.0112729	0.0193478	0.0107212	0	0	0	0	0.006426	0	0.020489	0	0.005602	0	0	0	0	0	0	0	0.0065	0	0.0058	0	0	0	0	0.0177963	0.0136435	0	0.0215515	0.005888	0	0	0.005456	0.0194381	0	0	0.0135109	0	0	0	0	0	0.006304	0.0279101	0	0.004364	0.0119408	0.004944
RPL22	163.97	125.685	111.027	163.231	153.741	224.028	175.854	195.085	137.63	95.8826	145.931	172.899	149.364	142.646	148.891	138.2	150.732	155.221	137.347	165.272	178.839	133.477	180.674	157.971	160.815	130.508	178.261	123.585	148.48	158.645	133.395	139.595	159.972	161.407	150.775	130.935	184.512	148.057	168.166	142.981	180.178	135.398	123.172	115.058	94.6846	104.683	121.424	95.1022	89.084
LOC102724450	0.144087	0.329732	0.548141	0	0	1.38481	0.307395	0	0	0.130942	0.156451	0.143196	0.246705	0	0.143728	0.830836	0.161127	0.141892	0.162502	0	0.322793	0	0.31804	0.585191	0.311623	0.175663	0.30329	0.174388	0.194444	0.367288	0.752651	0.555848	0	1.11584	0.662541	0.165041	0.174272	0.69077	0.164845	0.950393	0.158255	0.316323	0.324762	0.322319	0.35674	0	0.334657	0.152625	0.252765
RNF207	1.02868	1.31826	2.50453	1.14679	1.426	1.66972	1.11192	0.891244	1.68404	2.16881	1.34033	2.37177	1.27987	0.970754	1.08084	0.652471	0.613509	0.783391	1.17562	0.917441	0.875711	0.60684	0.78713	1.29513	0.94923	1.4046	0.8228	1.7928	1.79538	2.3075	1.24662	1.70639	2.73598	1.89863	1.67128	1.24111	2.00726	2.5973	1.45932	1.22132	1.12982	0.602216	1.09745	1.04317	4.88998	1.42744	0.764544	1.26397	0.697762
ICMT	6.40233	3.52043	3.67921	5.42396	4.07004	4.3244	4.66954	5.73833	6.10546	3.93708	8.29043	10.4996	10.9523	11.6271	11.3849	9.50647	9.2972	10.6825	16.393	14.6107	8.65387	10.8241	9.74985	13.4145	12.7824	17.5276	11.131	10.5689	12.8987	11.5335	13.4836	7.59278	14.631	9.13215	9.05018	9.32869	15.9112	11.6592	8.91642	11.3035	10.8459	12.553	12.4035	13.7398	5.20908	15.5685	10.7278	13.7191	8.3937
LINC00337	0.398039	0.417486	0.441651	0.4678	0.236671	0.318792	0.566117	0.41595	0.6855	0.874172	0.756338	0.428543	0.965486	0.830712	0.628658	0.0956322	0.222556	0.326646	0.336683	0.535556	0.297237	0.204778	0.29286	0.404145	0.466296	0.606583	0.384007	0.240871	1.0743	0.930075	0.381184	0.12796	1.21886	1.63757	0.610086	0.189968	2.36699	1.31192	0.455382	0.364645	0.437176	0.509738	0.448575	0.556501	1.68355	0.736966	0.719043	0.737842	0.640072
HES3	0	0	0	0	0	0	0	0	0	0	0	0	0	0	0	0	0	0	0	0	0	0	0	0	0	0	0	0	0	0	0	0	0	0	0	0	0	0	0	0	0	0	0	0	0	0	0	0	0
GPR153	6.32445	0.48854	0.380691	0.336026	0.326406	2.77844	0.341584	1.17122	1.24896	0.594149	1.97031	1.76361	1.77051	1.16229	1.9698	1.23099	0.268572	0.919762	2.27225	1.98503	2.16711	2.69085	1.23694	1.08379	0.302996	1.4152	1.54468	2.90674	1.63853	2.04069	2.46726	0.694878	5.23912	1.79533	2.00929	1.11567	3.06619	1.27933	1.31278	3.54965	2.00769	2.46053	1.80441	2.28332	2.24636	2.76164	0.909033	1.51227	2.91411
ACOT7	3.83011	3.86072	4.64004	5.37409	3.69488	7.79063	5.5447	5.32794	5.79244	5.05529	7.00551	8.06599	7.26051	7.34804	7.09533	5.75134	8.2347	5.9944	7.66217	8.88691	5.56707	5.84102	9.68696	7.24532	12.4499	7.92138	7.05425	7.25683	7.41458	9.67601	11.0752	11.8292	10.0529	9.79874	7.60022	5.77113	8.27224	8.55251	6.88581	11.3033	6.78581	7.53256	10.868	6.40037	9.05947	10.2639	7.02485	9.00762	7.73881
HES2	0	0	0	0	0	0	0	0	0	0	0	0.0254004	0.0218805	0.013915	0.0127474	0	0.0142905	0	0	0	0	0	0	0.0259505	0	0	0	0	0	0	0.0133506	0	0.0536668	0	0	0	0.0309125	0.0918974	0	0	0	0	0.0144017	0	0	0.0597742	0.0197873	0	0.022418
ESPN	4.67372	3.51219	10.6503	5.51615	2.64138	4.94154	8.06228	7.77224	16.2012	13.8214	14.4538	11.2671	19.9265	10.0942	11.786	17.5661	16.0416	12.5012	9.37654	26.3278	10.7295	7.79273	15.0827	9.77274	16.78	10.512	12.9384	18.5752	10.9698	25.2624	27.9104	16.9439	13.8623	19.9038	18.1748	9.77039	17.4994	17.082	9.65288	18.483	7.3526	13.105	19.7647	13.3879	33.206	23.0696	11.4523	17.2047	14.3142
MIR4252	0	0	0	0	0	0	0	0	0	0	0	0	0	0	0	0	0	0	0	0	0	0	0	0	0	0	0	0	0	0	0	0	0	0	0	0	0	0	0	0	0	0	0	0	0	0	0	0	0
TNFRSF25	0.198985	0.22768	0.973266	0.200451	0.0869252	0.273203	0.363869	0.324061	0.380127	0.619994	0.308656	0.508512	0.438043	0.154764	0.226845	0.122934	0.127153	0.195953	0.192357	0.360618	0.286572	0	0.188234	0.144312	0.0614788	0.381214	0.209422	0.550468	0.537054	0.434765	0.980018	0.822458	0.656578	0.632901	0.13071	0.325603	0.343813	0.715466	0.455302	0.218749	0.249772	0.156015	0.480533	0.190767	1.09089	0.465371	0.154054	0.602215	0.34907
PLEKHG5	0.0726685	0.259837	0.311004	0.0274514	0.101848	0.0291004	0.290683	0.207105	0.132511	0.396234	0.0887668	0.180548	0.178857	0.257162	0.217462	0.261888	0.284418	0.2773	0.215134	0.178089	0.193321	0.093464	0.0501247	0.22135	0.0687587	0.143964	0.22944	0.461737	0.134839	0.301009	0.180305	0.324137	0.371931	0.131896	0.177514	0.176877	0.0878914	0.108869	0.124706	0.229673	0.0199534	0.189445	0.245684	0.193037	0.292365	0.191196	0.225039	0.43298	0.310729
NOL9	1.9475	1.78267	2.04512	1.50408	1.84447	2.79025	1.73116	1.33209	1.74604	1.71821	2.07055	2.129	2.04238	1.57277	1.52983	1.70784	1.76947	1.94979	1.95845	1.35696	2.00875	1.91201	1.26273	1.7302	1.85149	2.00824	1.7422	1.55172	2.10249	2.82344	1.95828	2.01126	2.00205	2.02661	1.78166	1.81245	3.00322	2.04236	2.14451	1.73059	1.78249	1.97739	1.69179	2.16917	3.68662	1.49924	1.62711	2.45828	1.62279
RNU6-731P	0	0	0	0	0	0	0	0	0	0	0	0	0	0	0	0	0	0	0	0	0	0	0	0	0	0	0	0	0	0	0	0	0	0	0	0	0	0	0	0	0	0	0	0	0	0	0	0	0
TAS1R1	0	0	0.0185329	0.0196302	0	0.0416185	0.0623589	0	0.0236892	0.0531265	0.0423173	0	0.0500472	0.0212185	0.0583141	0	0	0.0191897	0.0219771	0.0224734	0.043655	0.0200504	0.129036	0.0197855	0.0210722	0.0237569	0.0205087	0	0	0.0248363	0.0203579	0.0187934	0.061376	0.0188635	0	0.156243	0.0471375	0.0467104	0.0222939	0.0642663	0.0214026	0.04278	0.0219607	0.0435909	0.0241231	0.0227869	0.0150865	0.0412824	0
ZBTB48	4.33403	5.22422	10.2937	4.97299	3.3546	7.27643	6.74923	5.62773	8.87512	8.93038	7.14694	6.58752	5.53575	5.45107	7.30555	8.05186	4.48373	6.5047	6.22101	5.15869	7.26903	7.65496	5.14128	4.16519	7.56886	6.44227	6.70787	9.87375	5.8487	10.3388	5.49634	9.1197	7.00784	7.80755	8.68548	8.6278	7.20416	8.33334	8.29935	6.95566	5.95658	6.13114	7.15665	7.2065	45.5614	6.47735	4.44994	6.84942	3.84214
KLHL21	4.95535	4.36536	4.76496	3.66659	2.41375	6.01756	2.79496	3.7494	2.9054	4.14461	6.30905	4.61964	5.5093	5.67032	4.943	8.12323	7.87072	5.46285	5.62576	3.89421	4.81383	5.8094	4.58565	5.20947	8.29865	6.97688	4.44221	6.51489	4.51236	8.45361	4.7417	5.2866	5.32916	5.45488	5.39394	5.03555	4.03098	4.61202	4.99193	6.0863	4.23848	4.15174	6.63468	5.75094	7.24726	6.70482	4.60032	6.85153	4.48109
PHF13	5.43166	1.57921	2.80874	2.58634	2.54134	5.05549	2.56453	2.21629	3.8067	3.87069	3.20669	3.09726	3.01108	2.76329	3.83414	3.63689	3.76722	2.67446	3.29725	1.88268	2.94234	2.77914	2.78436	3.34516	2.92076	3.43763	2.57714	2.42479	2.12288	3.70731	3.13185	4.03619	3.28758	2.38476	1.97896	2.8218	2.01034	2.7036	2.83542	2.95295	3.55336	2.36208	2.94357	2.48985	4.02339	2.23867	2.61962	3.69419	1.49696
THAP3	2.49234	2.01301	4.32242	2.93531	1.94269	3.56173	2.79542	2.42343	2.20556	2.99775	3.36285	3.20544	3.45155	2.21498	3.01626	4.01552	2.41821	3.04992	2.52152	2.91662	2.93544	1.90449	3.96415	1.8049	3.34911	2.70339	3.0281	3.28262	3.09134	3.99407	3.79081	4.41855	3.27084	4.91399	3.43386	3.58948	4.2557	3.82178	3.73197	2.78019	2.71728	2.71567	3.30444	2.3367	10.7307	3.4502	2.02888	1.9606	2.34684
DNAJC11	5.16037	3.61463	6.48082	3.46559	2.86601	4.82181	5.34577	4.97776	5.97168	7.63562	9.62593	8.08719	10.7046	11.328	10.0805	12.1598	13.3539	11.0105	12.7776	13.8292	7.78115	10.279	6.04198	11.4699	16.24	15.0021	10.5487	12.9715	15.4677	10.1185	12.1473	9.53888	11.3392	9.79858	8.80306	11.1017	11.4425	9.57461	8.49615	15.4369	8.24732	13.9795	13.4764	12.7645	13.7796	15.7821	11.0379	16.6261	12.9841
LINC01672	0	0	0	0	0	0	0	0	0	0	0	0	0	0	0	0	0	0	0	0	0	0	0	0	0	0	0	0	0	0	0	0	0	0	0	0	0	0	0	0	0	0	0	0	0	0	0	0	0
CAMTA1	3.58407	4.49693	4.01675	4.51458	4.75939	3.64569	3.29752	4.18614	3.0378	3.24111	3.33111	3.23545	3.21897	2.26747	2.38733	3.23019	2.36803	2.29907	2.52716	3.01043	2.46397	1.86502	3.69656	2.3764	2.26453	2.59595	2.90159	2.44931	2.69934	3.57367	3.87916	3.52447	3.27018	3.30479	2.91304	2.4457	3.93758	3.30431	3.90579	2.45045	3.70454	1.83508	2.50544	2.19791	3.2532	1.92063	2.01183	2.03802	1.92943
RPL37P9	0	0	0	0	0	0	0	0	0	0	0	0	0	0	0	0	0	0	0	0	0	0	0	0	0	0	0	0	0	0	0	0	0	0	0	0	0	0	0	0	0	0	0	0	0	0	0	0	0
RNU1-8P	0	0	0	0	0	0	0	0	0	0	0	0	0	0	0	0	0	0	0	0	0	0	0	0	0	0	0	0	0	0	0	0	0	0	0	0	0	0	0	0	0	0	0	0	0	0	0	0	0
VAMP3	31.5675	16.3359	13.8601	17.5174	15.1316	22.2624	25.3206	26.5537	13.9929	16.4763	29.4753	31.3232	24.7622	32.0062	34.5194	37.1028	30.384	34.2974	39.0006	29.1703	34.3636	36.4203	41.3815	39.6007	41.3479	51.0728	35.8488	30.3135	39.3998	38.156	28.5663	30.921	32.9088	21.185	23.965	25.9445	31.8768	26.9104	27.8635	33.4538	35.8922	34.1629	38.6096	29.3126	19.4169	24.3204	27.2506	26.1643	22.0339
PER3	4.10172	17.3288	25.8226	19.1822	12.9686	16.3003	6.69484	9.59493	4.15699	6.57935	6.57402	6.77133	17.0025	7.75328	20.551	21.6353	12.5875	19.39	13.5316	17.6038	14.9774	12.24	17.4202	14.6412	21.79	16.2077	12.8249	18.0922	16.2144	12.8249	5.77289	13.2491	12.8026	7.32201	14.3316	8.31222	19.2044	7.49156	9.94133	15.7116	6.17216	15.0422	14.9726	14.364	23.4564	10.1911	12.2532	10.8935	14.3759
UTS2	0.144278	0.330169	0.137217	0	0.0735314	0.231107	0.153901	0.411192	0	0.32779	0.078329	0	0	0.0785505	0.287837	0	0	0	0	0	0.0808052	0	0.636922	0	0	0	0	0	0	0	0	0	0.0757378	0.139665	0	0	0	0	1.15544	0	0	0.0791854	0.162596	0	0	0	0.05585	0	0
TNFRSF9	0.118145	0.0207974	0.008643	0.009155	0.0463175	0	0.0193885	0.0207208	0	0.0825901	0.0296037	0.099351	0.0233409	0.0593749	0.0815891	0.0262019	0.0406515	0.0178993	0.0614976	0.0104811	0.0610792	0.0841597	0.0300898	0.101503	0.0294828	0.199435	0.0382591	0.087994	0.049057	0	0.0379779	0.0350593	0.0763317	0.03519	0.0313416	0.0624585	0.0109919	0.032677	0.0623842	0.0799262	0.0399268	0.099758	0.10242	0.0101649	0.0112504	0.0637638	0.119612	0.125146	0.0637713
PARK7	196.38	181.057	144.618	256.518	179.142	229.319	238.799	250.557	202.905	156.626	206.461	221.244	193.059	159.959	164.514	180.068	198.753	195.453	173.475	206.545	209.369	152.436	232.619	173.152	224.004	183.586	183.298	164.35	195.489	175.891	188.168	219.949	214.685	236.679	204.509	188.585	238.547	262.741	248.662	176.883	271.277	157.768	160.444	195.179	192.239	231.827	159.804	187.485	159.574
ERRFI1	418.174	262.382	123.199	113.994	152.834	581.322	212.579	360.813	435.928	152.981	255.416	133.357	161.907	172.553	128.192	158.584	234.534	184.012	199.335	252.557	327.208	314.467	153.607	310.86	15.9241	272.584	208.146	240.922	151.063	106.689	156.626	134.4	158.461	310.173	197.875	182.91	82.738	70.0552	251.277	260.376	124.439	260.864	205.483	140.916	72.3584	83.189	205.228	124.05	144.585
RPL7AP18	0	0	0	0	0	0	0	0	0	0	0	0	0	0	0	0	0	0	0	0	0	0	0	0	0	0.0508039	0	0	0	0	0	0	0	0	0	0	0	0	0	0	0	0	0	0	0	0	0	0	0
LOC100129776	0.0184752	0	0	0	0	0	0	0	0	0	0	0	0	0	0	0	0	0	0	0	0	0	0	0	0	0	0	0	0	0	0	0	0	0	0	0	0	0	0	0	0	0	0	0	0	0	0	0	0
RNU1-7P	0	0	0	0	0	0	0	0	0	0	0	0	0	0	0	0	0	0	0	0	0	0	0	0	0	0	0	0	0	0	0	0	0	0	0	0	0	0	0	0	0	0	0	0	0	0	0	0	0
LINC01714	0.767113	1.25391	0.208448	0.22079	0.223405	1.17026	0.701381	0.874507	2.93088	0.59754	0.832936	0	0.0938175	0.596636	0.109314	0.631904	0.122548	0.215836	0.123593	0	0.613762	1.12759	0.604723	0.333806	0	0	0	0	0.147887	1.39673	0	0.634137	0.230109	0.106083	0.125976	0.502097	0	0.262687	0	0	0	0.842042	0	0.367716	0.542647	0.384443	0.169685	0.232162	0.096122
RNU6-991P	0	0	0	0	0	0	0	0	0	0	0	0	0	0	0	0	0	0	0	0	0	0	0	0	0	0	0	0	0	0	0	0	0	0	0	0	0	0	0	0	0	0	0	0	0	0	0	0	0
SLC45A1	0.0431065	0.0986456	0.0409967	0	0.0219692	0.138097	0.0689724	0.0245706	0	0.019587	0.0936105	0.0428399	0	0.0469376	0.0214995	0	0.0241022	0.0424497	0	0.0248568	0.0724273	0.0221769	0	0	0.023307	0.0262765	0.0453674	0.078257	0.0290858	0.0274703	0.045034	0.0415731	0.113142	0.187776	0	0.0246876	0.0260683	0.0516643	0.0493165	0.11847	0	0.0236585	0.0242897	0.024107	0.0800442	0	0.0500595	0.0684909	0
RERE	3.60657	4.67339	7.22116	4.06173	3.60278	5.24233	3.7773	2.93997	3.93878	6.76327	3.36878	3.07687	3.23886	2.93642	3.29723	2.86844	3.7037	3.86746	3.51385	2.1212	2.83007	2.61314	2.84619	2.86438	2.09511	3.04034	2.44553	3.24007	2.84424	4.10448	2.57115	4.02748	4.14382	4.04882	4.28888	3.16389	3.4675	4.1186	3.40724	3.39633	3.30698	2.81645	2.99487	3.8289	9.87739	3.59741	3.67394	5.06826	2.67541
LOC102724552	0.0784799	0.0897973	0.298555	0.0790581	0.0799945	0.167614	0.0837143	0.357867	0	0	0.340855	0.233984	0	0	0.156569	0	0	0.0772842	0	0.0905088	0	0	0.519679	0.159368	0.0848656	0	0	0	0.211815	0.20005	0	0.227065	0.16479	0.151941	0.360865	0	0.569521	0.18812	0.179572	0	0.0861964	0.172291	0.0884439	0.0877785	1.45729	0	0.121518	0.08313	0.137673
SNORD128	0	0	0	0	0	0	0	0	0	0	0	0	0	0	0	0	0	0	0	0	0	0	0	0	0	0	0	0	0	0	0	0	0	0	0	0	0	0	0	0	0	0	0	0	0	0	0	0	0
RPL7P11	0	0	0	0	0	0	0	0	0	0	0	0	0	0	0	0	0	0	0	0	0	0	0	0	0	0	0	0	0	0	0	0	0	0	0	0	0	0	0	0	0	0	0	0	0	0	0	0	0
RPL7P7	0	0	0	0	0	0	0	0	0	0	0	0	0.0566553	0	0	0	0	0	0	0	0	0	0	0	0	0	0	0	0	0	0	0	0	0	0	0	0	0	0	0	0	0	0	0	0	0	0	0	0
RPL27P3	0	0	0	0	0	0	0	0	0	0	0	0	0	0	0	0	0	0	0	0	0	0	0	0	0	0	0	0	0	0	0	0	0	0	0	0	0	0	0	0	0	0	0	0	0	0	0	0	0
RPL23AP19	0	0	0	0	0	0	0	0	0	0	0	0	0	0	0	0	0	0	0	0	0	0	0	0	0	0	0	0	0	0	0	0	0	0	0	0	0	0	0	0	0	0	0	0	0	0	0	0	0
ENO1	77.4197	45.4416	50.1433	65.2728	50.8913	62.4709	79.9938	79.0583	99.5509	73.5672	167.998	162.185	145.257	131.555	123.573	172.354	164.875	161.153	168.473	213.059	130.512	121.971	142.688	162.043	211.543	238.618	158.608	152.486	188.121	143.999	169.179	135.235	187.56	170.699	153.147	154.823	173.323	184.596	178.276	189.03	186.136	143.885	166.988	146.256	134.91	240.504	134.433	192.532	178.857
MIR6728	0	0	0	0	0	0	0	0	0	0	0	0	0	0	0	0	0	0	0	0	0	0	0	0	0	0	0	0	0	0	0	0	0	0	0	0	0	0	0	0	0	0	0	0	0	0	0	0	0
ENO1-AS1	0.974766	0.418251	1.62235	0.613717	0	0.520465	0.649863	0.138904	0.148124	0.775109	0.396902	0.121092	0.417246	0.132675	0.121542	0.351293	0.136255	0.239979	0.274836	0	0.136483	0	0.672366	0	0.39528	0	0	0.147469	0.328858	0.155296	0	0.235023	0.127924	0.589747	0.980471	0.418695	0	0.730177	0	0.133948	0.936783	0.534989	0.274631	0.817695	0.754183	0.142482	0.471664	0	0
RNU6-304P	0	0	0	0	0	0	0	0	0	0	0	0	0	0	0	0	0	0	0	0	0	0	0	0	0	0	0	0	0	0	0	0	0	0	0	0	0	0	0	0	0	0	0	0	0	0	0	0	0
HMGN2P17	0.228269	0.0522375	0.73813	0.137971	0.0930699	0.341269	0.292193	0	0.166499	0.165955	0.0495712	0.226858	0.0781681	0.149134	0.27324	0	0.0510529	0.0899166	0.205954	0.0526514	0.204553	0.0469748	0.503852	0.278125	0.148106	0	0.192194	0	0.123218	0.116375	0.238476	0.0440299	0.191725	0.22097	0.262406	0.052293	0.110435	0.328304	0	0.0501884	0.401142	0.100226	0.257251	0.204252	0	0.320315	0.106035	0.0483589	0.0800883
CA6	0	0	0	0	0	0	0	0	0	0	0	0	0	0	0	0	0	0	0	0	0	0	0	0	0	0	0	0	0	0	0	0	0	0	0	0	0	0	0	0	0	0	0	0.0415541	0	0	0	0	0
RN7SL451P	0	0	0	0	0	0	0	0	0	0	0	0	0	0	0	0	0	0	0	0	0	0	0	0	0	0	0	0	0	0	0	0	0	0	0	0	0	0	0	0	0	0	0	0	0	0	0	0	0
SLC2A7	0	0	0	0	0	0	0	0	0	0.0321613	0	0	0	0	0	0	0	0	0	0	0	0	0	0	0	0	0.0372461	0	0	0	0	0	0	0	0	0	0	0	0	0	0	0	0	0	0	0	0	0	0
SLC2A5	0.0718062	0.0821613	0.0853648	0.0904191	0.036596	0.210871	0	0.0613942	0.0218231	0.0326277	0.0974595	0.124884	0.138314	0.039094	0.0358136	0	0	0.0176781	0.0202458	0.0828123	0.0804323	0.018471	0.0396239	0.109362	0.135886	0.109428	0.0944657	0.0651798	0.0969014	0.0686395	0.0937713	0.069252	0.188471	0.0868876	0.0619085	0.0411243	0.0217121	0.731524	0.102688	0.296019	0.0985832	0	0.0606922	0.0401571	0.133337	0.167935	0.138981	0.114091	0.0944746
GPR157	0.0944753	0.0540497	0	0	0.0481494	0.201776	0.151165	0.161552	0.0574252	0.47221	0.256455	0.234728	0.44484	0.462923	0.471199	0.612859	0.950833	0.651252	1.22532	0.653736	0.476211	0.486045	0.156399	0.383699	1.07271	0.460716	0.596584	0.571713	0.637465	0.0602059	0.937648	0.227787	0.148782	0.0914543	0.217208	0.216429	0.0571332	0.452925	0.216171	0.675084	0.103765	1.08889	1.01147	0.845353	0.116954	1.6019	0.365713	1.20088	1.1187
MIR34AHG	0.13102	0.31482	0.710263	0.263971	0.961551	0.335792	0.139759	0.23898	0.382264	0.273855	1.53643	1.0547	1.58154	1.08425	0.862577	0.434405	0.864437	0.658022	0.664942	0.921722	0.572362	0.943678	0.679612	1.01103	0.141681	1.40564	0.34473	1.34786	0.866366	1.25242	1.04028	0.871881	2.80614	0.824398	1.00911	1.8309	0.681407	1.38187	1.45398	1.09465	0.863416	0.445835	0.561088	0.762028	0.956943	0.842655	0.862202	0.985361	0.746986
MIR34A	0	0	0	0	0	0	0	0	0	0	0	0	0	0	0	0	0	0	0	0	0	0	0	0	0	0	0	0	0	0	0	0	0	0	0	0	0	0	0	0	0	0	0	0	0	0	0	0	0
LINC01759	0.277317	0.190385	0.210995	0.167616	0.452271	0.533052	0.354976	0.189684	0.0674249	0	0.421557	0.440963	0.427338	0.603927	0.442601	0	0.186068	0.32771	0.187655	0.0639645	0.248505	0.456546	0.183634	0.112628	0.0599763	0.473324	0.116745	0.20138	0.449082	0.212069	0.405604	0.320943	1.10637	0.322139	0.0637577	0.635291	0.268328	0.664743	0.824896	0.54875	0.365501	0.121762	0.12501	0.372209	0.823918	0.324284	0.386457	0.234999	0.389187
H6PD	37.3201	10.6369	14.8229	12.5356	13.9687	24.6368	14.0493	9.64226	18.2416	16.7207	24.7131	20.2835	22.7767	31.7718	26.4513	34.2041	36.8636	34.8872	32.2731	21.6385	25.4944	43.2973	13.0543	25.0852	11.2761	30.6492	24.9534	25.8084	26.8782	30.3907	22.5838	25.8512	27.0218	16.2846	26.4334	30.602	16.2985	15.2376	15.9333	30.8846	19.7835	36.0756	33.722	42.8434	18.4088	35.8133	28.866	43.5548	25.6961
SPSB1	5.5024	1.33913	1.9105	1.39013	2.51051	2.89131	0.98755	0.517749	1.42276	1.1747	6.54354	5.19062	5.4882	3.06229	3.08412	5.36353	3.80908	5.64219	5.77222	5.51982	3.03278	3.68454	2.33266	7.09436	1.49225	4.6638	3.10692	2.76951	5.4453	2.78293	10.1829	9.63625	7.22569	4.93753	3.41364	4.00164	2.1761	3.30785	1.89852	7.89241	6.33121	5.88646	5.82697	5.60729	0.821716	6.29132	4.5169	6.82759	6.77213
LOC100506022	0.402121	0.0511233	0.148727	0.247551	0.296026	0.119282	0.0714903	0.229208	0.108632	0.223322	0.533653	0.421836	0.286878	0.267581	0.245128	0.322043	0.224838	0.74799	0.226757	0.334934	0.250237	0.229865	0.123276	0.430972	0.169105	0.326828	0.282142	0.270379	0.331623	0.284731	0.560135	0.452453	0.304908	0.30276	0.205447	0.716488	0.1351	0.321302	0.230026	0.540297	0.490733	0.147133	0.352469	0.424779	0.0829663	0.522472	0.639938	0.686249	0.411495
RNA5SP40	0	0	0	0	0	0	0	0	0	0	0	0	0	0	0	0	0	0	0	0	0	0	0	0	0	0	0	0	0	0	0	0	0	0	0	0	0	0	0	0	0	0	0	0	0	0	0	0	0
SLC25A33	19.9817	3.02852	3.43911	2.92921	6.1178	21.1787	6.72041	3.90984	7.38702	3.92989	22.3844	16.6719	11.1701	4.83051	3.97894	5.80391	5.46113	7.92965	7.31561	8.64164	5.30322	6.59757	5.59541	10.7497	4.71658	10.6805	3.80576	4.06069	10.464	3.1359	25.2371	24.7358	11.3894	13.7492	5.91389	8.92443	5.86154	8.98072	8.74321	9.22096	19.6944	6.67006	4.28526	5.5873	2.5382	8.98016	5.80117	9.35869	7.97846
RPL9P11	0.241352	0.0920522	0.0765131	0	0	0.343645	0	0.0917134	0.195602	0.0731111	0.611476	0.559672	0.275494	0.0876006	0.1605	0	0.359859	0.0792249	0.181465	0	0	0.165557	0	0	0.0869966	0.294242	0.0846703	0	0	0	0.588335	0.0775889	0.422319	0.077878	0	0.46075	0	0.0964222	0.184081	0	0	0.264926	0.0906648	0.269948	0	0.282228	0	0.34087	0.14113
TMEM201	0.191485	0.161943	0.451324	0.134188	0.135778	0.240045	0.159853	0.246766	0.242903	0.272373	0.524309	0.306137	0.384878	0.281026	0.282359	0.55207	0.269991	0.336143	0.309852	0.364857	0.233139	0.119929	0.165388	0.355033	0.270086	0.345097	0.280388	0.382896	0.348287	0.328942	0.556653	0.489787	0.454519	0.402961	0.449813	0.24794	0.483336	0.498913	0.228596	0.329485	0.246889	0.374684	0.356533	0.242109	0.525622	0.389418	0.244931	0.440937	0.343215
PIK3CD	0.684462	1.49723	2.33581	1.80488	1.95964	1.58008	3.48952	1.69827	0.64853	1.22574	1.14758	1.69057	1.05129	2.41124	1.51612	1.32042	1.37323	1.35798	1.56658	1.72965	1.00346	1.60531	1.09977	1.29794	1.54562	2.4911	1.59963	1.29133	1.45342	1.20592	1.09363	1.70853	2.00787	1.02309	1.09923	0.783999	0.620885	0.98924	1.46249	1.61554	0.508545	1.59103	1.96244	1.68873	1.64479	1.60077	1.39491	2.38829	1.0418
PIK3CD-AS1	0	0	0	0	0	0	0.0956079	0	0	0	0	0	0	0	0	0	0	0	0.033695	0.0344559	0.0334657	0	0	0	0	0.0364238	0	0	0	0	0	0.0288139	0	0	0	0	0	0	0	0	0	0	0	0	0.0369852	0	0.0231304	0.0632937	0
RPL26P7	0	0	0	0	0	0	0	0	0	0	0	0	0	0	0	0	0	0	0	0	0	0	0	0	0	0	0	0	0	0	0	0	0	0	0	0	0	0	0	0	0	0	0	0	0	0	0	0	0
PIK3CD-AS2	0.113706	0.0650515	0.270352	0.286359	0.0579501	0.364271	0.0606448	0.648121	0.069114	0.0516662	0	0.226005	0.146014	0.185717	0	0	0.0635764	0	0	0.0655669	0.0636826	0.116996	0	0.173175	0.0614788	0	0.0598348	0.137617	0.076722	0.144922	0.11879	0.109661	0.119378	0.165105	0.13071	0.130241	0	0.204419	0	0	0.0624429	0.062406	0.064071	0	0.28152	0.0664816	0.0880308	0.180665	0
CLSTN1	2.59506	2.55192	3.16188	1.84777	2.18835	2.02554	3.1906	3.4336	2.77464	3.61798	2.01428	2.23722	2.1324	3.47254	3.18116	3.59067	3.28655	3.25342	4.70156	2.51204	2.59161	2.76666	1.47226	3.7248	2.46812	4.28186	3.50994	3.29214	2.25028	3.91851	2.29736	2.63342	4.30014	2.39102	2.63571	2.11295	1.99162	2.38577	2.49198	3.75792	1.87725	2.84854	3.3826	3.41543	2.85126	2.69333	3.45338	4.09564	6.07899
MZT1P1	0	0	0	0	0	0	0	0	0	0	0	0	0	0	0	0	0	0	0	0	0	0	0	0	0	0	0	0	0	0	0	0	0	0	0	0	0	0	0	0	0	0	0	0	0	0	0	0	0
CTNNBIP1	6.58308	4.78579	6.29548	5.16604	3.85555	7.3989	6.84758	6.59253	6.27846	4.56125	8.31295	8.24123	10.9134	7.50478	7.09274	10.119	6.14146	6.75142	8.10124	10.2766	7.14984	6.96068	6.12133	6.49943	6.60745	7.8927	7.54083	7.57127	7.38678	8.92344	7.94136	6.19107	8.8971	8.90753	8.75914	6.8947	8.31406	6.80022	8.96701	7.61679	6.77098	8.76314	4.65218	9.21401	7.74419	6.65602	6.68755	7.03094	7.52878
LZIC	5.16104	6.79288	6.26589	7.87674	5.28174	7.14599	6.34375	6.14297	4.91618	5.47034	6.51354	8.30528	8.00438	7.00496	7.62426	7.49953	8.2465	8.77964	9.35503	8.55241	7.067	6.09789	8.21854	9.37778	8.858	9.63351	7.04276	5.01962	8.87691	6.80201	8.17957	5.34653	8.18747	6.42773	5.24327	5.50879	9.65728	7.40046	6.53169	7.62931	8.03133	6.85722	7.40151	6.84839	4.03314	7.4139	6.47795	6.44189	5.74252
NMNAT1	1.49949	1.29034	1.40253	1.3857	1.54106	1.91888	1.69204	1.28559	1.65716	1.30639	1.85691	1.99517	1.92026	1.68674	1.74299	1.66139	2.39744	2.09904	2.23621	2.11521	1.19378	1.75965	1.9421	2.5291	2.50596	2.35688	1.53901	1.28987	2.15733	2.32181	3.00362	1.14736	2.12074	1.9074	1.19664	1.74595	2.51807	2.07938	1.57373	1.85278	1.56526	1.91802	2.86301	4.11666	1.48808	3.72427	3.26205	3.25544	3.50007
RN7SKP269	0	0	0	0	0	0	0	0	0	0	0	0	0	0	0	0	0	0.218919	0.250718	0	0	0.228739	0	0	0	0	0	0	0	0	0	0	0	0	0	0	0	0	0	0	0	0	0	0	0	0	0	0	0.19499
MIR5697	0	0	0	0	0	0	0	0	0	0	0	0	0	0	0	0	0	0	0	0	0	0	0	0	0	0	0	0	0	0	0	0	0	0	0	0	0	0	0	0	0	0	0	0	0	0	0	0	0
RBP7	4.13183	3.29504	3.51283	3.02711	12.7623	4.14487	6.01011	6.63721	2.96809	4.26692	1.22355	2.92417	0.482351	3.61287	1.93587	2.88787	1.82018	1.41794	4.23627	4.62073	1.89335	4.18697	2.69456	3.11463	1.76013	2.97658	3.09669	3.1065	1.68965	2.07454	1.83128	3.19996	5.32384	1.45444	2.087	0.860491	1.36292	2.62612	0.6446	5.23044	0.825108	2.81745	3.17483	4.55136	1.62747	1.83015	1.21169	2.18833	3.4594
UBE4B	3.76068	4.43018	5.03018	4.86145	3.71052	5.87554	3.98187	4.22381	3.8961	4.2762	5.05895	6.41622	5.51122	6.99968	6.08894	6.91671	7.41646	6.64055	6.7276	5.97152	6.99308	7.10996	4.67177	6.3859	8.89461	8.2662	6.97025	6.09858	6.13748	7.22508	5.48683	6.29796	6.40866	4.88678	4.78094	6.05819	6.84514	5.61744	5.43635	8.77756	6.77557	6.30386	7.10881	7.80127	6.67359	7.83119	6.23179	7.97683	5.89034
RPL21P21	0	0	0	0	0	0	0	0	0	0	0	0	0	0	0	0	0	0	0	0	0	0	0	0	0	0	0	0	0	0	0	0	0	0	0	0	0	0	0	0	0	0	0	0	0	0	0	0	0
PGAM1P11	0	0	0	0	0	0	0	0	0	0	0	0	0	0	0	0	0	0	0	0	0	0	0	0	0	0	0	0	0	0	0	0	0	0	0	0	0.0670821	0	0	0	0	0	0	0	0	0	0.0429397	0	0
RNU6-828P	0	0	0	0	0	0	0	0	0	0	0	0	0	0	0	0	0	0	0	0	0	0	0	0	0	0	0	0	0	0	0	0	0	0	0	0	0	0	0	0	0	0	0	0	0	0	0	0	0
KIF1B	2.83615	2.5681	2.25749	2.75428	1.8822	2.8943	1.96972	2.09732	2.10011	2.29928	3.4746	3.67029	3.17331	4.13243	3.60929	4.80908	5.33918	4.31332	4.81328	4.0474	3.45112	4.08691	3.66302	4.3851	5.98676	5.61354	4.10157	4.13225	4.74976	3.11199	3.04824	3.64703	3.2097	2.53807	2.73255	3.3343	4.38863	3.20764	3.30699	4.36649	3.77239	4.61378	4.34596	4.75449	1.79758	4.36234	4.41519	5.26276	3.9731
MIR1273D	0	0	0	0	0	0	0	0	0	0	0	0	0	0	0	0	0	0	0	0	0	0	0	0	0	0	0	0	0	0	0	0	0	0	0	0	0	0	0	0	0	0	0	0	0	0	0	0	0
RNU6-37P	0	0	0	0	0	0	0	0	0	0	0	0	0	0	0	0	0	0	0	0	0	0	0	0	0	0	0	0	0	0	0	0	0	0	0	0	0	0	0	0	0	0	0	0	0	0	0	0	0
RN7SL731P	0.185887	0	0.883948	0	0	0.794019	1.18972	0	0	0	0	0	0	0	0	0	0	0	0	0	0	0	0	0	0	0	0	0	0	0	0.776798	0	0	0	0	0	0	0	0	0	0	0	0	0	1.84093	0.21737	0	1.37831	0
PGD	43.3794	13.3944	18.318	23.24	15.7278	11.9295	19.3811	12.9059	19.9804	18.4954	28.1401	40.7504	43.6043	27.6604	32.0639	30.4184	78.472	27.7976	45.279	71.6736	40.4642	28.7141	39.1834	61.9714	109.485	67.4703	35.0237	44.9126	44.302	23.2937	27.7236	47.6361	49.7674	32.4006	25.2162	32.7249	32.0443	65.2521	32.9063	48.3233	60.69	28.8471	43.7016	44.9048	19.1542	54.6052	24.2728	40.9626	49.875
CENPS	3.07047	3.57893	2.53811	3.26654	2.72024	3.18695	2.57124	3.95832	3.94198	2.47742	3.11583	3.56482	2.92342	3.24962	2.46171	3.18524	2.05374	2.62807	3.7218	3.67347	3.18218	2.77548	3.35701	2.79708	3.35134	3.3935	3.35233	3.16048	3.67886	4.13286	3.4476	3.26568	3.43454	3.16674	2.47405	3.25404	4.40784	3.4049	3.57847	4.32183	2.89961	3.27589	2.68416	3.85152	2.06037	2.55026	3.15473	2.34052	2.56734
APITD1-CORT	0.227887	0.115889	0.457549	0.484639	0.051619	0.567829	0.0540193	0.20206	0.215471	0.207097	0.247441	0.100657	0.260124	0.137856	0.151546	0.0730023	0	0.174545	0	0.379624	0.0567251	0.130267	0.279449	0.128546	0.136905	0.0617393	0.213191	0.520974	0.3417	0.193633	0.238077	0.0732603	0.212671	0.318644	0.232859	0.0580061	0.306251	0.182086	0.20278	0.139179	0.139052	0.0833821	0.199749	0.113284	0.470181	0.38492	0.17643	0.0536422	0.266514
CORT	0	0	0	0	0.180394	0.141743	0.141587	0.0504387	0	0.241249	0	0.043971	0	0	0.0441343	0	0.049477	0	0	0	0.148679	0	0	0.0898465	0	0	0	0	0	0.225564	0.0462229	0	0.0929033	0.0856595	0	0.152036	0.0535131	0.159085	0.101237	0.0486391	0	0	0.0997239	0.0989736	0.219087	0	0.0342541	0.0937323	0
DFFA	2.10956	1.28003	1.45914	1.72262	1.7919	1.86023	2.26731	2.51421	3.08908	2.51257	4.04321	3.36713	3.05102	2.81911	2.90139	3.52484	4.62872	4.75289	3.73097	4.42346	4.27843	3.46967	3.42173	3.50496	4.56242	4.48126	3.83491	3.23016	3.47226	2.83129	3.38931	2.91307	3.4732	2.55263	2.95781	3.75266	4.21381	3.06469	3.30938	4.62062	4.08983	4.14004	4.71877	5.27315	2.37408	5.86809	4.50373	6.4836	4.9623
PEX14	4.10043	5.04767	7.04644	4.24459	3.19953	5.55649	5.67102	5.77057	8.52564	8.12088	10.9618	8.93706	10.6521	8.92971	8.37788	10.6805	10.9732	7.7139	7.97325	13.828	8.10905	8.49635	7.17818	7.66628	11.1616	9.96354	9.4941	13.0057	8.66274	15.8586	13.9149	12.5455	10.9851	9.85484	9.36226	10.1709	11.971	8.77827	7.37643	10.9739	8.04437	10.1504	12.4927	9.55209	21.7045	12.5659	7.11537	10.8135	8.21015
RN7SL614P	0	0	0	0	0	0	0	0	0	0	0	0	0	0	0	0	0	0	0	0	0	0.200146	0	0	0	0	0	0	0	0	0	0	0	0	0	0	0	0.699405	0.222541	0	0	0	0	0	0	0	0	0	0
CASZ1	0.279993	0.138342	0.229977	0.166669	0.116753	0.142704	0.115395	0.123324	0.13151	0.190837	0.269471	0.170752	0.228806	0.187084	0.215819	0.256852	0.37715	0.238128	0.337308	0.300892	0.156814	0.288095	0.238781	0.245522	0.158269	0.294804	0.294679	0.377381	0.180336	0.373081	0.392233	0.374365	0.327365	0.24024	0.263344	0.291556	0.361737	0.266938	0.291209	0.279821	0.300534	0.300357	0.179285	0.128114	0.582939	0.55065	0.211844	0.545983	0.446526
HSPE1P24	0	0	0	0	0	0	0	0	0	0	0	0	0	0	0	0	0	0	0	0	0	0	0	0	0	0	0	0	0	0	0	0	0	0	0	0	0	0	0	0	0	0	0	0	0	0	0	0	0
C1orf127	0.0197266	0.0225713	0.150089	0.0397438	0.0201073	0	0.126254	0.0674647	0	0.0537808	0.0642576	0.0196046	0.0168878	0.107399	0.0196774	0	0.110297	0.0582781	0.0222477	0.0227501	0.0441926	0	0	0.0200292	0	0.0721485	0.0622837	0.0477497	0.0532414	0.0502843	0.0206086	0.0760995	0.0828425	0.0572873	0	0.0225953	0	0	0.0451368	0.0433718	0.0216662	0.108267	0.0222311	0	0.0488402	0.046135	0.0458168	0.0835816	0.0173027
CFL1P6	0.0539258	0.246809	0.384649	0.190131	0.137416	0.0863791	0.0287613	0.0307376	0.0327778	0.539068	0.0292764	0.187573	0	0	0	0	0	0	0	0	0.0604039	0.0554861	0.0297572	0	0	0.0657432	0	0.0978988	0	0.171825	0.0281685	0.0520076	0.113232	0.182705	0	0	0.0652224	0.290842	0.0616944	0.029641	0.0888421	0.0295965	0	0.0603151	1.10148	0.0315294	0	0.057121	0.0236498
TARDBP	20.5616	23.2608	22.3191	25.5661	27.6989	24.2744	21.9193	22.6009	15.0102	22.9816	28.4964	29.6249	29.6106	28.1129	26.1791	27.6856	28.2938	29.8002	33.9831	34.6016	32.3051	24.1068	32.6704	37.7019	39.9163	37.6328	33.3845	31.0287	38.6061	26.8813	26.2846	34.1922	38.4287	30.5938	29.2784	27.5461	43.5051	34.4113	33.7489	35.1411	40.3152	29.29	29.5474	27.5916	29.9147	24.5122	23.7882	24.735	23.4728
MASP2	72.8425	59.1926	84.474	64.0492	52.1567	64.1764	51.7784	45.4201	66.3127	72.87	83.736	73.7189	75.7716	70.3899	69.7687	99.2927	72.5229	84.2018	58.0382	65.1226	68.041	77.0966	64.0232	47.9935	84.8375	68.2571	74.4239	86.8478	66.8281	80.3711	80.6107	97.8129	65.767	83.2751	77.1416	74.9774	82.0721	75.7532	66.1059	94.1118	79.707	112.655	89.2138	69.5975	104.816	88.0821	65.7452	84.4282	54.8535
SRM	6.03265	5.87456	7.0802	5.5168	6.1927	5.93955	7.57598	9.85246	9.67423	8.28177	8.78017	11.0978	14.1017	10.2958	11.0536	9.18978	12.1525	9.22712	9.60232	13.3225	5.36754	6.86755	6.56341	7.6022	10.4099	11.371	9.00578	8.02621	10.6814	16.3046	21.2315	9.57299	10.017	14.0402	9.83662	8.7232	11.5915	9.99935	7.39122	10.912	7.8476	9.95634	11.572	9.85794	23.1455	19.2119	7.98286	17.3575	10.0574
EXOSC10	7.51242	6.55647	8.32946	6.25499	7.20812	9.82327	8.36101	7.93057	7.52506	8.41192	10.2795	10.399	9.3189	10.6425	9.38623	11.9069	14.7229	13.8334	13.6166	14.0788	12.6438	11.0228	9.36963	14.4381	14.6309	17.4062	15.3893	14.8212	16.5775	11.3335	9.14972	7.96602	12.7965	11.4463	10.8389	13.8513	13.5597	14.2178	12.4097	15.4427	13.7237	11.8434	14.4271	13.6327	16.7018	14.7234	11.4393	14.555	9.31247
LOC105376736	0	0	0.682694	0.180779	0.09146	0.0958186	0.191426	0	0.218159	0.163085	0.38971	0.53504	0.307264	0	0.358018	0.129348	0	0.265084	0.202392	0.206962	0	0.184649	0.297081	0.0911047	0.291088	0	0.0944345	0.217194	0.484347	0.343084	0.562442	0.432683	0.471021	0.260577	0.206294	0.308331	0.21705	0.64525	0.410619	0.0986404	0.295652	0.196985	0.10112	0	0.444309	0.20985	0.138935	0.0950448	0.236109
MTOR	5.68684	4.42128	5.59849	5.54637	3.97681	4.77294	3.52915	2.96039	4.69739	4.60074	8.47933	8.67293	6.47171	8.62565	8.0015	8.77377	12.628	10.1861	10.3491	10.6116	6.96434	8.52337	7.66783	12.3024	21.0206	15.8753	9.28974	9.12659	13.1499	8.53695	9.40406	8.09137	12.2294	8.27259	7.73566	9.38823	11.3176	10.1826	7.92729	14.0337	11.731	8.87353	12.8458	12.6026	7.27174	15.3949	9.48691	16.1737	11.794
MTOR-AS1	0	0	0	0	0	0	0	0	0	0	0	0	0	0	0	0	0	0	0	0	0	0	0	0	0	0	0	0	0	0	0	0	0	0	0	0	0	0	0	0	0	0	0	0	0	0	0	0	0
RNU6-537P	0	0	0	0	0	0	0	0	0	0	0	0	0	0	0	0	0	0	0	0	0	0	0	0	0	0	0	0	0	0	0	0	0	0	0	0	0	0	0	0	0	0	0	0	0	0	0	0	0
ANGPTL7	0.0237839	0.0544274	0	0.0718772	0	0	0.101481	0.488044	0	0.0864563	0.0516493	0.236368	0.223974	0.0258977	0.0474492	0	0.0797897	0.093686	0.241412	0.164576	0.053282	0.0489441	0.104995	0.313933	3.13773	0.463935	2.5532	0.633278	0.192576	0.333446	0.0496947	0.0458757	0.299644	0.13814	0.218725	0.0817279	0.517792	0.912179	0.0816306	0.209169	0.339591	0.026107	0.643284	0.0266019	0.0883283	0.834359	0.147307	0.100772	0.604981
RNU6-291P	0	0	0	0	0	0	0	0	0	0	0	0	0	0	0	0	0	0	0	0	0	0	0	0	0	0	0	0	0	0	0	0	0	0	0	0	0	0	0	0	0	0	0	0	0	0	0	0	0
RPL39P6	0	0	0	0	0	0	0	0	0	0	0	0	0	0	0	0	0	0	0	0	0	0	0	0	0	0	0	0	0	0	0	0	0	0	0	0	0	0	0	0	0	0	0	0	0	0	0	0	0
UBIAD1	2.78388	1.43229	1.39512	1.59594	1.28257	2.32536	1.57867	1.67972	1.26811	1.66488	1.84055	2.15113	2.17118	2.13682	1.97703	2.58455	3.33183	2.70937	2.48527	2.87223	1.84762	2.1869	1.80602	2.91265	3.74362	3.48933	2.53879	2.60391	2.76262	2.49284	2.49288	2.00578	2.52576	2.22784	1.88115	2.47183	2.25522	2.28949	1.90201	2.87405	2.59933	1.81058	2.46872	2.34077	1.23484	3.51458	2.37737	3.14911	2.26454
UBE2V2P3	0	0	0	0	0	0	0	0	0	0.0574202	0	0	0	0	0	0	0	0	0	0	0	0	0	0	0	0	0	0	0	0	0	0	0	0	0	0	0	0	0	0	0	0	0	0	0	0	0	0	0
DISP3	0	0.0119523	0	0.0105229	0	0	0.0111426	0	0	0	0	0	0	0	0	0.0150583	0	0.0102868	0	0.012047	0	0	0	0	0	0	0	0.0126426	0.0140966	0.0266273	0	0.0100744	0.010967	0	0	0	0	0	0	0	0	0	0	0	0	0	0.0161744	0	0
LINC01647	0	0	0	0	0	0	0	0	0	0	0	0	0	0	0	0	0	0	0	0	0	0	0	0	0	0	0	0	0	0	0	0	0	0	0	0	0	0	0	0	0	0	0	0	0	0	0	0	0
FBXO2	6.63743	4.46955	7.3395	6.27043	3.33421	3.01832	10.2306	7.27702	11.3891	8.08102	13.0691	24.6181	20.4725	9.89003	8.68001	8.88147	12.3943	12.5722	8.84676	19.7779	10.5652	4.31336	17.4195	20.8949	24.795	23.2693	12.5005	11.9922	18.5999	19.4288	27.7369	19.5715	30.2414	18.0151	14.1283	20.6982	23.1233	31.9728	19.2202	18.3639	25.707	6.58855	14.9245	13.7821	16.3547	39.9219	10.4987	29.0984	21.0868
FBXO44	2.82594	3.05677	4.84655	2.80009	1.88884	3.44651	3.72274	3.53844	4.16753	5.86601	5.66736	8.14916	6.21345	3.81695	4.05121	3.85113	4.04084	4.42525	3.18711	4.6304	3.59786	2.1927	4.46518	5.03302	5.92808	5.83618	3.9168	5.15835	6.41846	8.58123	8.2116	6.86568	9.8735	7.16034	5.92905	6.4915	6.96661	7.47724	6.23644	4.9061	4.93556	2.81381	5.09905	4.64616	10.5332	7.43976	4.11266	5.9377	5.02514
FBXO6	3.26579	3.65639	5.27679	5.44772	4.51002	4.53745	6.96723	6.72542	6.8303	5.87189	12.0107	14.9018	9.55995	7.83859	7.77634	8.20069	10.0136	9.75186	9.66339	10.6916	7.67024	7.15417	7.6348	10.7321	12.873	12.3297	8.1677	9.94515	10.3307	8.77228	13.4639	9.75369	11.6871	7.17256	8.51755	12.1071	7.05041	10.7744	9.40094	11.0407	14.2319	7.47794	8.62724	7.34476	5.86862	13.592	8.07448	12.1633	9.48677
MAD2L2	6.97218	5.06814	7.25503	7.14749	7.85922	9.54766	10.7621	7.43397	14.8078	9.09419	17.9018	18.9938	13.7284	8.88691	10.2277	11.4105	9.12675	9.69312	9.80594	13.6221	9.78515	8.39771	10.0937	13.1589	14.7685	15.5501	10.9205	12.5583	14.5007	16.7794	25.4938	19.5001	17.611	15.8805	12.258	16.1601	13.4924	16.5652	14.0294	13.7964	20.9912	9.94916	10.307	9.77078	15.8406	17.3132	10.9227	19.4624	11.2956
DRAXIN	0	0	0	0	0	0	0	0	0	0	0	0	0	0.0334493	0.0306426	0	0	0.0302511	0	0	0.0344094	0	0	0	0	0	0	0	0	0	0	0	0	0	0	0.0351865	0	0	0	0	0	0	0	0.0343589	0	0	0	0.0325393	0
AGTRAP	3.82957	4.28445	6.79867	5.95814	3.29627	6.81585	7.17144	7.51871	8.89714	5.1043	5.82144	9.30329	6.59339	6.30122	6.32427	8.77149	6.32853	6.83011	7.19835	6.28131	5.76715	6.17327	7.18496	6.43733	5.93569	9.70072	8.28479	6.02536	6.08669	9.65336	6.22348	9.88997	10.4089	7.70256	7.48386	4.7764	5.76403	8.36372	4.28391	7.34401	5.98203	5.3246	6.52163	7.61478	14.3803	8.60802	6.02853	8.42847	5.0012
C1orf167	0.0349733	0.0133389	0.0221744	0.0352309	0.0118827	0	0.0373059	0.0265796	0	0	0	0.034757	0	0.0253877	0	0	0.0130364	0.0114801	0	0.0268892	0.0130582	0	0	0	0.0126063	0	0.0122692	0.0423278	0.015732	0.0297164	0	0	0	0	0.0134011	0	0	0	0	0.0256313	0.012804	0	0.0131379	0.013039	0.0144315	0.0136321	0	0.0123485	0.0102253
LOC102724659	0	0	0	0	0	0	0	0	0	0	0	0	0	0	0	0	0	0	0	0	0	0	0	0	0	0	0	0	0	0	0	0	0	0	0	0	0	0	0	0	0	0	0	0	0	0	0	0	0
MTHFR	2.60475	2.67814	2.79129	2.53525	1.23403	3.09497	2.75501	1.76492	1.81963	2.84055	2.27854	2.68344	3.00254	3.82694	2.7666	5.00298	4.79996	3.65613	3.74033	3.19862	2.62179	3.50303	1.95155	3.54615	5.4509	4.45474	3.08887	3.33899	2.01003	4.34852	2.35328	3.75754	2.46507	1.69755	1.73753	3.00036	1.98786	2.74373	2.43437	3.63782	2.98981	2.74642	3.42332	4.48085	2.86118	3.6465	2.23246	5.27725	3.8872
CLCN6	2.08967	3.14435	3.01286	2.08584	1.6048	2.94478	2.17816	1.65341	2.31995	3.98016	2.99422	2.59831	4.32944	2.32734	2.42711	2.37963	3.07305	2.19878	2.31369	2.82813	2.72548	2.48395	2.07456	2.5577	4.71545	3.62947	2.40012	5.09286	2.81998	2.84577	2.11333	2.6135	3.3059	3.26981	3.01643	3.8144	3.0583	4.40293	4.08277	3.29374	2.87154	1.9272	2.88189	3.56459	6.50851	2.97916	1.95025	3.00185	4.25167
NPPA-AS1	0.0983123	0.22498	0.280502	0.132049	0.167016	0.0699903	0.0699131	0.112076	0.119515	0.714747	0.177913	0.162841	0.392769	0.0713666	0.163445	0.0472407	0.183232	0.193629	0.073918	0.188968	0.073415	0.168595	0.144668	0.432555	0.212624	0.119857	0	0.118986	0.574907	0.125302	0.0684722	0.0948153	0.688111	0.539289	0.0376715	1.05102	0.515265	0.70698	0.487393	0.0720514	0.0719859	0.0719434	0.184657	0.0733072	1.25761	0.536493	0.0507422	0.104138	0.201209
NPPA	0	0	0	0	0	0	0	0.0726199	0.0774401	0	0	0	0	0	0	0	0	0	0	0.146931	0	0	0	0	0	0	0	0	0	0	0.0665502	0	0	0.0616648	0	0	0	0	0	0	0	0	0	0	0	0	0	0	0
NPPB	0	0.0892827	0	0	0	0	0	0	0	0	0	0	0	0	0	0	0	0	0	0	0	0	0	0	0	0	0	0	0	0	0	0	0	0	0	0	0	0	0	0	0	0	0	0	0.193192	0	0	0	0
LOC390997	0	0	0	0	0	0	0	0	0	0	0	0	0	0	0	0	0	0	0	0	0	0	0	0	0	0	0	0	0	0	0	0	0	0	0	0	0	0	0	0	0	0	0	0	0	0	0	0	0
RNU5E-1	0	0	0	0	0	0	0	0	0	0	0	0	0	0	0	0	0	0	0	0	0	0	0	0	0	0	0	0	0	0	0	0	0	0	0	0	0	0	0	0	0	0	0	0	0	0	0	0	0
RNU5E-4P	0	0	0	0	0	0	0	0	0	0	0	0	0	0	0	0	0	0	0	0	0	0	0	0	0	0	0	0	0	0	0	0	0	0	0	0	0	0	0	0	0	0	0	0	0	0	0	0	0
KIAA2013	17.8656	16.071	31.854	28.298	13.0973	22.9516	21.0329	18.4313	30.5608	27.2817	35.7177	33.2286	34.4378	26.5121	24.9611	31.2054	27.1845	26.9031	24.7836	28.8589	23.0806	22.6308	28.9795	26.6218	46.2328	27.4729	24.6506	31.4531	25.6976	42.4914	34.8699	34.7952	33.26	35.6906	28.0337	25.2813	37.8027	31.1012	24.0372	29.3541	22.8432	28.9713	38.6153	22.5503	46.7406	36.5261	23.5554	31.227	24.3179
PLOD1	38.1702	30.8846	36.4653	38.9876	22.665	38.8357	41.9982	27.5216	44.5861	44.4405	47.0758	54.9132	49.3614	41.9552	32.2002	45.2223	46.2557	39.2457	38.6526	45.8623	40.7168	31.8367	30.2063	48.5013	75.2363	54.7617	34.7509	45.4488	40.4804	53.6606	56.0035	43.2707	60.7514	52.9229	42.2401	44.3111	68.2214	51.0369	44.3173	46.3406	45.9968	42.8786	64.4761	49.088	63.5128	59.1315	34.6693	55.0731	47.3359
MFN2	20.3676	18.1748	23.6569	25.7849	19.1108	25.8788	21.5646	20.0594	19.5647	22.785	29.2594	34.118	28.5726	30.2424	25.0098	35.6729	30.2122	34.438	36.1437	26.6052	21.4578	23.4493	19.2911	31.8892	85.7321	43.2449	28.1155	27.3709	37.9049	28.7644	29.5026	32.3904	36.6175	31.6769	25.5554	24.8902	36.1698	30.3709	24.381	27.6394	27.2945	28.5439	41.0775	31.4165	29.3511	35.501	28.3546	33.8851	24.5452
MIIP	1.42135	1.17649	3.53766	1.30997	1.23301	2.51895	2.06455	1.79272	3.78665	1.67644	3.5135	3.21584	5.7734	2.96363	3.37861	4.27228	2.23199	2.14422	2.18282	4.77812	2.10022	2.80049	2.97043	2.67138	2.19105	3.20758	2.67353	3.25749	3.59132	5.12633	5.02341	4.11238	4.34977	5.35724	4.38027	4.39921	4.68182	3.98698	2.42187	3.62374	1.92647	3.12037	3.74892	3.07805	15.4989	4.66796	1.68573	3.49164	3.66054
MIR6729	0	0	0	0	0	0	0	0	0	0	0	0	0	0	0	0	0	0	0	0	0	0	0	0	0	0	0	0	0	0	0	0	0	0	0	0	0	0	0	0	0	0	0	0	0	0	0	0	0
RN7SL649P	0	0	0	0	0	0	0	0	0	0	0	0	0	0	0	0	0	0	0	0	0	0	0	0	0	0	0	0	0	0	0	0	0	0	0	0	0	0	0	0	0	0	0	0	0	0	0	0	0
TNFRSF8	0.0443286	0.0676281	0.042159	0.014885	0.0301227	0	0.157617	0.168448	0	0.0939972	0.0802203	0.146848	0.0505993	0.0321788	0.103176	0.0852024	0.0330473	0.0873064	0.0166646	0.051123	0.0331025	0.0152037	0.032615	0.0750143	0.031957	0.144114	0.0933073	0.0715339	0.0997012	0	0.0617476	0.0855035	0.108593	0.0286074	0.0509577	0.03385	0	0.0354193	0.0845244	0.113707	0.0162291	0.0973169	0.0999133	0.0330539	0	0.0691149	0.0571985	0.0313034	0.0129606
RNU6-777P	0	0	0	0	0	0	0	0	0	0	0	0	0	0	0	0	0	0	0	0	0	0	0	0	0	0	0	0	0	0	0	0	0	0	0	0	0	0	0	0	0	0	0	0	0	0	0	0	0
RPL23AP89	0	0	0	0	0	0	0	0	0	0	0	0	0	0	0	0	0	0	0	0	0	0	0	0	0	0	0	0	0	0	0	0	0	0	0	0	0	0	0	0	0	0	0	0	0	0	0	0	0
MIR7846	0	0	0	0	0	0	0	0	0	0	0	0	0	0	0	0	0	0	0	0	0	0	0	0	0	0	0	0	0	0	0	0	0	0	0	0	0	0	0	0	0	0	0	0	0	0	0	0	0
TNFRSF1B	11.7971	4.01896	7.21667	4.9417	5.92173	4.27312	10.592	7.01152	4.84648	6.94967	4.16785	7.5264	4.83401	11.1027	11.1467	6.98614	8.17054	7.25353	9.94514	8.10161	6.07589	7.67037	6.2154	10.4432	9.00679	14.9424	8.78154	8.4842	8.17997	5.83673	4.69138	6.88934	8.05994	3.83052	5.82657	4.05719	3.63879	5.22222	5.05273	8.1951	5.35534	10.1838	11.4075	7.6583	9.54026	14.4883	6.95321	12.0094	5.09575
MIR4632	0	0	0	0	0	0	0	0	0	0	0	0	0	0	0	0	0	0	0	0	0	0	0	0	0	0	0	0	0	0	0	0	0	0	0	0	0	0	0	0	0	0	0	0	0	0	0	0	0
RPL10P17	0	0	0	0	0	0	0	0	0	0	0	0	0	0	0	0	0	0	0	0	0	0	0	0	0	0	0	0	0	0	0	0	0	0	0	0	0	0	0	0	0	0	0	0	0	0	0	0	0
VPS13D	2.70892	2.6497	2.59219	2.45364	2.27214	2.6544	2.21785	1.81188	2.96505	2.95536	4.79374	3.52996	3.89369	5.11568	4.5568	5.22594	5.03391	6.25405	4.99043	4.97248	4.11671	4.62494	2.6587	5.16603	6.09649	7.57599	5.46706	5.82725	8.39496	3.91975	3.02151	3.77585	4.50921	3.77379	3.9567	5.29358	6.47624	3.64207	4.00263	5.68491	4.0073	5.05828	5.61004	7.42378	3.72882	6.38608	5.86867	6.92123	4.90411
SNORA59A	0	0.409996	0	0.360962	0	0	0	0	0	0	0	0	0	0	0	0	0	0	0	0	0	0	0	0	0.387478	0	0	0	0.483551	0.456694	0	0	0	0	0.411908	0	0	0	0	0	0	0.393322	0.403816	0	0	0	0	0.759108	0
DHRS3	66.7299	77.7241	104.496	126.711	75.2432	94.1047	98.6791	94.3849	100.247	101.796	119.107	111.88	92.6652	93.8173	84.6479	87.7769	101.168	94.615	76.2072	83.839	88.1416	79.3652	93.3442	88.9055	97.8579	102.399	79.22	105.389	87.9519	117.223	103.385	111.793	111.098	133.512	103.617	98.1639	119.197	130.219	109.045	81.4868	121.181	71.0926	92.0701	67.1641	155.934	124.785	71.5216	99.5028	70.1605
RNU6ATAC18P	0	0	0	0	0	0	0	0	0	0	0	0	0	0	0	0	0	0	0	0	0	0	0	0	0	0	0	0	0	0	0	0	0	0	0	0	0	0	0.616944	0	0	0	0	0	0	0	0	0	0
MIR6730	0	0	0	0	0	0	0	0	0	0	0	0	0	0	0	0	0	0	0	0	0	0	0	0	0	0	0	0	0	0	0	0	0	0	0	0	0	0	0	0	0	0	0	0	0	0	0	0	0
AADACL4	0	0	0	0	0	0	0	0	0	0	0	0	0	0	0	0	0	0	0	0	0	0	0	0	0	0.0421591	0	0	0	0	0	0	0	0	0	0	0	0	0	0	0	0	0	0	0	0	0	0	0
AADACL3	0	0	0	0	0	0	0	0	0	0	0	0	0	0	0	0	0	0	0	0	0	0	0	0	0	0	0	0	0	0	0	0	0	0	0	0	0	0	0	0	0	0	0	0	0	0	0	0	0
C1orf158	0	0	0	0	0	0	0	0	0	0	0	0	0	0	0	0	0	0	0	0	0	0	0	0	0	0	0	0	0	0	0	0	0	0	0	0	0	0	0	0	0	0	0	0	0	0	0	0	0
PRAMEF12	0	0	0	0	0	0	0	0	0	0	0	0	0	0	0	0	0	0	0	0	0	0	0	0	0	0	0	0	0	0	0	0	0	0	0	0	0	0	0	0	0	0	0	0	0	0	0	0	0
PRAMEF1	0	0	0	0	0	0	0	0	0	0	0	0	0	0	0	0	0	0	0.0251849	0	0	0.022977	0	0	0	0	0	0	0	0	0	0	0	0	0	0	0	0	0	0	0	0	0	0	0	0	0	0	0
PRAMEF11	0.129141	0	0	0	0	0	0	0	0	0	0.140222	0	0.0276392	0	0.0322047	0	0	0	0	0	0	0	0.035631	0	0	0	0	0	0	0	0	0	0	0	0	0	0.0780968	0	0	0	0	0	0	0	0	0.151012	0	0.0683962	0.0283181
PRAMEF30P	0	0	0	0.0188285	0	0	0	0	0	0	0.142062	0	0.128009	0	0	0	0	0.0184061	0	0	0	0	0.0206278	0.0189775	0	0.0683603	0	0	0.0504459	0	0.0390531	0	0.0196232	0	0	0	0.0226063	0.0896058	0.0213835	0	0.0410572	0	0	0	0	0.131138	0	0	0
HNRNPCL1	0	0	0	0	0	0	0	0	0.0565908	0	0	0	0	0	0.0464353	0	0	0.0458421	0	0	0.104287	0.143695	0.0513756	0	0	0	0	0	0	0.237324	0	0	0	0	0	0	0	0	0	0	0.102257	0	0	0	0	0	0	0.0493096	0
PRAMEF2	0	0	0	0	0	0	0	0	0	0	0	0	0	0	0	0.0478161	0	0	0	0	0	0	0.109822	0.0673576	0	0	0	0	0	0	0	0	0	0	0	0	0	0	0	0	0	0.145639	0	0	0	0	0	0	0
PRAMEF4	0	0	0	0	0	0	0	0	0	0	0	0.0294175	0.0253409	0.0644626	0	0	0	0.0291496	0.0667673	0.0682751	0	0	0	0.180328	0.160045	0.252611	0	0.0358253	0.079891	0	0.0309241	0	0.0310772	0.0859621	0	0	0	0.177385	0.745027	0	0.422644	0	0.0667174	0	0	0.0346138	0	0.0940634	0
PRAMEF10	0.321433	0	0	0	0	0	0.0761938	0	0	0.778957	0.465352	0.958336	0.489204	0.0777779	0.0356258	0	0.639015	0.105512	0	1.81231	0	0	1.41898	3.26364	0.270346	6.35704	0	0	4.91605	0	0.85817	0	0.712432	0.345727	0.656893	0.368177	0.259179	3.46721	1.47096	0.353359	4.98176	0	2.09296	0.119839	0	23.4293	1.85257	2.686	1.34703
PRAMEF7	0	0	0.0332473	0	0	0	0	0	0	0	0.0379579	0	0.0299277	0	0	0	0.0390925	0	0.0394261	0.0403165	0	0	0.0771624	0	0.0378028	0.0426191	0	0	0	0	0	0	0	0	0	0	0.0422815	0	0.0399945	0	0.0383956	0	0	0	0	0.286153	0	0.111089	0
RNU6-771P	0	0	0	0	0	0	0	0	0	0	0	0	0	0	0	0	0	0	0	0	0	0	0	0	0	0	0	0	0	0	0	0	0	0	0	0	0	0	0	0	0	0	0	0	0	0	0	0	0
PRAMEF29P	0	0	0	0	0	0	0	0	0	0	0	0	0	0	0	0	0	0	0	0	0	0	0	0	0	0	0	0	0	0	0	0	0	0	0	0	0	0	0	0	0	0	0	0	0	0	0	0	0
PRAMEF6	0	0	0	0	0	0	0	0	0	0	0	0	0	0	0	0	0	0.0311833	0	0	0	0	0	0	0	0	0	0	0	0	0	0	0	0	0	0	0	0	0	0	0	0	0	0	0	0	0	0	0
PRAMEF31P	0	0	0	0	0	0	0	0	0	0	0	0	0	0	0	0	0	0	0	0	0	0	0	0.0185697	0	0	0	0	0	0	0	0	0	0	0	0	0	0	0	0	0	0	0	0	0	0	0	0	0
PRAMEF18	0	0	0	0	0	0	0	0	0	0	0	0	0	0	0	0	0	0	0	0	0	0	0	0	0	0	0	0	0	0	0	0	0	0	0	0	0	0	0	0	0	0	0	0	0.0318037	0	0	0	0
PRAMEF34P	0	0	0	0	0	0	0	0	0	0	0	0	0	0	0	0	0	0	0	0	0	0	0	0	0	0	0	0	0	0	0	0	0	0	0	0	0	0	0	0	0	0	0	0	0	0	0	0	0
PRAMEF35P	0	0	0	0	0	0	0	0	0	0	0	0	0	0	0	0	0	0	0	0	0	0	0	0	0	0	0	0	0	0	0	0	0	0	0	0	0	0	0	0	0	0	0.0466768	0	0	0	0	0	0
HNRNPCL2	0	0	0	0	0	0	0	0	0	0	0	0	0	0	0	0	0	0	0	0	0	0	0	0	0	0	0	0	0	0	0	0	0	0	0	0	0	0	0	0	0	0.0517171	0	0	0	0	0	0	0
PRAMEF36P	0	0	0	0	0	0	0	0	0	0	0	0	0	0	0	0	0	0	0	0	0	0	0	0	0	0	0	0	0	0	0	0	0	0	0	0	0	0	0	0	0	0	0	0	0	0	0	0	0
PRAMEF25	0	0	0	0	0	0	0	0	0	0	0	0	0	0	0	0	0	0	0	0	0	0	0	0	0	0	0	0	0	0	0	0	0	0	0	0.0382031	0	0	0.305261	0	0	0	0	0	0	0	0	0	0
PRAMEF5	0	0	0	0	0	0	0	0	0	0	0	0	0	0	0	0	0	0	0	0	0	0	0	0	0	0	0	0	0	0	0	0	0	0	0	0	0	0	0	0	0	0	0	0	0	0	0	0	0
PRAMEF32P	0	0	0	0	0	0	0	0	0	0	0	0	0	0	0	0	0	0	0	0	0	0	0	0	0	0	0	0	0	0	0	0	0	0	0	0	0	0	0	0	0	0	0	0	0	0	0	0	0
PRAMEF33P	0.287036	0	0.0341234	0.0361438	0.18286	0	0.344453	0	0	0.880368	1.2077	0.213946	0.368595	0.23441	0.0715801	0.155166	1.08331	0.24733	0.16186	1.44826	0	0.0738353	2.57386	4.5173	1.20277	9.01089	0.0755227	0.217123	4.98713	0.457295	1.68677	0.138413	1.73279	0.48625	0.247471	0.410972	0.347165	3.61221	1.64193	0.11833	5.63525	0.236304	2.18348	0	0.222081	14.0133	2.08334	1.44421	1.22736
PRAMEF13	0	0	0	0	0	0	0	0	0.0305967	0	0	0	0	0	0	0	0	0	0	0	0	0	0.0555541	0.0255548	0	0	0	0	0	0.0320783	0	0	0	0	0	0	0	0	0	0	0	0	0	0	0	0	0.0194856	0	0
PRAMEF8	0	0	0	0	0	0	0.03729	0	0	0	0	0.104226	0.0299277	0.0380652	0	0	0	0	0.0394261	0	0	0	0	0.0354946	0	0.0852383	0	0	0.0471757	0.0445555	0	0	0	0	0	0	0	0.125695	0.159978	0	0	0	0	0	0	0.0817579	0	0.0740593	0.0306628
PRAMEF15	0.234007	0	0	0.0589326	0	0	0	0	0	0.0797469	0.127043	0.0872099	0	0.0955515	0	0	0.0981302	0	0	0.236139	0	0	0.225976	0.178197	0.189785	0.356609	0.0615701	0	0.394735	0.0745622	0.0916763	0	0.09213	0	0	0	0.141514	0.280463	0.568901	0	0.192761	0.0321079	0.0988937	0	0.108631	1.33399	0.0452919	0.061968	0
PRAMEF14	0	0	0	0	0	0	0	0	0.0305967	0	0	0	0	0	0	0	0	0	0	0	0	0	0	0.0255548	0	0	0	0	0	0	0	0	0	0	0	0	0	0	0	0	0	0	0	0	0	0	0	0	0
PRAMEF19	0	0	0	0	0	0	0	0	0	0	0	0	0	0	0	0	0	0	0	0	0	0	0	0	0	0	0	0	0	0	0	0	0	0	0	0	0	0	0	0	0	0	0	0	0	0	0	0	0
PRAMEF17	0	0	0	0	0	0	0	0	0	0	0	0	0	0	0	0	0	0	0	0.0398055	0	0	0	0	0	0	0	0	0	0.0439908	0	0	0	0	0	0	0	0	0	0	0	0	0	0	0	0	0	0	0
PRAMEF20	0	0	0	0	0	0	0	0	0	0	0	0	0	0	0	0	0	0	0	0	0	0	0	0	0	0	0	0	0	0	0	0	0	0	0	0	0	0	0	0	0	0	0	0	0	0	0	0	0
LRRC38	0	0	0	0	0	0	0	0	0	0	0	0	0	0	0	0	0	0	0	0	0	0	0	0	0	0	0	0	0	0	0	0	0	0	0.065629	0	0	0	0	0	0	0	0	0	0	0	0	0	0
BRWD1P1	0	0	0	0	0	0	0	0	0	0	0	0	0	0	0	0	0	0	0	0	0	0	0	0	0	0	0	0	0	0	0	0	0	0	0	0	0	0	0	0	0	0	0	0	0	0	0	0	0
PDPN	0.182769	0.0418251	0.278117	0.202527	0.130407	0	0.155967	0.645903	0	0.199314	0	0.0544915	0.219054	0.0796049	0	0	0.0204383	0	0.185514	0	0	0	0	0.779404	0.019764	0	0.442416	0.309684	0	0.139767	0.477353	0.0705069	0.115132	0.0884621	0.168081	0.0209348	0	0	0	0.0200922	0.0200739	0	0.30896	0	0	0	0.0141499	0.0387196	0.0320622
RNA5SP41	0	0	0	0	0	0	0	0	0	0	0	0	0	0	0	0	0	0	0	0	0	0	0	0	0	0	0	0	0	0	0	0	0	0	0	0	0	0	0	0	0	0	0	0	0	0	0	0	0
PRDM2	1.96649	1.41118	1.68647	1.5115	1.47147	1.3049	1.25496	1.09498	1.27821	1.64764	1.62919	1.65497	1.40617	1.84421	1.71781	1.52391	1.87492	1.86937	2.06398	1.61244	1.55973	1.76024	1.27332	1.90433	1.96671	2.18956	1.56718	1.68528	2.09386	1.62261	1.22315	1.62796	1.89751	1.40845	1.25442	1.41268	1.95225	1.33512	1.56055	1.77444	1.56683	1.64077	1.87669	1.98971	1.49159	2.00712	1.67646	2.04087	1.26623
RNU6-1265P	0	0	0	0	0	0	0	0	0	0	0	0	0	0	0	0	0	0	0	0	0	0	0	0	0	0	0	0	0	0	0	0	0	0	0	0	0	0	0	0	0	0	0	0	0	0	0	0	0
KAZN	0.749999	1.39034	2.51035	0.925371	1.08449	1.0865	1.4326	1.14662	0.699713	1.37372	0.845917	0.808919	0.781435	1.0952	1.14829	1.79355	1.21578	1.18515	1.18026	0.96553	0.87917	0.807593	0.673729	0.826439	0.773302	1.20496	0.905596	1.09067	1.09057	1.40791	0.753165	0.633607	1.14755	0.844205	0.922309	0.765835	0.998527	1.03129	1.14406	0.95232	0.817357	0.90622	1.2449	1.04045	2.18077	0.843028	1.02626	0.683586	0.668042
TBCAP2	0	0	0	0	0	0	0	0	0	0	0	0	0	0	0	0	0	0	0	0	0	0	0	0	0	0	0	0	0	0	0	0	0	0	0	0	0	0	0	0	0	0	0	0	0	0	0	0	0
TMEM51-AS1	0.0312165	0.0535773	0.0371109	0.0471698	0.063638	0.0250015	0.0166493	0.0177934	0.0474361	0.0921982	0.0593164	0.0310235	0.0534487	0.008498	0.0311387	0.0450001	0.0174541	0.0768523	0.0264046	0.0270009	0	0.0321198	0.0344516	0.0316954	0.0337565	0.0190287	0.114988	0.0566716	0.0421262	0.109413	0.0244593	0.0376327	0.106515	0.0226637	0.0538273	0.0178781	0.009439	0.0467673	0.0267852	0.0343171	0.008571	0.0256992	0.0351798	0.0349152	0.0386439	0.0273776	0.0483356	0.0413327	0.006845
TMEM51	0.842739	1.15712	1.35109	0.897459	1.59529	1.10564	1.3099	1.5097	0.819591	0.765857	1.04577	1.74684	0.948212	1.54688	1.12886	0.79833	1.23859	0.972169	1.222	1.44398	1.07883	1.01577	1.11609	1.34462	0.833199	2.26032	1.7232	1.83593	0.714851	1.35029	0.905577	0.557323	1.92123	0.466166	0.525903	0.937715	0.75718	0.779178	0.826411	1.32349	0.952047	0.898625	1.41104	0.619416	0.596144	1.6049	1.32354	1.22424	0.506872
C1orf195	0	0	0	0	0	0	0	0	0	0	0	0	0	0	0	0	0	0	0	0	0	0	0	0	0	0	0	0	0	0	0	0	0	0	0	0	0	0	0	0	0.0831993	0	0	0	0	0	0	0	0.0664432
LOC100420251	0	0	0	0	0	0	0	0	0	0	0	0	0	0	0	0	0	0	0	0	0	0	0	0	0	0	0	0	0	0	0	0	0	0	0	0	0	0	0	0	0	0	0	0	0	0	0	0	0
LOC100421184	0	0	0	0.0623481	0	0	0	0	0	0	0	0	0	0	0	0	0	0	0	0	0	0	0	0	0	0	0	0	0	0	0	0	0.129959	0.059913	0	0	0	0	0	0	0	0	0	0	0	0	0	0	0
FHAD1	0	0	0	0	0.0109069	0	0	0.0243969	0	0	0	0.0212685	0.009161	0	0	0	0.0119658	0.0316121	0	0.024681	0	0.01101	0.0236187	0.0108645	0	0.0652266	0.0225233	0	0	0	0.0111789	0.0206396	0	0.0207165	0	0	0	0	0.0489677	0.0117632	0	0.0234912	0	0	0.0794781	0.0500506	0.0165685	0.0453377	0
EFHD2	5.24611	6.23451	9.85023	5.98789	6.01292	5.40985	10.9759	10.3184	10.538	6.48628	9.73009	15.4173	10.987	10.1744	8.91638	9.47751	8.68649	7.16171	7.77029	13.0092	6.93558	9.86915	7.72801	7.49838	14.0485	9.08582	8.81509	7.87534	7.26186	12.11	12.0199	10.7053	10.2356	10.767	7.04008	7.3501	7.21653	8.36549	7.44439	9.15819	5.391	8.42773	11.6975	7.22759	9.25372	10.3735	7.46067	11.4717	6.61589
CTRC	0.060584	0	0	0	0	0	0	0	0	0	0	0	0	0	0	0	0	0	0	0	0	0	0	0	0	0	0	0	0	0	0	0	0	0	0	0.0693944	0	0	0	0	0	0	0	0	0	0	0	0	0
CELA2A	0	0	0	0	0	0	0	0	0	0	0	0	0	0	0	0	0	0	0	0	0	0	0	0	0	0	0	0	0	0	0	0	0	0	0	0	0	0	0	0	0	0	0	0	0	0	0	0	0
CELA2B	0	0	0	0	0	0	0	0	0	0	0	0	0	0	0	0	0	0	0	0	0	0	0	0	0	0	0	0	0	0	0	0	0	0	0	0	0	0	0	0	0	0	0	0	0	0	0	0	0
CASP9	2.65402	2.1691	2.94742	2.78981	1.31061	2.55251	3.95641	2.36784	2.94584	3.3407	4.54636	3.45674	3.23173	2.97964	2.40075	2.70902	2.5439	2.75968	3.27208	3.59312	2.49276	2.67993	3.42027	2.94579	4.49212	4.82329	3.38309	2.93281	4.64935	3.46667	4.2882	3.5294	4.20558	3.44681	3.24041	2.96445	4.50595	4.3861	4.41309	2.86326	3.42192	3.22086	3.19533	3.89036	5.99959	3.70108	2.93534	4.59233	2.83397
DNAJC16	3.06955	2.32498	2.18743	2.49115	2.45897	2.63155	2.17671	1.70528	1.76591	1.68943	3.2766	2.91308	2.18369	2.994	2.57889	3.72689	3.87734	3.93388	4.16397	4.00871	3.4964	3.56762	3.07275	3.84532	4.46938	5.3656	3.46715	3.34877	4.08397	2.83224	3.17067	3.06043	3.77643	2.46919	2.38552	3.13958	3.56616	2.89133	3.28423	4.43904	3.80822	3.48327	4.1024	4.00384	2.08726	3.88264	3.06594	3.62694	2.83648
AGMAT	41.2373	30.7447	38.0366	36.9138	24.8186	43.8888	52.1111	31.2419	37.1992	38.2599	54.9946	54.0596	68.0191	56.0903	67.0762	63.4286	60.3461	56.8153	50.578	56.719	50.3499	51.901	37.354	52.0919	61.2123	61.5585	72.2792	54.1727	50.9418	42.3459	64.0626	39.1876	55.1696	43.3957	40.5953	51.566	68.5689	45.8642	58.2811	70.2589	43.1108	57.0744	51.6495	41.6423	31.7453	42.9913	49.5466	60.5274	55.1339
CHCHD2P6	0.207618	0.39593	0.855644	0.697157	0.423249	0.591227	0.590574	0.552262	0.168262	0.566031	0.601153	0.206334	0.296234	0.150713	0.138067	0	0.619122	0.136303	0.234152	0.47888	0.155039	0.0712084	0.458268	0.491873	0.224511	0.168744	0.50985	0.502555	0.280177	0.0882051	0.144601	0.266977	0.435949	0.9379	0.477332	0.317081	0.418517	0.580616	0	0.304319	0.152021	0.303863	0.31197	0.154811	0.685377	0.24278	0.160737	0.659758	0.121404
CD24P1	0	0	0	0	0	0	0.0351044	0	0	0	0	0	0	0	0	0	0	0	0	0	0	0.0112872	0	0	0	0	0	0	0	0	0	0	0	0	0	0	0	0	0	0	0	0	0	0	0	0	0	0	0
DDI2	1.21937	0.60459	0.212609	0.24567	0.269295	0.889791	0.975522	1.99244	0.691759	1.71759	3.13345	1.29262	2.10519	7.87791	3.8517	9.78496	9.7268	9.126	10.3599	5.83599	5.73656	7.42334	2.26532	7.32526	11.9332	8.44874	8.08494	4.8209	6.52721	1.73544	1.91084	2.68518	1.55757	0.60986	2.1493	4.60909	2.43343	1.60759	1.79029	10.5674	1.91961	8.5439	11.5889	11.8654	0.628955	9.86235	9.8494	9.45033	7.37981
RSC1A1	8.27079	7.25894	6.05592	6.03577	4.95766	9.00782	5.41377	5.62506	4.54167	6.42725	8.29163	7.379	6.27598	12.3831	8.15642	15.1405	13.6369	13.698	13.8063	8.26488	9.65914	13.3696	7.31272	12.2625	17.1253	13.6926	13.3784	7.90567	11.6686	7.72636	5.86678	7.97659	7.27726	6.09572	7.07672	8.82764	8.41195	6.92767	7.25801	13.9484	10.1163	11.3225	14.6168	14.7697	4.56668	12.8313	12.7883	13.6639	9.60399
PLEKHM2	3.73935	2.20733	3.26731	1.87679	0.983184	2.21529	3.00214	3.13312	3.64628	3.89053	5.66707	5.10817	5.79165	7.38083	5.23259	7.59997	8.57001	6.2067	6.92941	7.26876	4.49937	6.4715	4.66643	6.34574	7.04417	8.27994	5.7433	6.82853	5.31366	6.41631	7.59224	8.88204	6.75586	5.53839	6.22759	4.75232	4.52269	5.70112	3.61291	9.3981	4.26666	7.44049	9.47057	5.89675	6.54284	9.67238	7.02779	8.94355	7.57965
SLC25A34	2.21547	1.84545	2.66329	2.17823	0.90329	2.53619	2.41995	3.09137	1.48668	4.21998	4.09908	1.65573	2.86774	4.34226	3.1116	3.80689	3.34954	2.47843	1.57912	2.12579	1.90588	3.5926	1.95605	1.02575	2.4149	2.13917	2.72339	7.29329	2.96582	4.02092	2.51821	7.74326	1.63749	2.53923	3.07651	2.67976	3.08687	1.48697	5.79924	3.39024	2.08291	4.06608	3.4555	2.95373	12.3746	3.35753	3.48531	2.32796	1.9277
TMEM82	8.13746	3.15291	13.3081	8.3709	2.36986	9.01165	12.9055	5.84088	16.121	15.4945	20.1491	19.0412	20.5308	18.7059	15.1607	23.5852	17.67	14.8398	8.88612	28.4521	14.0342	14.708	19.2445	10.3169	14.9919	16.797	18.2161	37.3625	13.4798	30.8949	31.2165	25.7863	18.7141	25.6323	21.0845	17.1129	24.0586	17.0806	13.5952	23.9499	8.98487	19.0934	18.972	11.7984	48.7158	17.3195	17.9667	18.0146	13.2555
FBLIM1	0.952741	0.710239	1.26306	0.392629	0.882845	0.894087	0.846906	1.05321	1.59693	1.70541	0.579942	1.42027	1.29761	0.927387	0.590379	0.832378	0.338995	0.611268	0.569813	0.865699	0.452749	0.505008	0.398287	0.908729	0.561962	1.33752	2.02062	1.3278	0.837659	2.00543	0.829452	0.654333	1.80351	0.838432	0.995655	0.942481	0.66346	0.93427	0.396362	0.936287	0.887871	0.427828	0.959826	0.516667	3.21662	1.23226	0.84937	1.36088	0.73438
RPL12P14	0	0	0	0	0	0	0	0	0	0	0	0	0	0	0	0	0	0	0	0	0	0	0	0	0	0	0	0	0	0	0	0	0	0	0.100984	0	0	0	0	0	0	0	0	0	0	0	0	0	0
UQCRHL	0.101236	0.810846	0.288844	1.42775	0.51595	2.05405	0.863907	0.577045	0.123069	0.644003	0.329768	0.402441	0.346671	0.110233	0.302951	0.145937	0	0.498469	0	0	0.113398	0.520827	0.335183	0.308367	0	0.246843	0.319638	0.367575	0.40985	1.29029	0.528814	0.19527	0.744004	0.293997	0.814629	0.347875	1.22444	0.364003	0.463282	0.222583	0	0	0.114089	0.226462	2.88244	0.828672	0.156754	0	0.177594
RPS16P1	0	0	0	0	0	0	0.111298	0	0	0	0	0	0	0	0	0	0.116678	0.10275	0	0	0	0	0	0	0	0	0	0	0	0	0	0	0.109544	0.101003	0	0	0	0	0	0	0	0	0	0	0	0	0	0	0
FLJ37453	0.976862	1.43709	1.40306	1.32547	0.812829	2.19278	1.53113	1.04544	1.38142	2.44582	1.55855	1.46614	1.94565	1.51954	0.954541	1.69558	0.847157	1.27609	0.87687	1.35651	1.36218	1.14872	1.01209	0.971606	1.05635	1.06941	1.51068	1.97852	1.29136	1.7024	1.12468	1.74964	1.90467	1.87195	1.16878	0.981911	2.02543	1.48141	1.68779	1.27113	1.57652	1.11604	1.12335	0.91422	2.81344	1.02574	0.956932	0.802454	0.839344
SPEN	1.99561	2.51275	2.80878	1.65133	1.77986	2.82556	2.19999	1.79765	3.12455	3.01989	2.2394	2.22675	3.0584	2.23118	3.00373	3.22352	3.65128	4.71123	4.27022	2.7998	3.09355	3.95546	1.64199	2.72274	2.97205	4.06213	2.63473	2.70639	2.85535	2.63431	2.42456	1.76567	2.71716	3.04431	2.90852	3.50017	4.36937	2.35442	2.30349	3.07037	2.22118	3.26624	3.93571	5.51538	4.01445	4.47967	3.87974	5.93106	4.27832
ZBTB17	1.32556	1.20445	2.79946	1.49243	1.39089	1.7486	1.76747	1.73336	2.58304	2.10811	3.3231	2.77034	3.72151	2.99287	2.3334	2.61339	2.50687	2.57234	3.01194	3.39469	2.1617	2.14617	2.36652	1.80113	2.67712	2.78056	2.37986	3.46815	2.60432	4.74543	4.37852	3.64723	4.23646	4.07597	2.66664	2.18819	3.41869	3.2709	2.47551	3.32161	2.20526	2.80309	3.53693	2.0495	8.39783	2.57584	2.00722	3.28313	2.34247
C1orf64	0	0	0	0	0	0	0	0	0	0	0	0	0	0	0.0586076	0.0846969	0.131405	0	0	0	0	0.0604541	0	0	0	0	0	0	0.0792877	0	0	0	0	0	0	0	0	0	0	0	0	0	0	0	0.290934	0	0	0	0
HSPB7	0.037666	0.172391	0.232846	0.0948587	0.0767859	0	0.0602674	0.322044	0.160262	0.256723	0.163592	0.0374331	0.241843	0.102534	0.0187861	0.108595	0.0421204	0.0556382	0.12744	0.0434392	0.0210954	0.0775117	0	0.30595	0	0.0459202	0.654087	0.296314	0.0508297	0.384052	0.88538	0.127142	0.138407	0.182308	0.151546	0.0862871	0.364452	0.0451437	0	0.0207036	0.186163	0.103363	0.127344	0.0421288	0.0233139	0.110113	0.0729024	0.119693	0.0991134
CLCNKA	0.085907	0	0.0204256	0.0432699	0	0.091738	0	0	0.0783256	0.136622	0.0466391	0.149408	0.0367723	0	0.0856929	0	0.0480332	0	0	0.842131	0.0481135	0.0220982	0.0237025	0.109031	3.0656	0.104733	0	0	0.0869476	0.19161	0.0673112	0.0414256	0.0901924	0.748439	0.148131	0.0738	2.62356	0.0257405	0.466844	0	0.141531	0.0235745	0.266238	0.0240214	0.186107	0.175799	0.0166273	0.31849	0
LOC440568	0.266309	0.0225713	0	0	0	0.0105328	0	0	0	0	0	0	0	0	0.0295161	0	0	0	0	0.0113751	0	0	0	0	0.0106658	0	0	0	0	0	0	0	0.0103553	0	0	0	0	0	0	0	0	0	0	0	0	0	0	0.0313431	0
CLCNKB	0	0.0208845	0	0	0	0	0	0	0	0	0.0198185	0	0	0	0.0182069	0	0	0	0	0	0	0	0	0	0.0197375	0.0222522	0	0.0220906	0	0.0232632	0	0.0176031	0	0	0.0209819	0.0209067	0	0	0	0	0	0	0	0	0	0.0213436	0	0.0193338	0
FAM131C	4.1305	0	0.152262	0	0.0326374	0	0	0	0.116775	0	0.0347669	0	0	0	0.894309	0	0	0	0	0.184636	0	0	0	0	0.276998	0	0	0.0775056	0	0	0.0334512	0	0	0.0309955	0	0	0.464724	0	0.0366322	0	0	0	0.108254	0	0	0	0	0.678333	0
EPHA2	2.97877	1.81361	2.87197	1.39024	1.43456	5.07786	3.06084	2.52348	4.41851	2.80636	3.51626	2.29495	1.39203	3.92792	1.39026	2.12732	1.19184	1.99147	2.94339	2.41104	1.80605	1.85585	1.13101	2.09493	0.916106	2.19892	1.5675	2.69561	1.47516	1.96793	2.94066	1.69997	2.03709	2.19571	1.42938	2.31637	1.18991	1.76869	1.53199	3.72527	1.66584	1.51487	1.24731	2.47586	3.6706	1.64576	1.56565	5.38422	2.30114
ARHGEF19	0.130416	0.186529	0.403108	0.771839	0.24925	0.295945	0.452123	0.408854	0.554898	0.548147	0.973545	0.729055	0.683848	0.159758	0.227659	1.03401	0.145839	0.272912	0.588335	0.319612	0.292166	0.184511	0.107949	0.231729	0.0705139	0.198745	0.772068	0.374873	0.241992	0.934985	0.272495	0.22011	1.19807	0.331395	0.262359	0.578855	0.33519	0.293076	0.223806	0.268818	0.268574	0.429464	0.569524	0.656408	1.02922	0.419385	0.265041	1.43324	0.171587
RSG1	0.314221	0.439431	0.199228	0.562731	0.142349	0.708382	1.19175	0.756224	1.18841	0.507654	1.78173	0.798045	0.896679	1.25454	1.11445	1.56021	0.780848	1.71908	0.984389	1.12741	0.782152	0.96994	0.924761	0.460838	1.62344	1.48976	1.35955	1.22541	0.753843	1.91343	1.02129	1.17851	1.02634	1.04771	0.762559	1.23971	1.22459	1.17165	0.838807	1.57363	0.881966	1.30301	2.12469	1.71821	1.59916	1.3881	1.24338	1.6642	1.59242
MT1XP1	0.297623	0.340543	0	0	0	0	0	0.33929	0	0	0	0	0	0	0	0	0	0.293089	0	0	0	0	0	0	0	0	0	0	0	0	0	0	0	0.288106	1.02639	0	0	0	0	0	0	0	0	0	0	0	0	0	0
FBXO42	3.81552	2.32773	2.93126	1.97019	1.79774	2.13515	2.02103	2.07033	2.13345	2.30104	2.89151	2.51638	2.84787	2.59545	2.61282	2.84453	2.57763	2.52786	3.20029	2.39652	2.44501	2.68616	1.9272	2.90776	2.99299	3.36367	2.60971	2.76862	3.66438	3.03799	2.90978	2.55986	3.43752	3.30472	2.61963	2.89026	3.79112	2.75217	2.71701	2.81233	2.82895	2.84645	2.46976	2.83205	4.35586	3.0936	2.14957	3.126	2.30516
SZRD1	17.2246	9.34955	12.3515	13.0537	8.40261	14.3474	17.2936	20.0976	16.6495	12.8932	20.5398	21.1569	23.1775	24.4088	19.8072	23.9128	21.8331	21.0354	22.7534	23.2672	17.5442	18.8242	16.5995	20.9396	24.0372	26.2887	21.9485	16.1558	18.9312	23.2067	25.5493	22.8327	23.7018	19.9218	17.8055	16.2839	20.658	16.7095	15.4372	24.1025	17.9175	20.8438	24.5781	22.7918	15.558	27.3124	19.2807	26.9618	18.7995
RPL22P3	0	0	0.225705	0	0	0	0	0	0	0	0	0	0	0	0	0	0	0	0	0	0	0	0	0	0	0	0	0	0	0	0	0	0	0.229732	0	0	0	0	0	0	0	0	0	0	0	0	0	0	0
SPATA21	0.0540596	0	0.102828	0	0.0551029	0	0	0.0308139	0	0.0245639	0.0586982	0.241764	0.0462802	0.0882962	0.0269624	0	0	0	0	0	0.0302769	0	0.029831	0.0823333	0	0.0988595	0	0.163569	0.0729526	0.0689007	0.0282384	0.0260683	0.482429	0.0261655	0.031072	0	0.0326921	0.0647919	0.123695	0.0297145	0.0296875	0	0.0304616	0.0302324	0.033461	0.0632153	0	0.143157	0.047417
NECAP2	18.155	11.8832	13.236	13.7561	15.119	15.5043	28.0722	21.8299	12.5617	11.221	18.9743	20.4346	15.9232	21.0219	19.7537	21.3443	19.0149	20.0424	23.9272	19.1879	19.3397	18.6803	20.9315	23.2677	25.0636	26.7261	21.2548	17.192	24.5352	17.6378	18.0103	19.5276	22.8508	17.9796	13.9234	16.8998	14.7443	17.4011	18.5557	20.8785	17.7565	18.0906	21.8162	16.8827	13.5366	22.1169	16.0404	22.833	14.6163
CROCCP3	0.040585	0.162532	0.27984	0.0817679	0.0930786	0.0758445	0.151522	0.0925335	0.0370033	0.221295	0.165253	0.110919	0.147665	0.0883839	0.131572	0.0731315	0.102115	0.0699416	0.102987	0.105313	0.0681906	0.0835186	0.044791	0.0721132	0.0329155	0.0494789	0.0747489	0.122799	0.164306	0.0517268	0.0635996	0.107639	0.330224	0.10804	0.0233272	0.0929741	0.134989	0.194569	0.185727	0.0557701	0.089151	0.0111373	0.0457377	0.158878	0.301448	0.0949171	0.109973	0.0859794	0.0800957
RNU1-1	0	0	3.1585	0.334551	5.75473	2.48252	7.7936	4.16457	1.21118	0.301806	0	0	0	0	0	0	0	0	0.374548	0	0	0	0.366521	0.674397	0	0	0	0	0.448169	0.423277	0	0	0	0	0	1.5216	0	0.398035	0	0	0	0	0	0	2.87785	0	0	0	0
TRNAN-GUU_1	0	0	0	0	0	0	0	0	0	0	0	0	0	0	0	0	0	0	0	0	0	0	0	0	0	0	0	0	0	0	0	0	0	0	0	0	0	0	0	0	0	0	0	0	0	0	0	0	0
LINC01783	0	0.20155	0.167527	0	0	0.150484	0	0.160647	0	0	0	0	0.03016	0	0	0	0	0	0	0	0	0	0	0	0	0	0	0	0	0	0	0	0	0	0	0.0403529	0	0	0	0	0	0	0	0	0	0	0	0	0
RNU1-6P	0	0	0	0	0	0	0	0	0	0	0	0	0	0	0	0	0	0	0	0	0	0	0	0	0	0	0	0	0	0	0	0	0	0	0	0	0	0	0	0	0	0	0	0	0	0	0	0	0
TRNAE-UUC	0	0	0	0	0	0	0	0	0	0	0	0	0	0	0	0	0	0	0	0	0	0	0	0	0	0	0	0	0	0	0	0	0	0	0	0	0	0	0	0	0	0	0	0	0	0	0	0	0
FAM231B	0	0	0	0	0	0	0	0	0	0	0	0.0412563	0	0	0	0.059843	0	0	0	0	0	0	0	0	0	0	0	0	0	0	0	0	0	0	0.0954422	0.04755	0	0	0	0	0	0	0.0467836	0.0464316	0	0	0.0321393	0	0.0364121
TRNAG1	0	0	0	0	0	0	0	0	0	0	0	0	0	0	0	0	0	0	0	0	0	0	0	0	0	0	0	0	0	0	0	0	0	0	0	0	0	0	0	0	0	0	0	0	0	0	0	0	0
TRG-CCC4-1	0	0	0	0	0	0	0	0	0	0	0	0	0	0	0	0	0	0	0	0	0	0	0	0	0	0	0	0	0	0	0	0	0	0	0	0	0	0	0	0	0	0	0	0	0	0	0	0	0
LOC100421267	0.189994	0.0483096	0.0401546	0.148862	0.0430358	0.0225434	0	0.0721977	0	0.326138	0.0687656	0.188819	0.108436	0.06896	0.147405	0.0608636	0.023607	0.0415777	0.047617	0.121731	0.118232	0.152049	0	0.0428686	0.0684846	0.128683	0.0666532	0.0510996	0.142441	0.0538119	0.176435	0.142517	0.221636	0.0204354	0.0242675	0.193444	0.102131	0.151809	0.14491	0.0696218	0.0927447	0.162207	0.190326	0.118059	0.0783999	0.172801	0.147093	0.111807	0.0925827
TRK-CTT7-1	0	0	0	0	0	0	0	0	0	0	0	0	0	0	0	0	0	0	0	0	0	0	0	0	0	0	0	0	0	0	0	0	0	0	0	0	0	0	0	0	0	0	0	0	0	0	0	0	0
NBPF1	5.19595	5.15184	5.56595	4.07935	2.86487	3.82086	3.0474	4.47942	2.1692	3.39441	7.15765	6.6707	8.23952	6.02016	5.64412	5.46439	6.18263	5.05306	10.4271	5.57651	5.03307	8.84708	5.61199	7.96981	9.54785	10.8207	7.85243	4.00591	9.08297	5.20837	6.79985	7.32053	15.9675	4.9045	3.91114	7.20119	5.77004	6.02803	5.74352	6.41334	5.16865	4.11015	7.15805	4.80852	4.18896	9.34097	4.63827	5.21982	7.69585
CROCCP2	20.0888	39.1923	64.4484	22.6615	28.1513	43.399	13.1337	19.8055	23.0333	40.27	17.1217	13.7697	18.5717	12.2643	12.0663	10.2758	10.8699	8.90375	10.9279	13.4523	13.1694	16.1296	12.2943	9.30553	6.57374	11.8882	9.54821	17.2172	16.4906	29.7335	18.3435	15.2672	23.4236	25.361	13.7636	23.0809	39.4501	21.3031	13.8038	10.7198	20.2677	12.7699	6.99002	10.3544	77.1269	11.6193	10.5835	7.09304	8.66133
MST1P2	10.6203	38.5359	50.4238	13.3627	30.3696	28.3528	9.63153	8.50322	23.6612	94.5611	29.8384	11.0474	17.6179	15.0739	19.3533	5.51028	7.5324	16.3388	10.9989	19.5159	16.1083	18.3047	12.177	8.20277	9.38415	10.9072	10.351	39.9862	29.4445	38.9749	18.9092	18.572	64.3623	41.8627	40.212	71.1896	65.3498	45.1199	14.4196	11.9023	33.6546	8.27827	6.1706	13.7505	336.864	10.5827	9.78985	8.36055	12.1244
RNU1-3	0.332104	0	1.57925	0	3.38513	2.48252	10.2734	3.40738	0.807454	0.301806	0	0	0	0	0	0	0	0	0	0	0	0.341713	0.733043	0	0	0.404882	0	0	0	0	0	0.320291	0	0.321484	0	0	0	0	0.379947	0.36509	0	0.364543	0	0	3.28897	0	0	0	0
FAM231A	0	0	0	0	0	0	0	0	0	0	0	0	0	0	0.106528	0	0	0	0	0	0	0	0	0	0	0	0	0	0	0	0	0	0	0	0	0	0	0	0	0	0.234589	0	0	0	0	0	0	0	0
TRNAG-CCC	0	0	0	0	0	0	0	0	0	0	0	0	0	0	0	0	0	0	0	0	0	0	0	0	0	0	0	0	0	0	0	0	0	0	0	0	0	0	0	0	0	0	0	0	0	0	0	0	0
EIF1AXP1	9.74129	14.0263	11.7733	6.26994	9.54267	10.0527	7.13578	9.86679	4.75782	6.31433	4.8112	7.16227	4.84133	4.86235	7.36085	3.55413	7.09511	4.73702	5.63897	3.65863	7.18422	4.2044	8.31524	5.37425	5.01526	6.09566	8.1292	3.96471	6.79389	5.31783	5.54775	3.79117	6.00963	5.70795	5.33147	3.21901	8.15352	5.70328	6.54871	3.58225	7.57459	2.9902	4.02205	1.06062	7.00065	1.33064	1.69521	2.31938	1.04347
ESPNP	0.0540596	0.0309277	0.0514138	0	0.0275515	0	0.0288326	0	0.0657184	0.0736917	0.146745	0.188039	0.208261	0.206024	0.10785	0.155859	0.241811	0.13309	0.121937	0.187037	0.0605537	0.278119	0.149155	0.0823333	0.0876874	0.164766	0.11379	0.523422	0.29181	0.0689007	0.338861	0.286752	0.198647	0.130827	0.217504	0.340567	0.0980764	0.0323959	0.0309238	0.148573	0.0296875	0.17802	0.152308	0.211627	0.234227	0.221253	0.29297	0.229051	0.213377
TRV-CAC13-1	0	0	0	0	0	0	0	0	0	0	0	0	0	0	0	0	0	0	0	0	0	0	0	0	0	0	0	0	0	0	0	0	0	0	0	0	0	0	0	0	0	0	0	0	0	0	0	0	0
TRNAG10	0	0	0	0	0	0	0	0	0	0	0	0	0	0	0	0	0	0	0	0	0	0	0	0	0	0	0	0	0	0	0	0	0	0	0	0	0	0	0	0	0	0	0	0	0	0	0	0	0
RNU1-4	0.996311	0.379996	2.5268	0.334551	0	0	11.3361	2.65018	1.21118	0.301806	0	0.33005	0	0.36162	0	0	0	0	0	0	0	0	0	0	0	0	0.349523	0	0.896338	0	0	0	0	0	0	0.3804	0	0.398035	0.759895	0.36509	0	0.364543	0	0	4.11122	0	0	0	0
CROCCP4	0.0746096	0	0	0	0	0	0	0	0	0	0.0810115	0	0.191619	0	0	0	0.0834331	0.0734729	0.0841451	0	0.0835725	0	0.0823418	0.151508	0	0	0	0	0	0	0	0.143911	0	0	0	0	0.0902392	0	0	0	0	0.0818972	0.0840822	0	0.0923616	0	0	0.0790304	0
MST1L	4.45708	8.57091	11.0079	3.26753	7.12387	12.5594	3.34796	3.3253	7.43245	8.88557	7.7787	8.09373	9.40936	2.40119	3.96878	2.22019	1.644	2.20608	2.93444	2.58357	4.29983	3.8057	3.79869	1.57562	1.08507	4.97863	1.9402	3.23379	7.40036	7.56929	3.85187	8.74336	7.85211	9.47621	2.22649	4.65085	9.73725	4.29312	10.3051	1.47506	2.58863	2.63833	1.65679	2.71444	8.91186	1.13244	2.71898	1.38422	0.910833
LOC102724562	4.81911	23.8596	47.4467	13.2204	16.1884	38.451	13.2555	8.81077	37.2139	56.878	20.0748	17.2295	23.5342	5.37942	12.2747	5.72361	6.81254	7.61101	8.54562	9.96201	8.58931	13.8777	11.3061	3.96982	5.17845	8.90515	3.79593	8.69376	12.7203	26.2295	7.59939	17.2169	38.2804	52.0193	16.1664	19.5454	35.5584	21.4687	22.2268	5.46436	13.9481	4.19194	4.4404	5.5935	217.28	5.74161	5.81934	4.68729	8.56026
LOC100421279	0.0423194	0.0726332	0.140869	0	0	0.158172	0	0.168854	0	0	0	0.0210288	0	0.0230403	0	0.0305027	0	0	0	0	0.0237016	0.0217719	0	0	0	0	0	0	0.0285547	0	0.110529	0	0	0	0.0972962	0	0	0	0.024208	0	0	0.0696795	0	0.0236668	0.0785827	0.0494867	0.0491454	0	0.0185597
MIR3675	0	0	0	0	0	0	0	0	0	0	0	0	0	0	0	0	0	0	0	0	0	0	0	0	0	0	0	0	0	0	0	0	0	0	0	0	0	0	0	0	0	0	0	0	0	0	0	0	0
TRV-CAC11-2	0	0	0	0	0	0	0	0	0	0	0	0	0	0	0	0	0	0	0	0	0	0	0	0	0	0	0	0	0	0	0	0	0	0	0	0	0	0	0	0	0	0	0	0	0	0	0	0	0
TRNAG28	0	0	0	0	0	0	0	0	0	0	0	0	0	0	0	0	0	0	0	0	0	0	0	0	0	0	0	0	0	0	0	0	0	0	0	0	0	0	0	0	0	0	0	0	0	0	0	0	0
FAM231EP	0.107638	0	0	0	0	0	0	0	0	0	0	0	0	0	0	0	0	0	0	0	0.120569	0	0	0	0.232793	0	0	0	0	0	0.224903	0	0	0	0	0	0	0.258015	0	0	0	0	0	0	0	0.125868	0.0833335	0	0
TRNAE1	0	0	0	0	0	0	0	0	0	0	0	0	0	0	0	0	0	0	0	0	0	0	0	0	0	0	0	0	0	0	0	0	0	0	0	0	0	0	0	0	0	0	0	0	0	0	0	0	0
RNU1-5P	0	0	0	0	0	0.807804	0	0	0	0	0	0	0	0	0	0	0	0	0	0	0	0	0	0	0	0	0	0	0	0	0	0	0	0	0	0	0	0	0	0	0	0	0	0	0	0	0	0	0
TRNAN18	0	0	0	0	0	0	0	0	0	0	0	0	0	0	0	0	0	0	0	0	0	0	0	0	0	0	0	0	0	0	0	0	0	0	0	0	0	0	0	0	0	0	0	0	0	0	0	0	0
LOC105376805	9.42331	21.9601	14.882	17.6791	12.8657	25.7574	16.7838	17.3458	19.6532	12.7276	13.799	19.6752	22.4255	17.6034	8.45122	15.3289	7.73411	10.2162	10.0426	7.07894	12.0079	8.00586	15.8384	10.1823	15.3318	11.1722	20.1081	9.20766	10.0333	9.80659	15.7154	15.5915	13.8871	23.5163	16.696	9.01125	16.4164	16.6821	26.606	7.5081	10.6347	6.16829	15.9783	7.92904	18.4078	16.5795	9.10266	12.1795	10.6161
TRNAN2	0	0	0	0	0	0	0	0	0	0	0	0	0	0	0	0	0	0	0	0	0	0	0	0	0	0	0	0	0	0	0	0	0	0	0	0	0	0	0	0	0	0	0	0	0	0	0	0	0
RNU1-2	0	0	0.6317	0.669101	0	0	10.9819	2.27159	1.61491	0.603613	0	0.33005	0	0	0	0	0	0.327044	0	0	0	0	0	0	0.359126	0	0	0	0	0.423277	0	0.640581	0	0.321484	0	0	0	0.398035	0	0.73018	0.364758	0	0	0	2.46673	0	0.257114	0	0
CROCC	0.155474	0.252798	0.832712	0.222565	0.175156	0.340793	0.38406	0.195897	0.686385	0.617216	0.435364	0.382216	0.539408	0.302943	0.440772	0.17694	0.439227	0.193396	0.313774	0.54735	0.247478	0.277847	0.171587	0.249251	0.247763	0.269354	0.318646	0.772482	0.242938	0.719622	0.564217	0.599775	0.455325	0.411902	0.282197	0.309304	0.346396	0.500175	0.243404	0.287859	0.206711	0.242517	0.534862	0.201352	2.107	0.401886	0.253406	0.442053	0.33016
MFAP2	0.324197	0.211971	0.484518	0.326585	0.0944153	0	0.543431	0.791964	0.731927	0.210443	0.100576	0.552329	0.118947	0.0504299	0.138595	0.133527	0.103582	0.228041	0.156699	0	0.0518775	0.142962	0	0.32917	0.0500823	0.282316	0.633659	0.448425	0.124999	1.2396	0.241924	0.267998	0.777986	0.31383	0.638878	0.212196	0.0560158	0.444067	0.211943	0.203656	0.254338	0.0508376	0.104388	0.207205	0.286666	0.812365	0.107568	0.343406	0.203115
ATP13A2	0.404443	0.370214	0.718011	0.339519	0.233608	0.460688	0.474561	0.768441	0.819446	0.710589	0.995399	0.790487	1.11952	2.40746	1.16996	2.02115	3.16591	1.39399	3.14732	2.16114	1.04197	2.49688	0.907594	3.4905	1.89519	2.08735	1.67425	1.64796	1.09158	1.35742	1.81687	2.0673	2.47694	0.835222	0.914355	1.80671	0.798975	0.775578	0.647792	2.06005	0.621894	2.27893	2.74995	1.79437	1.58546	4.25647	1.81609	2.64185	1.63184
SDHB	188.289	157.879	142.055	198.765	157.208	175.646	180.138	196.556	132.193	139.259	213.165	231.723	211.825	172.156	166.757	197.068	211.825	202.539	167.123	216.114	182.759	180.42	189.921	195.542	323.855	221.316	201.347	190.037	224.388	198.318	217.732	225.236	217.917	187.207	155.086	183.315	250.872	218.083	232.114	212.288	249.606	180.859	232.584	171.554	162.8	178.142	167.716	186.386	174.31
PADI2	0.137317	0.0999852	0.166214	0.100603	0.0763459	0.0533229	0.106528	0.0426931	0	0.102101	0.108436	0.210905	0.0961828	0.231079	0.0373568	0.0719817	0.0977179	0.0983456	0.126709	0.143968	0.0978811	0.0770676	0.206656	0.164774	5.23766	0.243504	0.183934	0.271953	0.185308	0.254568	0.234748	0.0963148	0.209698	0.0845895	0.358756	0.142988	0.0603939	0.224425	0.199945	0.137233	0.0959758	0.191838	0.633074	0.209437	0.108175	0.36494	0.154634	0.30413	0.131394
PADI1	0.155736	1.92774	0	0	0	0.0302375	0.0302042	1.40417	0	0	1.09146	0.337686	0.436335	0.0154161	0.0423675	0.0408183	0.0949927	0.0278842	0.0479017	0.0163278	0	0	0	0.25875	28.7824	1.1737	0.461912	0.274161	0.458537	9.36513	0.310608	0.0136542	0.267553	0.0274101	0.504526	0.600018	2.07196	4.22515	0.0647896	0.062256	0.668644	0	1.54766	0.0791763	0.105158	2.41712	0.405555	0.17996	0.124182
PADI3	0	0	0	0	0	0	0	0	0	0	0	0	0	0	0	0	0	0.0168188	0	0	0	0	0	0	0	0	0	0	0	0	0.0178427	0	0	0	0	0	0	0	0	0	0.0187583	0	0.0192474	0	0	0.0199716	0.0132226	0	0
MIR3972	0	0	0	0	0	0	0	0	0	0	0	0	0	0	0	0	0	0	0	0	0	0	0	0	0	0	0	0	0	0	0	0	0	0	0	0	0	0	0	0	0	0	0	0	0	0	0	0	0
PADI4	0.216417	0	0.0228695	0.121118	0.0245105	0	0.0769507	0.137064	0	0.0218526	0	0	0.061758	0.052367	0.0719593	0.103992	0.188231	0.16576	0.0542392	0.110928	0.0538701	0.123711	0	0.122076	0.312036	0.0879479	0.0759229	0.0873093	0.356952	0.0612957	0	0.046382	0.100984	0.0698323	0.165855	0.110173	0.0581674	0.115281	0.0275105	0.105739	0.0264107	0.0791854	0.216795	0.053791	0	0.140595	0.0372333	0.101885	0.105458
PADI6	0	0	0	0	0	0	0	0	0	0	0.0246821	0	0	0	0.022675	0	0	0	0.0256369	0	0	0	0	0	0	0	0	0	0	0.0289722	0	0	0	0	0	0	0	0	0	0	0	0	0.0256177	0.05085	0.0562804	0	0	0	0
RCC2	4.8015	3.68257	6.64445	5.14001	5.21423	3.45088	6.05679	4.42967	3.49903	4.05434	4.80153	6.76116	4.70417	6.11148	5.36376	4.54525	5.51564	5.10198	5.48893	4.97918	4.16196	4.18658	4.95257	6.7349	4.73947	8.08675	5.25989	5.25701	7.04453	6.75332	4.7155	5.18589	9.25791	6.0031	4.42166	5.34991	4.39903	6.03698	4.59515	5.88248	5.84839	4.32267	5.45535	5.23871	8.5029	6.54794	4.53776	6.88759	4.223
ARHGEF10L	7.41388	9.08895	16.3922	9.30039	6.68109	14.7139	9.05945	7.93923	13.6528	18.6689	17.0765	17.298	14.9437	11.7937	13.2061	20.1794	18.6819	13.1161	17.1961	17.112	12.8485	12.9333	13.4863	12.6813	16.9527	15.4947	10.6841	20.4128	11.9466	21.7256	17.2444	17.7983	24.61	19.122	15.0811	16.801	17.4868	17.5439	15.0549	20.0022	12.5984	15.629	16.0797	13.0308	76.5771	14.3012	10.4121	20.6807	10.771
ACTL8	0	0	0	0	0	0	0	0	0	0	0	0.0581711	0	0	0	0	0	0	0	0	0	0	0	0	0	0	0	0	0	0	0	0	0	0	0	0	0	0	0	0	0	0	0.0329823	0	0	0	0	0	0
LINC01654	0	0	0	0	0	0	0	0	0	0	0	0	0	0	0	0	0	0	0	0	0	0	0	0	0	0	0	0	0	0	0	0	0	0	0	0	0	0	0	0	0	0	0	0	0	0	0	0	0
IGSF21	0.224136	0.0641145	0.0799373	0.16934	0.257019	0.299187	0.328742	0.255514	0.306534	0.280071	0.060842	0.167063	0.0239852	0.579633	0.167683	0.403879	0.438625	0.110361	0.221184	0.323113	0.094148	0.230621	0.185523	0.142234	0	0.30741	0.147433	0.135635	0.189042	0.107126	0.117079	0.162122	0.117658	0.216969	0.0322068	0	0.101658	0	0.0961595	0.677595	0	0.184522	0.568334	0.313366	0.138732	0.49143	0.216907	0.178062	0.245744
KLHDC7A	0.300793	1.16772	1.46101	1.85052	0.678896	1.97315	0.91673	2.08191	1.319	2.90925	6.20545	5.72243	7.00789	7.63838	3.27905	5.77628	2.87112	2.95153	5.42777	4.60877	5.76386	3.36025	5.20475	3.83941	3.15975	7.11155	2.9735	5.20067	3.53726	2.5056	6.47565	3.0667	9.74463	4.97077	4.96435	6.26317	11.8237	7.63506	4.0189	5.31433	6.3124	4.30405	5.31476	5.07051	2.04799	6.89654	4.6242	7.53299	7.24599
DYNLL1P3	0	0	0	0	0	0	0	0	0	0	0	0	0	0	0	0	0	0	0	0	0	0	0	0	0	0	0	0	0	0	0	0	0	0	0	0	0	0	0	0	0	0	0	0	0	0	0	0	0
PAX7	0	0	0	0	0	0	0	0	0	0	0	0	0	0	0	0	0	0	0	0	0	0	0	0	0	0	0	0	0	0	0.009013	0	0	0	0	0	0	0	0	0	0	0	0	0	0	0	0	0	0
TAS1R2	0	0	0	0	0	0	0	0	0	0	0.0234583	0	0	0	0	0	0	0	0	0	0	0	0	0	0	0	0	0	0	0.0275357	0	0	0	0	0.0248354	0	0	0.0258936	0	0	0	0	0	0	0	0	0	0	0
ALDH4A1	98.0857	66.7222	83.5357	76.0406	71.0502	99.8546	115.579	82.359	141.723	132.994	226.447	167.237	204.751	202.162	177.249	190.288	200.067	195.834	124.035	181.844	169.548	165.134	134.453	162.134	221.919	202.725	155.558	196.025	196.136	231.107	226.251	238.274	209.215	224.189	175.452	180.694	199.666	180.503	164.209	221.826	165.78	160.273	191.425	185.528	199.165	205.563	156.28	226.806	195.933
MIR4695	0	0	0	0	0	0	0	0	0	0	0	0	0	0	0	0	0	0	0	0	0	0	0	0	0	0	0	0	0	0	0	0	0	0	0	0	0	0	0	0	0	0	0	0	0	0	0	0	0
MIR1290	0	0	0	0	0	0	0	0	0	0	0	0	0	0	0	0	0	0	0	0	0	0	0	0	0	0	0	0	0	0	0	0	0	0	0	0	0	0	0	0	0	0	0	0	0	0	0	0	0
IFFO2	1.71749	1.31367	1.65119	1.41985	1.13221	0.996777	1.1749	1.25563	1.18011	0.958539	2.625	2.56031	2.04569	2.68324	2.01116	2.34129	1.93104	2.13254	2.68442	1.81927	2.1852	2.64118	1.09196	1.87652	1.10021	2.36698	1.89599	2.79038	2.7586	2.47452	3.20827	3.28579	2.72435	2.57518	2.07091	2.95089	2.23533	2.14796	2.62701	2.2267	2.8193	2.41804	1.86191	3.13204	1.53683	3.73295	2.73162	3.45066	2.29243
UBR4	11.7078	6.4038	6.89158	5.50321	4.63159	10.6019	5.0445	4.60143	10.314	9.97279	14.0268	9.33493	11.8521	12.9799	10.7413	12.8632	12.2794	14.5587	14.3141	11.5011	15.6572	19.9189	7.26673	10.8707	15.5641	14.0268	14.4189	20.4247	17.1046	12.0897	10.5797	9.12504	15.4026	14.3012	12.6821	17.7313	15.9647	9.70823	12.7863	15.8377	10.3768	17.1314	14.802	20.448	17.1935	15.5755	14.1618	16.9168	16.5228
LOC101927895	0.406023	0.398207	0.49648	0.934889	0.354736	0.557462	0.680591	0.793482	0.28205	0.210847	0.251921	0.576446	0.595876	0.568424	0.347152	0.418072	0.259451	0.399837	0.327081	0.401362	0.194913	0.119363	0.320072	0.235572	0.188168	0.212143	0.244182	0.421204	0.313098	0.369635	0.363581	0.44752	0.18269	0.561485	0.600097	0.39863	0.491078	0.556147	0.398156	0.191293	0.382238	0.573019	0.26147	0.259503	0.646236	0.678268	0.134718	0.36864	0.305257
EMC1	4.82519	3.27898	3.82808	4.07118	4.18598	4.52496	3.292	2.75501	2.47138	4.49628	5.46971	5.2903	4.60611	7.97439	5.53799	7.39122	8.11656	6.23105	9.0974	8.9733	6.93209	5.92249	5.97401	9.86474	9.82642	10.1328	6.93429	7.38137	9.42021	4.85953	5.92802	4.81103	8.39172	5.74575	4.70209	7.60298	7.09009	5.01008	5.61372	9.15489	6.76128	6.92757	8.87899	8.43779	4.20452	9.62358	5.75202	10.7151	7.56943
MRTO4	6.58948	4.27709	5.97071	6.95182	6.1549	9.62115	7.0801	7.07493	5.33069	6.38029	9.57454	9.26348	8.80031	6.39238	6.76427	6.56298	7.07401	8.91954	6.78306	9.83786	6.8711	5.89256	6.47903	7.83404	8.1362	8.38407	7.38903	7.74318	8.01933	7.75716	8.23592	6.49374	9.45906	8.69832	7.40964	7.43797	9.82468	9.39104	7.23722	7.92886	8.36905	6.68077	5.4548	6.19099	8.03867	8.37797	6.95668	8.29976	5.04419
AKR7L	10.0974	10.5841	16.8784	13.9418	8.54096	17.72	5.77463	5.63479	7.2964	18.7376	11.9095	15.6958	10.6594	9.9697	15.0028	9.63612	8.60688	7.27808	11.9985	8.74063	8.54216	10.4138	11.7933	7.81473	17.9694	11.9372	9.01691	11.1953	10.1007	19.8293	10.3522	15.7084	18.6076	13.4657	14.3403	12.6443	14.9741	15.6283	9.80179	9.49612	11.4781	5.81315	12.5731	10.4251	34.7901	8.33962	5.79474	9.54888	5.80126
AKR7A3	101.864	75.3758	48.961	112.297	78.8232	115.105	111.374	78.0002	163.634	100.109	163.357	254.154	152.656	158.467	123.237	163.798	113.714	46.2447	160.321	160.702	116.313	159.091	153.543	114.968	273.412	136.975	158.663	141.557	106.015	194.436	234.342	206.936	197.441	258.221	141.92	149.203	180.319	209.983	140.088	145.513	90.333	139.225	245.718	117.566	196.024	114.035	81.0036	118.778	178.464
LOC100506730	0.590585	0.976086	1.16497	0.749178	0.735757	1.40149	0.536646	0.498715	0.850908	1.13305	0.688761	1.0217	1.0861	0.619255	0.741846	0.756762	0.440285	1.18471	0.789409	0.681106	0.686033	0.585167	0.313825	0.843944	0.685946	0.960009	0.736665	0.688306	1.18072	0.696962	1.09688	0.421909	1.21713	0.656396	0.754338	0.526144	1.05823	0.498104	0.950937	0.865659	0.62463	0.768321	0.714868	1.00307	0.731103	0.79292	0.948328	0.787765	0.422088
AKR7A2	16.6785	8.7328	7.33775	13.8894	9.00893	12.0144	19.6543	16.5953	17.5704	15.7428	21.5192	22.7136	21.6668	22.5312	18.898	29.0193	27.1392	21.79	25.0019	26.4299	25.4607	20.7559	24.3054	21.4319	31.7084	27.0268	27.4899	22.8034	21.6654	18.2887	24.9415	27.738	28.4709	23.4729	22.5195	21.5336	23.9453	30.2087	24.7437	26.108	24.0971	23.946	28.7565	20.6783	19.1794	25.1693	22.7176	24.1651	20.4479
RNU6-1099P	0	0	0	0	0	0	0	0	0	0	0	0	0	0	0	0	0	0	0	0	0	0	0	0	0	0	0	0	0	0	0	0	0	0	0	0	0	0	0	0	0	0	0	0	0	0	0	0	0
PQLC2	1.08584	1.60255	2.85862	1.68039	1.31532	2.01659	1.32613	1.50695	2.90786	2.96033	3.10985	2.43976	3.21986	2.33041	2.29184	3.01715	2.04135	2.13859	3.03491	2.84937	1.67459	2.21832	1.49362	2.04521	2.45049	2.53247	1.85497	3.08547	1.89005	3.34953	4.04435	2.53456	2.99045	2.66588	1.68239	2.45144	2.56951	2.98003	2.01643	2.04138	2.62719	2.07287	2.0927	1.98895	7.4028	3.33077	1.88843	2.91712	2.71922
CAPZB	29.1289	21.8743	19.4166	25.9014	25.0589	21.8381	30.8166	30.9476	23.8842	22.59	29.0127	33.9745	29.8368	26.8624	24.847	22.7316	30.8543	26.7503	26.3584	30.5593	23.4425	24.1708	27.8676	31.9349	32.626	39.8862	26.3054	22.1245	24.5076	35.2095	34.5008	28.8507	33.416	28.7763	26.2381	23.4827	32.1521	27.2332	28.6734	30.1064	32.4621	22.485	26.0307	28.3763	26.5635	38.0378	21.3611	32.6645	24.9653
RN7SL277P	0	0	0	0	0	0	0	0	0	0	0	0	0	0	0	0	0	0	0	0	0	0	0	0	0	0	0	0	0	0	0	0	0	0	0	0	0	0	0	0	0	0	0	0	0	0	0	0	0
RNU4-28P	0	0	0	0	0	0	0	0	0	0	0	0	0	0	0	0	0	0	0	0	0	0	0	0	0	0	0	0	0	0	0	0	0	0	0	0	0	0	0	0	0	0	0	0	0	0	0	0	0
LOC105378614	0	0	0	0	0	0	0	0	0	0	0	0	0	0	0	0	0	0	0	0	0	0	0	0	0	0	0	0	0	0	0	0	0	0	0	0	0	0	0	0	0	0	0	0	0	0	0	0	0
MINOS1	7.56924	6.25992	5.85207	8.96067	8.16145	7.9318	8.33499	8.59956	6.8543	6.35227	8.2886	9.01924	7.81346	6.77018	6.9597	5.62272	5.74369	5.19746	6.12662	6.76974	6.47425	4.50341	9.76016	6.62666	7.0019	6.21476	6.74692	5.92036	8.28631	7.54715	6.9394	6.38129	9.6362	9.34591	7.53215	6.38453	9.18602	10.5839	10.7215	5.3634	8.51142	4.87493	4.87443	5.62965	6.58144	6.50291	5.60097	6.92688	4.78743
MINOS1-NBL1	0.443607	0.140994	0.187509	0	0	1.0527	2.60257	0	1.16843	0.739084	1.36473	0.90622	1.75116	1.31492	0.811252	1.20791	0.523628	1.04358	1.38973	1.33584	1.29745	1.24254	0.679972	0.275252	1.25255	0.751138	1.71187	0	0.29932	0.848086	1.39033	0.831886	1.21609	0.286281	0.453286	0.762177	1.04326	0	0.507514	1.30045	0	1.46081	1.52756	0	1.34238	1.26802	1.27836	1.30525	0.756581
RPS14P3	0.389964	0.2231	0.494505	0.196419	0.794981	0.138811	0.415974	0.148186	0.553077	1.53568	0.0705709	0.452145	0.111282	0.0707704	0.194496	0	0	0.128008	0	0	0.0728018	0	0.286919	0.263964	0.0702825	0.237711	0	0.235985	0	0.414185	0.475302	0.313411	0.136473	0.314579	0.448282	0	0.550265	0.778971	0.0743573	0.0714496	0.214154	0.0713425	0	0	1.04596	0.0760016	0	0	0.0570079
NBL1	1.22841	0.436862	0.631507	0.418061	0.304569	0	0	2.81969	0.100901	0.181029	0	0	0	0.144604	0.546439	0.191439	0.649715	0	0.0374434	0.0957225	0	0	0.40305	0.556208	0	0.0404759	1.58984	1.12509	0.806458	0.677037	0	0.112068	0.174282	0.819535	0.0572479	0.114085	0	0.198957	0	0.218987	0.510506	0	0.16837	0.538442	0.0616494	0	0	0.0527512	0
HTR6	0	0	0	0	0	0	0	0	0	0	0	0	0	0	0	0	0	0	0	0	0.0360141	0	0	0	0	0	0	0	0	0	0	0.0310081	0	0	0.0369599	0	0	0	0	0	0.0176565	0.0176461	0	0	0	0	0	0	0
TMCO4	2.21596	1.82306	2.92612	2.56436	1.99739	3.1682	2.774	2.06688	1.87012	2.82931	3.46002	4.16791	3.27677	2.93138	2.99597	3.69602	3.48152	2.79538	3.49058	3.92846	2.93347	3.27879	2.46582	3.44001	4.91136	4.28679	3.02606	4.3	4.10254	4.03807	3.65433	3.39116	4.72992	3.56335	3.87366	3.23046	4.47434	3.90701	2.78662	3.3219	3.31888	3.57825	3.715	4.21962	7.36812	4.4544	3.3603	3.95737	3.32513
RNF186	0	0.598266	0.538713	0.175572	0.044413	0.0930591	0.232391	0.149016	0.158907	0.633552	0.709661	0.779447	0.522226	0.474445	0.347707	0.753735	0.682149	0.386174	0.245704	0.854258	0.390451	0.134498	1.20219	0.97329	3.81651	0.849928	0.366859	0.791022	1.2348	0.610873	1.04697	1.5128	0.457456	1.9824	1.80317	0.748627	0.579697	0.47	1.04683	0.718497	0.38285	0.71742	1.08029	0.389877	1.29454	0.356661	0.742135	0.184615	0.879017
OTUD3	0.744035	1.10003	0.954094	0.892683	0.79248	0.848102	0.606392	0.390743	0.558959	0.873686	1.24359	0.764359	1.04491	0.773749	0.850589	0.530256	0.794631	0.815025	0.839126	0.819511	0.749138	0.722555	0.608937	0.942189	0.759375	1.2638	0.73027	1.13321	1.31995	1.00157	1.03058	1.17714	0.912806	1.18961	0.70154	1.09163	1.11223	0.761491	0.965994	0.845507	1.04674	0.60565	0.753707	0.80414	1.25223	0.79184	0.621337	0.575594	0.557287
PLA2G2E	0	0	0	0	0	0	0	0	0	0	0	0	0	0	0	0	0	0	0	0	0	0	0	0	0	0	0	0	0	0	0	0	0	0	0	0	0	0	0	0	0	0	0	0	0	0	0	0	0
RN7SL304P	0	0	0	0	0	0	0	0	0	0	0	0	0	0	0	0	0	0	0	0	0	0	0	0	0	0	0	0	0	0	0	0	0	0	0	0	0	0	0	0	0	0	0	0	0	0	0	0	0
PLA2G2A	55.9428	90.7012	407.268	212.075	132.55	0.619943	289.025	180.434	17.2586	158.992	39.4829	8.75913	41.5218	153.321	146.615	20.9219	12.5707	44.852	4.88074	1.52164	4.31548	39.9672	39.9565	51.2816	84.8638	111.697	110.256	93.1929	13.6031	8.13906	38.1542	9.51809	89.7625	1.37939	3.27611	31.3742	73.7898	47.377	7.12475	5.16362	20.8676	18.8856	187.887	8.44119	10.8453	23.9452	69.1747	181.63	1.85165
LOC100419911	0	0	0	0	0	0	0	0	0	0	0	0	0	0	0	0	0	0	0	0	0	0	0	0	0	0	0	0	0	0	0	0	0	0	0	0	0	0	0	0	0	0	0	0	0	0	0	0	0
PLA2G5	1.92669	1.02001	0.382889	0.318653	1.58283	0.583462	0.276072	1.1146	0.349584	0.993061	0.593258	1.02884	1.15707	1.34643	0.717124	0.829081	0.289417	0.56637	1.03782	0.331643	0.676434	1.21314	0.729946	0.613153	0.186579	1.05175	0.877683	1.46176	0.426873	2.52893	1.05149	0.804278	1.3586	0.556741	1.48757	0.46114	0.313026	0.827174	0.559289	1.39097	1.32653	0.820702	0.324076	0.964914	1.49515	0.369896	0.53432	0.791973	0.731472
PLA2G2D	1.5206	0.126537	0.0525882	0.389913	0.112723	0.0295238	0.23593	0.220624	0.201659	0.45225	0.150098	0.164858	0.0473374	0.602088	0.220627	0	0.278251	0.435616	0.342987	0.0637696	0.216779	0.483602	0.274612	0.785998	0.328865	0.471883	0.43646	0.334612	0	0.0704745	0.202184	0.346629	0.290264	0.160579	0.158909	0.0950035	0.0334389	0.231952	0.379562	0.334326	0.0303656	0.485563	0.186944	0.061846	0.205352	0.549604	0.214044	0.702849	0.12125
PLA2G2F	0	0	0	0	0	0	0	0	0	0	0	0	0	0	0	0	0	0	0	0	0	0	0	0	0	0	0	0	0	0	0	0	0	0	0	0	0	0	0	0	0	0	0	0	0	0	0	0	0
PLA2G2C	0.0875643	0	0	0.176419	0	0	0	0	0	0	0	0	0	0	0	0	0	0	0	0.100986	0	0	0	0	0	0	0	0	0	0	0	0	0	0	0	0	0	0	0	0	0	0	0	0	0	0	0	0	0
UBXN10-AS1	0.213588	0	0.203135	0	0	0.114043	0.113917	0.608725	0.519304	0	0.347873	0.636803	0.0914261	0.116286	0	0.153949	0.238848	0.315501	0	0	0.119623	0	0.353585	0.108432	0.230968	0.260395	0.112396	0	0.144117	0	0	0.411982	0.336365	0.310138	0.24553	0.122325	0.258332	0.511983	0.488717	0.117401	0	0	0.120353	0	0.264408	0	0.16536	0.339366	0
UBXN10	5.84879	0.971994	0.752196	0.314758	0.298581	0.740318	2.85385	2.09267	1.43628	0.84298	1.0072	1.62055	1.38762	2.04136	1.44151	1.75946	3.71246	1.76925	0.925022	4.51561	1.10466	2.95376	3.53458	5.26436	10.9178	11.3088	2.71297	1.32357	3.41277	6.07309	1.48933	1.7798	2.30655	1.20041	0.95408	1.59934	1.08649	3.99063	2.64751	5.6676	2.04835	3.5155	3.02609	3.28727	2.57463	5.80032	1.7916	5.42998	0.82219
VWA5B1	0	0	0	0	0	0	0	0	0	0	0	0	0	0	0	0	0	0	0	0	0	0	0	0	0	0	0	0	0	0	0	0	0	0	0	0	0	0	0	0	0	0	0	0	0	0	0	0	0
LINC01141	0	0	0	0	0	0	0	0	0	0	0	0	0	0	0.0143614	0	0	0	0	0	0.0161269	0	0	0	0	0	0	0	0	0.0366997	0	0	0	0	0	0.016491	0	0	0	0	0	0	0	0	0.0178229	0	0.0111464	0	0
CAMK2N1	18.6492	28.1776	22.2532	32.1356	27.3685	32.9032	26.7383	30.8469	32.472	31.4325	35.7698	38.7486	30.5626	25.1752	24.4724	27.2177	22.6164	22.9051	24.2986	25.3016	21.8757	19.8801	26.3602	23.3575	17.0853	27.2268	18.9935	18.197	27.2615	31.446	38.9663	29.2466	26.8763	23.323	27.084	23.8822	30.5977	34.4298	35.7012	24.2453	39.6427	20.1657	20.7037	22.1545	17.6375	19.803	21.182	18.699	13.7974
MUL1	11.8547	3.39739	4.72053	4.1518	4.40426	5.53698	6.3345	5.86041	8.2158	6.28268	15.759	11.429	12.7286	12.2327	10.6979	9.93403	10.0354	11.3468	10.9707	10.8351	8.93525	9.27937	6.92066	12.374	15.1435	16.3165	10.3776	10.9417	14.0541	12.3415	14.6997	13.6127	15.1679	13.1058	9.93407	12.4619	14.5525	11.2337	11.5598	9.86545	12.1442	9.63176	10.7378	11.4501	4.77289	15.7798	9.52097	14.7399	11.8751
RPS4XP4	0	0	0	0	0.0646289	0	0	0	0	0	0	0	0	0	0	0	0	0	0	0	0	0	0	0	0	0	0	0	0	0	0	0	0	0	0	0	0	0	0	0	0	0	0	0	0	0	0	0	0
FAM43B	0.0843765	0.144816	0.12037	0	0.086005	0.0225259	0.0675032	0.0240472	0.0512868	0.115018	0.0687123	0.0419274	0.0361172	0	0.0420831	0.0608164	0.0707663	0.0207728	0.0713701	0.0973092	0.0236282	0.0217045	0	0.0214177	0.0228105	0.0771502	0.0222005	0	0.0569324	0.107541	0.066112	0.0813752	0.221464	0.0816784	0.072746	0.0483235	0.025513	0.0252819	0.072399	0.0695679	0.0463364	0.0694636	0.0237723	0	0.0522261	0	0.0489931	0.067032	0.092511
CDA	19.8003	31.1597	30.648	32.1196	23.3631	22.2954	39.3975	36.9953	28.4846	55.0646	17.7415	25.8237	15.6881	16.6797	23.0899	28.3795	37.7491	24.2476	18.1078	29.1165	22.6873	22.5331	22.9167	32.4315	43.6817	24.5544	19.4655	27.9467	18.4515	37.3119	21.9896	20.1903	22.2772	26.3617	31.1094	29.0483	18.1155	30.055	25.314	27.1307	34.8952	16.7523	26.9816	21.3214	43.7553	28.3285	19.2386	35.5769	18.91
PINK1	48.2609	36.1265	40.0179	51.8548	39.717	42.7031	49.3394	39.2848	52.1227	54.8738	64.9633	78.6081	83.2104	71.8356	63.8471	61.7486	62.944	60.9748	65.4671	66.6858	47.0862	57.3472	62.776	60.1238	106.723	99.9255	64.7995	58.038	56.2577	92.0955	116.197	91.2718	79.7324	81.2852	63.0102	62.198	83.9035	87.3397	72.6185	60.415	77.3841	73.0231	74.9252	87.278	99.7925	76.954	66.5315	82.4825	67.6719
MIR6084	0	0	0	0	0	0	0	0	0	0	0	0	0	0	0	0	0	0	0	0	0	0	0	0	0	0	0	0	0	0	0	0	0	0	0	0	0	0	0	0	0	0	0	0	0	0	0	0	0
PINK1-AS	0.845844	0.448845	0.594591	0.382817	0.31238	0.549809	0.444592	0.293471	1.17729	0.8021	1.27781	0.657872	1.22786	1.0545	1.03939	1.64344	2.05625	1.6297	1.31341	2.12063	0.947455	0.668506	0.852329	1.24467	1.61724	1.67384	1.36757	1.30561	1.53848	1.953	1.1398	0.602951	1.18405	0.866263	0.944154	1.78325	1.98677	0.763999	1.0799	1.53629	1.05019	1.1303	1.71306	1.19286	1.25955	2.04987	1.10091	1.67506	1.24727
DDOST	49.8281	30.3096	36.3278	46.6596	43.2692	39.4768	37.6296	38.6091	36.7806	37.6926	61.6141	51.9387	57.5055	55.8466	54.8148	83.4627	85.7155	77.4759	64.373	102.167	59.4296	49.082	47.9801	66.4595	94.4121	78.1129	75.737	62.9419	85.5307	47.4102	57.516	53.9854	66.4882	55.2529	48.0619	62.2682	66.8662	47.5306	50.0308	86.0101	70.3719	64.0594	74.4298	57.3938	46.5878	84.0005	56.4471	90.2017	52.3117
KIF17	0.0797438	0.106451	0.404485	0.107108	0.203207	0.15612	0.354427	0.454539	0.113099	0.229485	0.245328	0.17171	0.307208	0.477571	0.331438	0.306546	0.222936	0.183234	0.434688	0.306555	0.401955	0.273504	0.264024	0.26989	0.273069	0.324064	0.30773	0.450395	0.233162	0.25409	0.124964	0.281993	0.265119	0.231582	0.336121	0.365362	0.321497	0.238938	0.182464	0.511375	0.321144	0.320954	0.224671	0.371634	0.444228	0.20204	0.473321	0.591282	0.268124
SH2D5	0.0142058	0.0325088	0	0	0	0	0	0	0	0	0.0308495	0	0.0121615	0.0154683	0	0	0.0158858	0	0	0	0.0159123	0	0	0	0	0	0	0	0	0.0181057	0	0	0.0149145	0.0137515	0.0326605	0	0	0	0.0325046	0.0156168	0	0	0	0	0.0527574	0	0	0	0
HP1BP3	22.2944	21.5519	21.3089	18.9744	17.5001	22.0277	18.4621	18.0047	16.2109	24.3252	21.3116	21.5906	18.9316	20.3887	19.814	21.7661	21.4205	22.0505	25.2534	22.7639	20.6938	21.839	17.599	25.2315	26.3015	30.9226	23.9316	20.9809	31.6605	18.3236	21.3032	18.1255	21.0878	14.9928	14.9619	20.477	23.0334	19.1788	19.0065	25.7457	21.0233	17.9919	22.8864	22.7764	16.4906	20.6938	18.8949	21.9969	17.1791
EIF4G3	3.57863	3.85864	4.46	3.597	4.73958	2.78777	3.10633	2.83132	2.42119	4.47802	3.77369	4.84978	3.45085	4.38917	4.31373	6.23399	7.63102	5.89956	7.91091	6.63454	3.83966	4.7354	4.87777	7.38791	7.97131	9.60604	4.80187	5.65647	8.12737	3.72168	3.74694	3.54317	5.83983	2.78058	3.20165	5.30787	5.54714	4.34615	4.43914	7.65008	4.41855	5.13886	6.61731	6.08828	3.77197	7.46012	5.535	7.57294	4.66312
RNU7-200P	0	0	0	0	0	0	0	0	0	0	0	0	0	0	0	0	0	0	0	0	0	0	0	0	0	0	0	0	0	0	0	0	0	0	0	0	0	0	0	0	0	0	0	0	0	0	0	0	0
MIR1256	0	0	0	0	0	0	0	0	0	0	0	0	0	0	0	0	0	0	0	0	0	0	0	0	0	0	0	0	0	0	0	0	0	0	0	0	0	0	0	0	0	0	0	0	0	0	0	0	0
RPS15AP6	0	0	0.114096	0.241702	0	0	0	0	0	0	0	0	0	0	0	0	0	0	0	0	0	0	0	0	0	0	0	0	0	0	0	0	0	0	0	0	0	0	0	0	0	0	0	0	0	0	0	0	0
HSPE1P27	0	0	0	0	0	0	0	0	0	0	0	0	0	0	0	0	0	0	0	0	0	0	0	0	0	0	0	0	0	0	0	0	0	0	0	0	0	0	0	0	0	0	0	0	0	0	0	0	0
ECE1	10.386	7.1368	13.1823	7.48829	4.96423	11.02	10.0661	8.7123	12.926	14.2786	8.71047	11.8597	11.7604	18.2765	17.3869	18.0786	13.2386	19.4085	19.3796	11.0145	12.644	19.0092	8.28771	13.4661	15.1631	13.1713	14.1481	17.1547	10.1852	18.4766	7.87501	13.7522	12.2796	9.93446	12.6814	11.7551	15.5931	7.93073	8.02651	16.2393	6.63164	19.8519	16.8509	19.623	17.0881	13.0665	15.2659	19.9816	13.6814
LOC100506801	0	0	0.0402482	0.0639467	0.0431361	0	0	0	0.0514462	0	0	0.0210288	0.0181147	0	0.0422139	0	0	0	0	0.0488058	0	0	0.0467051	0	0	0	0	0	0	0	0	0	0	0	0	0	0	0	0.048416	0	0	0	0	0	0.18336	0.0247433	0	0.0224134	0.0371194
PPP1R11P1	0	0	0	0	0	0	0	0	0	0	0	0	0	0	0	0	0	0	0	0	0	0	0	0	0	0	0	0	0	0.0909796	0	0	0	0	0	0	0	0	0	0	0	0	0	0	0	0	0	0	0
LOC100421269	0	0	0	0	0	0	0	0	0	0	0	0	0	0	0	0	0	0	0	0	0	0	0	0	0	0	0	0	0	0	0	0	0	0	0	0	0	0	0	0	0	0	0	0	0	0	0	0	0
NBPF2P	0.426472	0.487973	0.0747158	0.169585	0.080077	0.22771	0.299288	0.332648	0.259224	0.581349	0.755529	0.211918	0.163335	0.219967	0.324655	0.436818	0.514558	0.386819	0.430348	0.258863	0.578274	0.173216	0.322037	0.341854	0.485446	0.150506	0.212609	0.393908	0.302904	0.500641	0.527616	0.270594	0.695186	0.619253	0.438645	0.231391	0.217184	0.470786	0.731867	0.197403	0.825873	0.14783	0.290901	0.414239	0.305651	0.0656186	0.269353	0.0713277	0.157503
HS6ST1P1	0	0.109966	0.156691	0	0	0.0293229	0.102517	0.0626065	0.233667	0	0.074538	0.0136446	0	0.0747487	0.23282	0	0.0921192	0.0946425	0.232263	0	0.0768942	0.113014	0	0	0.53448	0.0334765	0	0	0.0926389	0.13999	0.0286869	0.0132412	0.0432433	0.026581	0.0473482	0.141535	0.0830283	0.0658208	0	0.0452796	0.105556	0	0.216617	0.214988	0	0	0	0.203602	0
CROCCP5	0	0	0	0	0	0	0	0	0	0	0	0	0	0	0	0	0	0	0	0	0	0	0	0	0	0	0	0	0	0	0	0	0	0	0	0	0	0	0	0	0	0	0	0	0	0	0	0	0
NBPF3	1.21682	0.751842	1.62018	0.122579	0.719379	0.77965	0.441314	0.47164	0.29585	0.486558	1.58548	1.13674	0.395853	1.37797	0.364137	0.613939	1.14301	1.88131	0.548936	0.547299	1.74464	0.500813	1.24892	0.593035	2.6843	0.741741	0.563485	2.41524	2.01976	1.08562	0.940713	0.58677	1.69911	0.730306	0.573506	1.96523	1.41286	0.306263	0.932722	0.708973	0.801881	0.440774	1.52216	0.993528	0.451903	1.18101	2.02544	1.4307	0.41625
PFN1P10	0	0	0	0	0	0	0	0	0	0	0	0	0	0	0	0	0	0	0	0	0	0	0	0	0	0	0	0	0	0	0	0	0	0	0	0	0	0	0	0	0	0	0	0	0	0	0	0	0
ALPL	14.3747	10.9651	24.8748	13.6586	10.0667	14.479	13.2355	13.7633	13.405	13.0063	12.6547	12.955	11.3926	24.4923	19.0351	19.1836	12.0736	14.3412	19.4212	15.4439	15.6328	27.3638	8.05924	12.7045	13.2365	18.2646	16.6702	21.7027	15.0501	19.0678	15.87	16.0227	16.2342	13.6113	17.8474	18.1908	8.52853	10.6581	7.94751	12.5592	11.6975	15.1587	19.9255	17.0141	25.8506	19.8433	18.0946	22.2524	11.3421
RAP1GAP	1.28476	1.98206	3.56953	1.61414	3.14881	1.89608	1.86319	1.90894	3.91336	2.00714	2.21005	2.74013	2.64464	4.4326	4.31985	2.39309	2.82496	3.68183	3.01187	2.34738	1.82716	2.36165	1.43383	4.08928	1.29563	4.47012	2.52198	2.46343	3.17531	2.94375	2.51852	4.51072	3.66765	1.92839	3.58436	2.41407	2.82844	2.00695	1.91575	4.22122	2.40994	2.89972	3.1235	3.11615	8.75636	6.21195	3.50924	5.153	2.58299
USP48	7.88719	10.4375	8.37931	7.68756	8.41361	8.87397	8.16406	6.58184	5.62579	8.63353	9.36117	8.21432	9.24737	9.08481	7.68999	8.33891	9.13095	8.27096	9.00813	9.12175	8.33625	7.34851	10.0919	9.44266	11.7769	12.3823	8.81603	9.9901	13.9463	10.1659	9.6926	8.77607	11.726	8.43187	7.4682	9.98985	13.5086	10.3197	10.627	10.0158	9.15143	8.04704	9.57809	9.13276	15.2585	9.01486	7.87182	8.10707	6.24479
LDLRAD2	0.135755	0.0155332	0.0516444	0.0136755	0.0138375	0.028994	0.043443	0.0464282	0	0.0246741	0.0589615	0	0.0232439	0.0147821	0.0541668	0	0.030362	0	0.0306211	0	0.0304127	0	0.0898945	0.0275676	0	0	0.0285752	0.0164303	0	0.121117	0	0.0130926	0.0142527	0.0394243	0.0156057	0.0155498	0.0164194	0.0162706	0.0155313	0	0.0149103	0	0.0152991	0.015184	0	0.0158747	0.0315305	0	0.0119074
HSPG2	1.18856	0.890711	2.39802	0.82244	0.843794	1.18814	2.0172	1.73158	1.12176	2.01878	1.0514	1.01516	1.73922	2.58839	2.08332	1.3904	1.88116	1.47335	2.1713	1.6116	1.16546	1.62149	1.01419	1.06028	1.02658	1.25922	1.9343	1.95324	1.18887	2.991	1.70983	1.17192	1.78208	1.86368	1.34448	1.03519	0.904783	0.992161	0.773299	2.488	0.804945	1.52141	2.36653	3.75032	2.52904	2.81969	2.78701	3.84534	3.3707
RPL21P29	0	0	0	0	0	0	0.104305	0	0	0.0888622	0	0	0	0	0	0	0	0	0.11028	0.225541	0	0	0.107916	0	0	0	0	0	0	0	0	0	0	0.094656	0	0	0.236534	0	0	0	0	0	0	0.109369	0	0	0	0.103577	0.0857678
CELA3B	0	0	0	0	0	0	0	0	0	0	0	0	0	0	0	0	0	0	0	0	0	0	0	0	0	0	0	0	0	0	0	0	0	0	0	0	0	0	0	0	0	0	0	0	0	0	0	0	0
RN7SL386P	0	0	0	0	0	0	0	0	0	0	0	0	0	0	0	0	0	0	0	0	0	0	0	0	0	0	0	0	0	0	0	0	0	0	0	0	0	0	0	0	0	0	0	0	0	0	0	0	0
CELA3A	0	0	0	0	0	0	0	0	0	0	0	0	0	0	0	0	0	0	0	0	0	0	0	0	0	0	0	0	0	0	0	0	0	0	0	0	0	0	0	0	0	0	0	0	0	0	0	0.0636077	0
RN7SL186P	0	0	0	0	0	0	0	0	0	0	0	0	0	0	0	0	0	0	0	0	0	0	0	0	0	0	0	0	0	0	0	0	0	0	0	0	0	0	0	0	0	0	0	0	0	0	0	0	0
LINC01635	0.0780301	0.267848	0.0742111	0	0	0.416633	0	0	0.0948585	0.141823	0.169451	0.155095	0	0.0849651	0.155671	0.112484	0.0872581	0	0.0880027	0	0.0874039	0	0.0861167	0	0.168759	0	0	0	0	0.0994519	0	0	0	0.075535	0.179399	0	0	0	0.178543	0	0.0857025	0.256956	0	0.0872755	0	0	0.0604108	0.165307	0
LINC00339	8.20115	7.67767	7.31461	13.2818	6.99952	16.7195	8.37143	7.20208	8.53877	7.84522	7.20057	7.76046	7.18893	10.3828	6.77159	10.3516	4.30029	7.38064	10.754	4.75171	6.63703	5.65255	8.87784	5.65755	5.94059	6.79315	7.18587	5.60402	6.08967	10.1025	4.63238	5.33602	10.1758	14.1685	7.2173	6.92175	12.1023	15.8021	7.6318	7.85101	10.9038	8.05461	4.28953	6.32005	16.9046	11.2879	4.7392	4.57215	3.88927
CDC42	64.9092	41.3421	38.6648	54.5185	52.8416	44.7967	56.7719	56.5993	35.4036	36.0828	61.2378	63.6157	53.3073	57.9898	56.9295	58.0332	73.6086	63.3593	71.2579	74.1015	51.8615	51.0142	71.8647	78.3147	79.2259	92.0349	65.643	50.2694	74.5247	52.1676	58.7941	58.3215	70.304	44.5517	44.7101	43.8578	68.5472	70.7193	62.3509	76.4043	84.1845	49.8556	65.913	52.6929	25.495	59.8741	46.056	55.2236	41.837
WNT4	0.543953	0.0638354	0.132649	0.0702513	0.156384	0.0297884	0.0297556	0.0954008	0.101733	0.0633754	0.0757214	0.291087	0.167166	0.151871	0.40347	0.040212	0.0311939	0.0549401	0.235951	0.225194	0.0937381	0.114809	0.0307859	0.297391	0.407225	0.476112	0.132112	0.405133	0.0376439	0.373307	0.131141	0.161417	0.541801	0.121514	0.2886	0.0639033	0.0506079	0.334329	0.0638273	0.122663	0.306378	0.0918591	0.235775	0.296401	0.138128	0.179407	0.0539907	0.325027	0.269142
MIR4418	0	0	0	0	0	0	0	0	0	0	0	0	0	0	0	0	0	0	0	0	0	0	0	0	0	0	0	0	0	0	0	0	0	0	0	0	0	0	0	0	0	0	0	0	0	0	0	0	0
ZBTB40	1.26592	2.59202	2.70748	1.56203	1.80279	2.24446	1.99646	1.49149	1.01614	1.9651	2.74252	1.95637	2.54604	2.82942	2.65846	2.39244	3.37991	2.9287	3.08086	2.85006	2.59175	2.75468	1.90516	2.85974	3.7138	4.00974	2.69015	3.69472	3.98886	1.99946	2.3603	2.07961	3.5548	2.41571	1.90783	3.68403	3.61168	2.27224	2.76493	3.43587	2.25524	2.71931	2.93521	2.81151	4.97132	3.83893	2.6026	3.48386	2.91141
EPHA8	0	0	0	0	0	0	0	0	0	0.009132	0	0	0	0	0	0	0	0	0	0	0	0	0	0	0.0108666	0	0	0	0	0	0	0	0	0	0	0	0	0.0481755	0	0	0	0	0	0	0	0	0	0.0106443	0
MIR6127	0	0	0	0	0	0	0	0	0	0	0	0	0	0	0	0	0	0	0	0	0	0	0	0	0	0	0	0	0	0	0	0	0	0	0	0	0	0	0	0	0	0	0	0	0	0	0	0	0
C1QA	84.7958	52.6636	82.3517	72.32	67.7331	58.2925	163.335	87.4651	34.2455	45.0505	41.6094	61.8261	17.7644	142.405	86.1705	108.427	103.121	116.263	133.197	93.6555	88.6806	117.745	81.3458	132.912	105.362	166.697	105.333	85.8519	75.9204	30.8118	38.5441	130.415	98.6989	25.0594	21.1356	43.0068	10.4039	69.0889	33.4877	106.125	37.119	144.182	190.986	60.4167	34.0148	105.736	86.0378	147.944	61.8613
C1QC	32.9051	21.3429	26.1493	24.3624	24.9391	18.0651	64.9454	41.2399	15.019	16.4743	25.821	39.0012	15.554	145.428	70.5999	94.9851	89.9822	106.555	122.396	84.0457	63.4048	126.123	64.0306	114.741	89.2401	165.436	75.6783	93.0873	54.4846	16.9813	30.7068	98.2022	59.3438	9.96625	15.5017	22.198	6.78768	30.3404	16.8596	86.0172	24.611	134.727	159.843	68.9112	9.29641	109.108	79.426	136.212	52.8368
C1QB	80.4698	44.0795	55.245	49.6757	56.542	32.9713	161.969	97.2881	23.93	35.6314	40.0813	55.6885	18.4028	181.555	97.6963	148.846	153.098	169.865	215.876	125.487	107.812	213.768	99.9159	214.622	156.231	282.239	135.445	121.752	110.603	21.8052	35.158	131.144	86.9775	13.6387	23.3689	44.9103	8.03349	65.905	39.4224	127.273	43.4173	184.878	230.595	97.2081	15.8469	164.19	118.397	209.577	91.3789
EPHB2	0.0296032	0.0169361	0.0516164	0.044732	0.0301746	0.0158063	0.0157889	0.056246	0.005998	0.0313863	0.0642867	0.0931639	0.0506864	0.193405	0.0689021	0.0924615	0.148969	0.11175	0.0612089	0.176393	0.0331595	0.101533	0.0598971	0.180344	0.197407	0.288725	0.0830825	0.0776284	0.119847	0.0691722	0.0463904	0.0618588	0.22274	0.0429849	0.0510455	0.0621652	0.0298372	0.0354803	0.0338679	0.12475	0.075866	0.16789	0.177929	0.0496661	0.006108	0.259627	0.160432	0.376288	0.0952078
MIR4684	0	0	0	0	0	0	0	0	0	0	0	0	0	0	0	0	0	0	0	0	0	0	0	0	0	0	0	0	0	0	0	0	0	0	0	0	0	0	0	0	0	0	0	0	0	0	0	0	0
MIR4253	0	0	0	0	0	0	0	0	0	0	0	0	0	0	0	0	0	0	0	0	0	0	0	0	0	0	0	0	0	0	0	0	0	0	0	0	0	0	0	0	0	0	0	0	0	0	0	0	0
LACTBL1	0	0	0	0	0	0	0	0	0	0	0	0	0	0	0	0	0	0	0	0	0	0	0	0	0	0	0	0	0	0	0	0	0	0	0	0	0	0	0	0	0	0	0	0	0	0	0	0	0
C1orf234	0.106794	0	0.812539	0.107581	0	0	0.113917	0	0	0	0	0	0	0	0.106528	0	0	0	0	0	0	0.109884	0	0	0	0	0	0	0	0	0.111569	0	0	0	0	0	0.129166	0	0.244358	0	0	0.117225	0.240706	0	0	0	0.0826799	0	0
KDM1A	7.30992	6.47864	8.53598	7.62866	6.78988	7.86225	10.1349	6.91443	7.50124	8.029	9.26952	8.25774	9.25943	8.97124	8.76053	9.29937	10.0367	11.0827	11.0911	9.52204	9.20911	9.32513	7.44839	10.964	10.9187	11.797	9.5936	10.5868	12.4195	6.97079	8.55246	8.85887	13.5455	9.4858	10.2772	10.662	12.2124	10.1268	11.9128	10.7146	10.7819	8.58195	9.66039	10.7837	10.4814	9.61388	9.33721	11.7353	8.37982
MIR3115	0	0	0	0	0	0	0	0	0	0	0	0	0	0	0	0	0	0	0	0	0	0	0	0	0	0	0	0	0	0	0	0	0	0	0	0	0	0	0	0	0	0	0	0	0	0	0	0	0
MIR4419A	0	0	0	0	0	0	0	0	0	0	0	0	0	0	0	0	0	0	0	0	0	0	0	0	0	0	0	0	0	0	0	0	0	0	0	0	0	0	0	0	0	0	0	0	0	0	0	0	0
LUZP1	1.47602	0.543376	0.677475	0.536574	0.503682	0.438596	0.965215	0.826696	0.655325	0.624025	1.19155	1.19265	0.796625	2.07538	1.40832	1.91498	2.03092	1.6684	2.67069	2.17592	1.35861	1.74323	0.906565	2.37831	2.02638	2.63662	2.29638	2.00388	2.27765	1.33322	1.0593	1.05216	1.8461	0.745471	1.33527	1.89649	1.07113	1.36909	1.47574	2.38455	1.66344	1.8597	2.31432	2.23231	0.571995	2.10122	1.99233	2.45398	1.67742
RNU6-514P	0	0	0	0	0	0	0	0	0	0	0	0	0	0	0	0	0	0	0	0	0	0	0	0	0	0	0	0	0	0	0	0	0	0	0	0	0	0	0	0	0	0	0	0	0	0	0	0	0
RNU6-135P	0	0	0	0	0	0	0	0	0	0	0	0	0	0	0	0	0	0	0	0	0	0	0	0	0	0	0	0	0	0	0	0	0	0	0	0	0	0	0	0	0	0	0	0	0	0	0	0	0
HTR1D	0.0192116	0	0.0182714	0.0193532	0	0	0	0	0.0934197	0	0.0417202	0	0.016447	0	0	0	0	0	0	0	0	0	0	0	0	0	0.141535	0	0	0.0489717	0	0	0	0	0	0	0	0	0	0	0	0	0	0	0	0	0	0	0
RPL29P6	0	0	0.0839536	0	0	0	0	0	0	0	0	0	0	0	0	0	0	0	0	0	0	0	0	0	0	0	0	0.106837	0	0	0	0	0	0	0	0	0	0	0	0	0	0	0	0	0	0	0	0	0
LINC01355	0.961786	2.83996	3.0097	2.28154	2.64062	1.14303	1.32379	0.636639	1.30122	3.38339	2.45919	2.52835	1.39444	0.709438	0.912967	0.402521	0.381639	0.62633	0.612334	0.393588	1.12945	0.734231	1.0101	0.48827	0.452923	1.15364	0.538769	1.07017	0.879233	2.11554	1.55581	1.76538	3.01301	2.28253	1.5336	0.959505	3.3397	3.10493	2.4314	0.306963	2.3342	0.561921	0.437055	0.277611	1.65151	0.380939	0.252208	0.476523	0.095246
HNRNPR	7.88492	6.08885	5.68868	6.03949	7.57683	4.79984	6.35074	8.93336	3.77505	5.31579	7.42248	8.70609	7.80888	8.66891	8.46123	10.4552	12.9426	11.7806	11.2431	14.197	10.5986	8.14167	9.65279	11.9065	14.296	13.3818	12.02	8.09688	11.9531	6.29538	7.62785	8.17395	8.31473	4.66037	6.15719	7.1457	9.02415	6.62769	7.72534	13.4184	9.85051	9.43291	11.1486	7.54485	1.978	8.5217	7.91702	10.1182	5.66691
ZNF436	1.40292	3.45643	1.22666	1.20811	1.06097	0.604091	1.25512	1.36717	1.80176	1.31606	2.43237	3.3282	1.82092	2.94434	1.71542	2.60952	2.83402	2.67396	2.53921	3.45772	2.19243	2.2002	2.14766	2.73401	2.80169	3.55865	3.08399	2.95771	3.38948	2.23508	1.70205	1.74583	2.99332	1.5771	1.87284	2.46225	2.31259	2.19672	2.44638	2.92284	2.82078	2.59557	2.58832	2.67008	1.28853	3.26782	2.47009	2.85225	2.06413
ZNF436-AS1	0.37968	0.412711	0.63192	0.420724	0.445058	0.16218	0.486004	0.0649251	0.161547	0.672831	0.329806	0.490531	0.520067	0.392752	0.321923	0.328396	0.382123	0.411285	0.256923	0.131362	0.404026	0.468799	0.481882	0.327678	0.287401	0.370307	0.399594	0.735236	0.563609	0.508109	0.218161	0.311248	0.916825	0.698323	0.545574	0.217447	0.82659	0.72809	0.825316	0.229565	0.417012	0.312574	0.342308	0.276033	0.376014	0.399585	0.235158	0.321741	0.199816
TCEA3	78.3363	67.6254	88.2957	110.987	66.6512	161.391	110.552	103.921	120.656	85.8123	104.861	40.921	122.057	64.6601	72.6771	104.626	91.4288	94.7045	69.2533	81.6929	100.332	69.8751	89.5803	82.0976	66.7721	65.3382	85.4586	91.7209	78.7917	117.851	94.3572	89.9874	86.2305	118.733	107.26	94.9687	129.077	83.0707	116.006	87.8619	83.4408	95.8951	90.3514	84.7286	199.305	77.4463	84.5504	75.7911	62.3501
ASAP3	0.94448	2.6867	2.74467	3.64718	1.47081	1.91912	1.52521	1.48047	2.18472	2.89682	3.5466	3.28524	3.70593	2.21396	2.48617	4.97331	5.31022	3.12614	4.1572	4.78057	2.01303	2.40253	2.98231	5.42084	2.05685	4.26998	2.41602	3.20702	5.32837	2.8088	5.72841	3.98512	4.43464	4.30473	4.81036	3.38072	5.50542	4.66944	4.54729	4.28295	5.86389	1.82868	3.66625	2.61162	8.07074	5.12338	2.43738	4.4881	3.25618
E2F2	0.0314645	0.0120006	0.0598491	0.0105654	0.0427623	0.0672004	0.0783139	0.0358694	0.0637505	0.0476567	0.0341643	0.229313	0.0359155	0.0342609	0.0523101	0.0151192	0.0351855	0.0413135	0.0354858	0.193532	0.0117481	0.0215833	0.0231502	0.0745434	0.0113416	0.217372	0.0551914	0.088856	0.0849217	0.080205	0.0328714	0.0910358	0.143148	0.0406111	0.0602832	0.0360402	0.0253706	0.100563	0.0119991	0.149889	0.0230388	0.0115126	0.0472791	0.0117308	0	0.159438	0.0811992	0.0666577	0.0827949
LOC101928163	0	0	0	0	0	0	0	0	0	0	0	0	0	0	0	0	0	0	0	0	0	0	0	0	0	0	0	0	0	0	0	0	0	0	0	0	0	0	0	0	0	0	0	0	0	0	0	0	0
ID3	11.8249	6.43815	13.3784	5.97817	9.40953	7.18222	26.7278	21.1978	4.96985	8.94847	10.9781	10.4849	10.5749	16.5615	13.0671	14.4481	7.61941	9.82664	11.601	11.9644	11.6698	8.18678	10.3336	8.56958	8.17614	9.86095	13.3705	15.6417	8.12709	16.64	16.6706	12.4218	16.8915	12.8085	9.34856	5.84078	5.52943	7.58677	6.58821	10.6798	9.89763	12.2079	12.7318	8.65344	14.965	12.7996	8.71242	10.5699	7.09457
MDS2	0	0.060563	0	0.05332	0	0	0	0	0	0.0481013	0	0	0	0	0	0	0	0	0	0	0.0592885	0	0	0	0	0	0.0557063	0.0640607	0	0	0	0.0510473	0.0555705	0.0512375	0.0608456	0	0	0.0634381	0	0	0	0	0	0	0	0.0618944	0	0	0
LOC729856	0	0	0	0	0	0	0	0	0	0	0	0	0	0	0	0	0	0	0	0	0	0	0	0	0	0	0	0	0	0	0	0	0	0	0	0	0	0	0	0	0	0	0	0	0	0	0	0	0
RPL11	1152.87	762.576	792.841	1267.72	1069.26	1648.72	1410.11	1544.02	1142.51	764.225	1016.92	1195.77	1014.4	886.497	922.398	832.57	874.301	947.923	868.198	938.63	1145.97	751.78	1193.66	914.116	843.505	735.015	1034.78	797.884	811.395	987.611	868.584	1056.1	1081.59	1171.22	1109.9	1007.52	1164.76	1277.55	1411.34	945.058	1440.97	911.674	849.349	751.389	1131	932.437	833.824	784.76	648.698
ELOA	15.2718	9.21615	7.9643	10.7113	9.40058	15.826	8.22748	9.74749	12.7788	9.32247	17.0727	13.3158	13.5835	13.1497	11.5187	16.4875	15.4761	14.7245	14.4027	13.6224	13.5148	15.4756	13.1699	16.9829	16.2642	17.2214	13.1737	13.2824	17.1891	15.5462	17.8195	14.0272	14.9346	14.3355	12.2738	12.9618	17.1117	10.9611	14.27	16.3526	17.0154	15.7717	15.6586	14.4809	12.8901	15.2684	11.4395	15.5698	11.5783
ELOA-AS1	3.01467	5.00164	3.77505	3.54303	4.30199	6.5459	5.94912	5.21235	5.13076	6.66647	4.85546	4.34424	3.74223	4.43151	2.05489	3.91121	1.29229	2.57291	3.62662	1.44864	3.32054	5.01474	2.66167	2.70381	1.84731	2.63397	3.22567	3.64863	2.10193	4.09845	3.35943	4.16732	4.27283	3.06418	4.04309	4.54655	6.62393	6.68435	6.89794	2.59605	5.40811	4.79824	2.83118	3.93384	7.02851	3.29023	3.26753	2.07564	2.77646
PITHD1	24.7477	20.978	24.2071	28.2788	26.7997	22.1603	29.1205	26.1069	19.594	20.537	34.0538	31.7027	30.5291	25.119	22.4083	18.491	21.5162	23.6101	24.4265	27.96	21.2888	21.6286	28.6836	26.3547	28.3953	32.0131	24.8088	24.3842	31.1309	28.2035	34.449	32.1578	37.3693	36.2433	27.5222	28.0774	39.6385	38.1927	37.7249	26.209	40.4211	21.5255	24.3325	22.6847	27.4351	27.172	20.8234	24.3645	18.7615
LYPLA2	12.8449	12.2029	27.7178	19.0545	14.4944	21.0228	20.785	20.9898	27.2754	20.8165	35.2864	31.497	30.6925	21.8014	24.9567	27.3155	28.2404	29.0304	24.3964	32.3348	19.8351	19.0139	24.7989	22.5084	27.49	27.6397	22.5899	28.2508	31.9525	34.324	32.97	30.501	39.1542	38.6985	32.2303	28.8111	35.1277	34.0457	26.1677	28.647	26.7792	25.1804	24.9829	21.9066	53.9724	34.9429	19.4995	29.3434	19.3856
GALE	17.3538	20.6613	24.7288	24.2439	15.0294	32.8061	36.3033	38.3635	33.3551	28.3711	35.2348	28.1712	30.7921	28.0249	28.2465	31.9465	29.3058	29.1559	25.3241	35.7676	28.2383	23.8883	26.8196	25.5966	42.7302	20.0846	29.8949	32.0723	28.4426	32.7286	30.1346	24.3697	29.6989	36.6623	31.4398	32.3008	35.6673	34.7118	31.8935	28.6161	29.6204	21.623	22.5963	23.8034	58.243	31.6733	23.6252	30.5539	21.2123
HMGCL	212.61	142.893	152.885	203.94	167.861	289.254	203.523	182.486	196.122	175.822	222.946	229.204	216.869	229.92	221.405	242.964	234.534	218.21	233.327	188.088	220.091	198.269	188.777	232.276	276.793	212.375	243.332	180.866	232.749	258.2	200.567	240.196	247.149	253.649	222.367	228.941	230.643	249.623	258.236	210.046	242.22	194.227	164.215	222.647	237.2	211.387	185.66	211.61	183.039
FUCA1	64.6291	60.8803	56.5839	64.9501	43.1938	55.6951	59.4393	57.3791	51.5462	46.7205	55.0138	72.8002	53.9664	70.1215	54.6109	63.529	61.4802	59.9542	60.2101	61.2146	59.4554	50.495	60.3078	76.2011	75.8552	81.6083	61.914	66.4466	53.8605	56.5938	52.8782	70.6475	72.3802	56.7485	42.222	42.3646	53.7366	58.0794	58.0242	57.561	53.0264	49.586	71.4461	55.3776	37.9061	58.1068	49.0422	57.801	43.7653
CNR2	0	0	0.0583655	0.0309106	0	0.0983018	0.0981934	0	0.111906	0	0.0333174	0.0304948	0.0262689	0.100235	0.0918241	0	0.0343133	0.030217	0.103818	0.0353877	0.0343706	0.0315724	0	0.124621	0.0331813	0.224453	0.032294	0	0.165633	0.0782168	0.0320566	0	0.0644304	0.0594067	0	0.10544	0.0371125	0.0735524	0.21063	0.0337322	0.0674032	0.134727	0.311223	0.10296	0	0.0358813	0.0712677	0.0325027	0
BTBD6P1	0	0	0	0	0.0283246	0	0	0	0	0	0	0	0	0	0	0	0	0.0547298	0	0	0	0	0	0.0282146	0	0.0338779	0	0	0	0	0	0	0	0	0	0	0	0.033305	0.063583	0	0	0	0.0313163	0.0310807	0	0.0324946	0	0.0294348	0
MIR378F	0	0	0	0	0	0	0	0	0	0	0	0	0	0	0	0	0	0	0	0	0	0	0	0	0	0	0	0	0	0	0	0	0	0	0	0	0	0	0	0	0	0	0	0	0	0	0	0	0
PNRC2	29.1592	28.0527	23.06	31.5759	32.0878	22.0423	27.5225	29.8762	16.0803	18.492	35.3803	33.1667	29.5351	37.7868	28.7269	35.8949	35.2787	36.859	37.2825	40.4374	32.1825	28.7509	49.2664	43.1742	48.6867	53.8183	37.0445	32.5365	43.4856	29.5247	36.2543	31.3384	37.2381	23.5368	23.8317	27.2824	45.0248	31.7071	35.113	43.9461	43.5349	29.8801	37.3308	24.4984	12.4694	24.0844	24.8953	24.3706	20.378
SRSF10	9.04988	10.3018	9.8176	11.2604	10.664	9.86947	7.87838	9.2058	4.90036	7.70611	10.7911	10.4171	9.54682	8.70634	7.92288	7.74149	8.85975	9.77382	9.15967	11.561	9.09734	8.36351	11.0634	9.64646	10.7398	12.3829	9.03611	9.05125	13.5368	7.56282	9.65541	8.15889	9.77976	7.27153	5.9371	6.65244	13.1429	8.01769	9.82267	10.2767	12.4738	8.04168	8.83902	5.82858	4.78492	6.59765	6.2416	6.22219	4.32076
RPL36P5	0	0	0	0	0	0	0	0	0	0	0	0	0	0	0	0	0	0	0	0	0	0	0	0	0	0	0	0	0	0	0	0	0	0	0	0	0	0	0	0	0	0	0	0	0	0	0	0	0
MYOM3	0.018781	0	0.008931	0.00946	0	0.110307	0.0300506	0.0214103	0.0342472	0.0256015	0.0101963	0.0466623	0.008039	0.0204502	0.0281014	0	0.0210021	0.0277424	0.0211813	0.0216597	0.0210372	0.038649	0.0207274	0.009535	0.0304638	0.0114484	0.0790645	0.045461	0.0253447	0.0359056	0.0784833	0.036226	0.0197179	0	0.0323845	0.0107561	0.102219	0.0675288	0.03223	0.0103232	0.0103138	0.0206155	0.0211655	0.0525157	0.0232496	0.0878474	0.0145403	0.0198939	0.0411833
IL22RA1	1.36071	1.83045	2.69315	1.94496	1.25577	2.80795	1.94182	1.7189	0.961203	2.53998	3.21448	3.28936	2.66037	2.14237	2.4395	2.2266	5.36682	2.22726	2.82037	2.29028	2.26565	1.53252	1.74525	3.24858	5.52778	3.85581	1.95459	3.18243	2.97771	3.1873	2.97757	2.46501	3.14675	1.90459	3.59342	2.25363	4.09214	3.83468	3.5342	3.71943	2.20136	2.74502	2.8597	3.41406	4.14286	3.59086	2.36316	2.72684	2.87088
IFNLR1	4.16574	1.83011	3.49643	2.33269	2.01966	1.03246	2.78839	1.61927	0.957691	2.53827	3.46043	2.242	2.4218	2.83336	1.8336	2.34011	2.53609	2.62123	2.77312	1.80331	2.63392	4.44594	1.48858	2.42387	2.68475	4.24917	2.78883	2.67257	3.96251	2.64708	3.16737	2.0721	2.35595	1.92961	1.79748	4.01959	3.86903	2.36047	2.92234	2.44065	2.76618	2.92177	2.27333	4.44571	1.69927	5.79248	2.78155	3.71718	3.11993
LOC284632	0	0	0	0	0	0	0	0	0	0	0	0	0	0	0	0	0	0	0	0	0	0	0	0	0	0	0	0	0	0	0	0	0	0	0	0	0	0	0	0	0	0	0	0	0	0	0	0	0
GRHL3	0.0477205	0.0546022	0	0.0801202	0.0486415	0.254798	0.0509034	0.0362675	0.0193374	0.10119	0.0690869	0.110659	0.0953245	0.0692823	0.142805	0.298096	0.053364	0.125316	0.0717592	0.0550348	0.0890886	0.0818356	0.0702214	0.0323017	0.0688046	0.135749	0.100447	0.0385038	0.0858641	0.101369	0.0830906	0.0767051	0.0334007	0.0461946	0.146285	0.0728804	0.134674	0.133453	0.109191	0.122407	0.139767	0.122224	0.107558	0.0533746	0.0393831	0.0372017	0.0369452	0.117946	0.0279046
STPG1	0.357499	0.327243	0.374003	0.234087	0.400839	0.477206	0.724553	0.55019	0.36941	0.438595	0.640488	0.870458	0.535594	0.622836	0.641895	0.566888	0.499722	0.59849	0.705581	0.577213	0.460512	0.42302	0.295911	0.943757	0.734518	0.71914	0.733688	0.843722	0.72366	0.683466	0.784318	0.534413	0.863266	0.397978	0.287674	0.859926	0.540488	0.70698	0.654402	0.805666	1.00126	0.510144	0.886354	0.799715	0.33192	0.62707	0.512035	1.00351	0.611465
NIPAL3	1.11899	0.803365	0.904246	0.869373	0.656026	0.781011	0.967386	0.917134	0.702389	0.86404	1.07207	1.22837	0.945444	2.04667	1.70714	2.21404	2.42087	1.40444	2.13634	1.56042	1.3763	1.26425	1.55783	2.1238	3.21097	2.31827	2.263	1.87656	1.67785	1.49144	0.909245	1.31901	1.90428	0.686742	0.992076	1.44089	1.36225	1.23596	1.42244	2.46832	1.43787	1.34069	2.31607	1.72603	1.08646	1.94138	1.56844	2.02972	1.31508
RCAN3AS	0.102764	0.235167	0.293204	0	0.314243	0.329218	0	0.468604	0.499707	0.280167	0.223164	0.102129	0.087976	0	0	0	0	0	0	0	0	0	0.226828	0	0.111126	0	0	0.373124	0.277357	0	0	0.198218	0.215781	0.198956	0	0	0.372875	0.123166	0.117569	0	0	0	0.115811	0	0	0.120169	0.0795599	0.108853	0
RCAN3	0.37748	0.226242	0.324815	0.398369	0.329799	0.115172	0.383483	0.389343	0.371482	0.294037	0.507458	0.625244	0.461656	0.528466	0.537914	0.673718	0.723637	0.531042	0.668995	0.746294	0.181212	0.258935	0.337248	0.584032	0.660887	1.16146	0.567542	0.543882	0.630691	0.549841	0.356801	0.606755	1.05683	0.278407	0.516585	0.185304	0.369594	0.646315	0.308472	0.632341	0.80945	0.276234	0.729268	0.502626	0.400538	0.903843	0.626239	1.04722	0.50453
LOC100506985	0.391835	0.320243	0.106474	0.45111	0.228227	0.657535	0.537389	0.957194	0.0680486	0.254349	0.243118	0.389412	0.191685	0.48761	0.781716	0.484156	0.187789	0.220494	0.568174	0.451893	0.188102	0.28798	0.370665	0.341011	0.54478	0.136486	0.294562	0.135495	0	0.642093	0.233917	0.593838	0.47015	0.270932	0.579127	0.512934	0.203108	0.737981	0.512324	0.307681	0.184441	0.122888	0.3785	0.0626087	0.554359	0.39274	0.346695	0.177879	0.245492
NCMAP	1.1327	2.38909	2.4141	0.893588	0.8068	2.01111	1.55762	3.20485	2.75396	1.43863	2.53387	3.09227	2.90909	4.36879	4.24724	3.04928	2.86904	2.16369	5.78705	3.6199	2.70569	2.37307	2.28931	3.72735	9.97599	3.95975	3.38961	2.79134	1.95213	2.34812	2.29541	2.65863	4.38429	1.69095	2.4473	3.23574	3.9944	2.48615	4.60583	1.8603	2.0085	1.69273	4.16788	4.07546	1.75698	3.27144	3.12738	2.71765	3.11223
RPL26P8	0	0	0.276263	0	0	0	0	0	0	0	0	0	0	0	0	0	0	0	0	0	0	0	0	0	0	0	0	0	0	0	0	0	0	0	0	0	0	0	0	0	0	0	0	0	0	0	0	0	0
SRRM1	8.99001	8.84484	10.4597	9.0298	10.7956	11.3661	9.72962	7.77995	8.1368	9.93503	10.4882	10.4604	10.067	8.48856	8.87596	8.51357	10.787	12.2909	13.1881	11.0491	9.14383	9.72277	8.09668	10.7936	12.9857	11.5201	9.64111	10.4993	14.0446	7.30974	10.3243	8.02471	13.4068	8.91851	9.17275	10.7784	16.9369	13.087	12.2821	11.672	11.2001	11.3519	12.6162	11.5084	10.2842	11.7096	10.2623	13.2206	10.0841
CLIC4	17.6391	18.96	16.0164	23.3745	19.4945	19.5185	22.432	27.7963	14.9326	14.0652	30.2361	28.0529	24.5545	41.2491	26.1722	38.9737	34.6426	38.9745	37.9167	31.0099	40.383	29.3476	32.4678	38.9623	50.6878	49.763	51.8404	34.3567	49.1821	20.0237	31.8509	25.79	21.756	13.2106	17.5094	24.6644	39.7863	19.5215	26.8554	39.1468	28.1698	30.9981	40.574	19.7153	3.74071	16.6908	32.2289	19.1136	17.7558
RNU6-1208P	0	0	0	0	0	0	0	0	0	0	0	0	0	0	0	0	0	0	0	0	0	0	0	0	0	0	0	0	0	0	0	0	0	0	0	0	0	0	0	0	0	0	0	0	0	0	0	0	0
RUNX3	1.2111	0.352973	0.293389	0.483403	0.570651	0.561244	1.88906	0.989897	0.472243	0.747583	0.533449	0.749416	0.53797	0.870861	0.809184	0.52705	0.587725	0.438803	0.605626	0.606126	0.396737	0.505509	0.516989	0.603237	0.395363	0.9054	0.61326	0.401015	0.400879	0.597045	0.370026	0.661141	1.06759	0.575124	0.407156	0.418783	0.456023	0.616216	0.797356	0.628013	0.439209	0.802651	0.824066	0.511166	0.537468	0.507698	0.548424	0.798759	0.39084
MIR6731	0	0	0	0	0	0	0	0	0	0	0	0	0	0	0	0	0	0	0	0	0	0	0	0	0	0	0	0	0	0	0	0	0	0	0	0	0	0	0	0	0	0	0	0	0	0	0	0	0
MIR4425	0	0	0	0	0	0	0	0	0	0	0	0	0	0	0	0	0	0	0	0	0	0	0	0	0	0	0	0	0	0	0	0	0	0	0	0	0	0	0	0	0	0	0	0	0	0	0	0	0
LOC391020	0	0	0	0	0	0	0	0	0	0	0	0	0	0	0	0	0	0	0	0	0	0	0	0	0	0	0	0	0	0	0	0	0	0	0	0	0	0	0	0	0	0	0	0	0	0	0	0	0
SYF2	28.6577	25.9518	22.8827	24.8241	25.5868	28.8028	25.2727	29.9094	15.0904	15.5703	16.7398	23.7896	16.0585	17.221	16.5403	17.7618	18.3712	17.3854	16.3848	16.0479	21.4575	18.7644	27.1626	21.0995	20.7812	23.1674	21.5158	20.217	19.5227	26.72	17.4191	18.1792	22.1391	16.2294	16.4541	16.3951	22.0571	23.4368	24.9666	21.497	27.2002	15.6444	19.9995	18.4435	13.5455	15.6625	15.8511	15.8759	10.4847
RSRP1	7.39951	13.2219	14.1039	11.0922	12.2553	6.41967	9.35715	3.38291	6.18953	16.7728	11.8643	9.90662	11.1924	9.08412	9.40035	5.08467	5.53926	6.41841	5.93245	6.60585	7.2835	7.18757	7.12547	5.92478	6.8822	10.8066	5.86695	11.4241	13.1002	9.88047	7.40995	10.0648	13.3798	11.2305	8.73527	8.71273	15.7847	9.68644	12.6588	6.6003	10.2662	6.76716	6.86129	4.38255	16.1844	3.79285	3.55001	4.93832	2.81134
RHD	0	0	0	0	0	0	0	0	0.022019	0	0.0196669	0.0180007	0.0155063	0	0.0180676	0	0	0	0	0	0	0.0186368	0	0	0	0	0	0	0	0	0	0.0174685	0	0	0	0	0	0	0	0.0199118	0	0	0	0	0	0	0	0.019186	0
SDHDP6	0.705721	0.664993	0.394812	0.920014	0.634713	0.354646	0.4871	0.473247	0.555125	1.43358	0.315525	0.412563	0.142156	0.226012	0.414095	0.179529	0.139267	0	0.374548	0.287255	0.2325	0.469856	0.137445	0.547948	0.0448908	0.303661	0.174761	0.351699	0.0560211	0.264548	0.173477	0.4404	0.479422	0.200928	0	0.33285	0.0502093	0.149263	0.712401	0.273817	0.136784	0.136703	0.233918	0.0928632	0.925024	0.0485437	0.128557	0.395754	0.109236
TMEM50A	24.4406	19.3834	27.1598	25.3596	23.6342	17.0039	20.1904	22.6027	10.9297	14.4274	14.4121	23.3255	13.0848	18.6006	18.1491	16.4395	17.8591	19.4084	20.5198	16.3172	16.9879	15.3614	18.3305	25.6804	21.824	26.2487	18.9246	13.3727	18.7102	14.4142	14.7813	17.7754	22.2816	12.6655	11.9128	12.7644	18.7437	16.9291	13.48	19.1693	23.8554	14.5177	21.5177	14.9517	10.632	16.0468	13.5549	19.0971	11.8913
RHCE	1.11084	0.847358	0.960433	0.746019	0.789167	1.0784	1.32856	0.690742	1.59594	0.397683	0.840657	1.00361	0.259361	1.86934	0.33578	0.776406	1.16693	1.09392	1.32874	0.155286	1.65905	0.727355	0.520107	1.02535	1.05563	0.615581	1.70052	0.162963	0.772247	1.50161	0.316504	0.941472	0.6008	0.87981	0.967399	0.385572	0.977127	0.484137	0.346602	0.259038	0.62852	0.295599	0.720779	1.24246	0.750081	0.432993	0.677587	0.748786	0.826721
SDHDP7	0.0831527	0.047572	0.079083	0.167531	0.0423788	0.0443984	0.0886989	0.142191	0	0	0	0.0413193	0	0.0452715	0.0829455	0	0	0.163772	0.14067	0.143847	0	0.0427794	0	0	0.0899187	0.152063	0.0437571	0.100639	0.0561066	0	0	0.0400975	0	0	0	0.0476226	0.100572	0.0498304	0	0	0	0	0.09371	0.0465025	0	0.0486178	0.225318	0.0440399	0.0729354
TMEM57	14.3451	16.6644	15.765	15.9538	12.864	18.4615	13.1264	13.8099	12.8296	15.0765	16.5421	15.8617	14.9409	17.6024	15.074	23.8166	22.6542	19.9633	21.1957	19.0223	20.3922	21.7178	19.82	21.4587	26.1993	22.4951	17.7771	21.52	21.3166	20.1326	15.4442	19.1946	16.3541	14.2177	12.8241	17.9678	21.2242	15.4212	20.2015	18.5688	18.8376	19.0368	21.6118	19.1834	16.301	16.7427	16.4576	18.5444	10.1332
LDLRAP1	8.18367	4.71376	10.0598	7.68315	4.25593	6.63858	6.75003	5.79648	8.09875	10.2028	13.7822	13.426	13.8532	10.2244	11.995	15.1143	11.5794	14.9302	10.7574	11.7922	10.892	9.81433	8.99082	13.0385	25.7861	15.3163	11.7573	13.3634	13.3226	12.0623	15.0636	11.4183	20.8271	14.2811	13.3753	10.5216	19.9981	12.4995	11.1884	14.0354	12.7997	12.0385	19.0937	11.8723	16.3104	18.3365	10.5884	16.4723	11.2636
MAN1C1	20.4317	10.0576	5.7034	4.23231	5.39492	10.1887	6.82251	14.5291	5.64957	5.87641	7.51814	5.4	13.4125	9.80121	16.5294	9.42303	6.588	7.18835	8.62954	9.43347	8.70227	19.0305	6.77381	4.05132	7.81736	7.1537	8.53466	6.77507	11.0701	11.8014	10.4826	6.24763	11.6927	4.33966	6.85325	6.03558	7.83512	3.98052	7.00852	10.5532	11.6779	12.2636	9.17857	11.4066	5.69493	10.6218	7.14136	7.50832	7.17465
SELENON	4.41302	2.30173	4.50793	2.36842	2.61434	2.22873	4.82807	5.2315	4.44771	4.01043	3.68591	4.63564	4.10088	6.48912	6.97301	5.67287	6.369	7.15632	6.90545	6.40891	4.80233	5.52389	4.25984	6.49769	5.84617	8.41504	5.43842	4.51934	6.02318	5.48032	4.50527	5.06846	7.07515	4.36928	4.97181	3.8739	4.34906	5.3494	3.03502	9.70269	3.90793	5.61692	8.60057	8.07181	7.19064	9.30641	7.62155	10.6275	8.13856
MTFR1L	28.2411	38.4601	37.443	35.8697	30.6575	36.5963	37.4021	32.1173	34.8553	35.8194	42.0589	41.1537	33.7626	31.3927	26.9499	42.2793	23.9012	37.0514	30.649	32.1254	32.2938	37.2907	28.0661	33.4381	31.6175	33.2141	28.9829	35.2224	46.247	42.5806	36.0393	36.0677	41.3576	44.013	39.2388	40.7077	48.7412	40.0686	45.7935	31.4697	41.4983	32.4177	26.999	34.1984	83.4452	36.5757	28.8833	27.2495	24.0553
LOC646471	0	0	0.0283599	0.0150195	0	0	0.0159041	0	0	0	0.032378	0	0	0.0324695	0.029745	0	0.0666917	0.029365	0.0336304	0.0343899	0.0334015	0.0306822	0.0164548	0.0454152	0.0644914	0	0.0784585	0	0.0201204	0	0.0155764	0.0143793	0.0313069	0.0144329	0	0.0512337	0.0540991	0.0178696	0	0.0819528	0.049127	0.016366	0.0336053	0.116734	0	0.0523044	0.0346291	0.126345	0.0523106
AUNIP	0.0452367	0.0258801	0	0.04557	0.0691647	0	0	0	0	0.0411098	0.0245591	0.089914	0.0193635	0	0.045124	0.065211	0.0758798	0.0222738	0	0.0782555	0.050671	0	0	0.0918614	0	0.1103	0	0	0.213662	0	0.0708892	0	0.0474934	0.0437902	0.0520017	0	0.0820697	0.0271087	0.129384	0.0745948	0.0248423	0.0248277	0.0254901	0	0.028	0.0793472	0.105067	0.0479171	0.0991957
PAQR7	1.63954	3.07164	3.82112	3.81142	3.50764	2.75129	3.61309	2.77279	4.07386	5.23943	6.65136	5.85509	4.42674	6.45437	4.43908	5.19444	4.5735	6.9905	4.75477	6.98154	6.61945	3.89302	6.26348	4.3355	3.48743	5.07395	6.31431	5.93114	7.05091	5.99337	7.00197	6.96778	7.26361	6.92398	9.44433	4.93224	5.88361	4.75062	5.89516	5.54579	6.29271	5.87368	3.30961	6.3276	8.09623	6.32048	7.12776	6.7368	3.6347
STMN1	5.30739	5.46721	4.90383	6.1538	6.44247	7.2985	8.19369	9.2049	3.95209	3.58648	4.33441	12.5628	3.8964	4.70889	3.37861	3.42218	2.43489	3.00786	3.46181	6.48708	5.08117	3.00275	9.34517	5.51163	2.142	8.38764	5.42663	4.09932	6.97859	6.76444	7.40874	3.19366	7.87404	3.45439	6.01418	2.66724	3.4565	4.25882	4.39397	7.44694	3.02257	3.71789	4.78839	3.85601	2.52699	4.93319	4.75283	3.66783	2.48015
SNRPFP2	0	0	0	0	0	0	0	0	0	0	0	0	0	0	0	0	0	0	0	0	0	0	0	0	0	0	0	0	0	0	0	0	0	0	0	0	0	0	0	0	0	0	0	0	0	0	0	0	0
RPL39P7	0	0	0	0	0	0	0	0	0	0	0	0	0	0	0	0	0	0	0	0	0	0	0	0	0	0	0	0	0	0	0	0	0	0	0	0	0	0	0	0	0	0	0	0	0	0	0	0	0
MIR3917	0	0	0	0	0	0	0	0	0	0	0	0	0	0	0	0	0	0	0	0	0	0	0	0	0	0	0	0	0	0	0	0	0	0	0	0	0	0	0	0	0	0	0	0	0	0	0	0	0
PAFAH2	8.03059	7.22215	7.08788	9.25419	6.80581	8.77058	8.43642	7.75041	6.5823	8.23785	11.4115	10.475	10.6119	13.5802	10.8021	12.8701	13.5045	12.0121	14.3058	12.3662	10.733	11.5963	10.0378	13.7595	16.7924	14.9638	13.0779	10.2532	13.7517	10.8362	13.2995	11.5881	12.7266	10.0853	9.58121	11.0277	13.5392	10.7186	11.7454	14.0449	13.8484	13.1557	13.7467	14.8681	6.77817	12.343	11.3277	13.1141	13.514
RNU6-110P	0	0	0	0	0	0	0	0	0	0	0	0	0	0	0	0	0	0	0	0	0	0	0	0	0	0	0	0	0	0	0	0	0	0	0	0	0	0	0	0	0	0	0	0	0	0	0	0	0
EXTL1	0	0	0	0	0	0	0.0289403	0	0	0	0	0	0	0.014771	0	0	0	0	0	0.0156446	0	0	0	0	0	0	0.0285538	0.0164181	0	0	0	0	0	0	0	0	0	0	0	0	0	0	0	0	0	0	0	0.0143692	0
SLC30A2	0.0217947	0	0	0	0.0444307	0.0232741	0.0232484	0	0.132475	0	0.0946593	0.0433199	0.0746335	0.094927	0.0217404	0	0.0731166	0.0214627	0.0737406	0	0	0	0	0.0442581	0	0	0.0688136	0.105512	0	0.0277781	0.0227693	0.0210195	0.022882	0	0	0	0	0.0261216	0	0.047919	0.0478754	0.0239236	0.0491237	0.0731312	0	0.0764578	0.118114	0.0692584	0
TRIM63	0.0307538	0	0	0	0.0626948	0	0	0.105178	0	0	0.400712	0.213946	0.0789847	0	0.153386	0	0.0343908	0.0908559	0.0346843	0	0	0	0	0.0936768	0	0	0.161834	0	0.332014	0.23518	0.0963869	0	0.193728	0	0.0707059	0	0.0371963	0.589749	0	0	0.0337777	0	0.20795	0	0	0.251737	0.0238096	0.0651521	0
PDIK1L	3.71783	4.26752	4.02008	4.59207	3.30683	4.70353	3.15749	4.03585	1.79922	2.19505	4.80821	4.36556	3.81127	5.20858	3.54321	4.98393	4.74009	5.13033	5.04761	5.14794	4.84084	4.09343	5.12237	4.42404	7.042	6.75554	4.93466	3.98377	6.71084	3.04833	5.15815	4.84168	4.57456	4.01156	3.53883	4.47549	7.9336	4.29982	4.90363	5.32365	6.11208	4.41889	4.84369	4.19806	1.06999	2.93525	3.70334	3.8127	2.60673
FAM110D	0.464597	0.245352	0.475847	0.432018	0.254996	0.305312	0.228731	0.203707	0.0868914	0.227345	0.155219	0.106552	0.520121	0.272401	0.213895	0.154555	0.359682	0.246356	0.362751	0.535807	0.160126	0.367723	0.236652	0.181432	0.115938	0.34856	0.526578	0.735311	0.337597	0.728792	0.410699	0.275736	0.412731	0.83029	0.164331	0.122806	0.216124	0.299832	0.204434	0.510743	0.117757	0.196145	0.281929	0.239836	0.353931	0.125373	0.35969	0.26499	0.250775
ZNF593	18.7145	11.9069	31.6064	16.7389	21.5564	35.5782	22.2902	18.3687	21.7303	18.5325	21.1404	18.015	18.4641	11.057	11.5523	12.0977	10.2292	8.92543	10.1272	15.7759	8.27226	7.08068	9.81757	7.58359	10.164	9.10579	7.77244	13.3056	13.4768	23.7452	26.4775	27.1137	16.7405	25.7524	19.4873	13.6499	17.3568	26.5537	18.5302	12.1779	22.1215	11.6069	11.2546	6.57054	55.4767	15.5053	8.90115	16.5343	9.9373
CNKSR1	0.106502	0.194976	0.324126	0.386231	0.499364	0.2957	0.113605	0.169977	0.388412	0.464572	0.393177	0.211687	0.0911758	0.301515	1.01987	0.122822	0.166736	0.104879	0.720679	0.122826	0.0954367	0.460251	0.0470156	0.259525	0.0460671	0.0519364	0.112088	0.335135	0.143723	0.244332	0.623079	0.431397	1.07342	0.103096	0.342801	0.0487959	0.257625	0.127645	0.0731068	0.093664	0.187158	0.327333	0.240047	1.11973	1.92489	0.0996314	0.544193	0.225625	1.15835
CATSPER4	0	0	0	0	0	0	0	0	0	0	0	0	0	0	0	0	0	0	0	0	0	0	0	0	0	0	0	0	0	0	0	0	0	0	0	0	0	0	0	0	0	0	0	0	0	0	0	0	0
LOC100420494	0	0	0	0	0	0	0	0	0	0	0	0	0	0	0	0	0	0	0.094647	0	0	0	0	0	0	0	0	0	0	0	0	0	0	0	0	0	0	0	0	0	0	0	0	0	0	0	0	0	0
LOC101928303	2.42516	7.45751	5.95837	6.10756	2.62646	6.42047	7.76074	4.78058	7.18619	7.75961	9.65525	8.68663	12.457	5.94156	7.45894	5.89948	2.93796	5.32372	8.83211	4.13704	4.4143	3.84697	6.24514	5.84811	6.17378	6.52919	5.47694	3.97468	9.74996	8.04933	11.4012	6.28578	13.2081	9.78171	4.76255	8.62287	18.638	11.5054	11.2137	4.72111	6.32608	6.98786	7.11735	7.91146	11.5709	9.9847	3.36395	6.20807	5.09634
CEP85	1.20498	1.56258	1.2988	1.0655	0.887058	1.50123	1.54242	1.03789	1.25326	1.49657	2.66036	2.78093	2.48725	2.02642	2.07007	2.08444	2.41049	2.84789	3.23135	2.31612	2.15957	2.34193	1.35941	2.81397	2.59157	3.23189	2.07136	1.81487	3.84844	2.32074	1.93025	2.42753	3.19083	2.60506	2.09316	2.85244	3.22248	3.59445	2.84905	2.44327	2.51457	2.39551	2.53487	2.71047	3.51374	2.88074	1.97981	2.5953	2.28999
MRPS6P1	0	0	0	0	0	0	0	0	0	0	0	0	0	0	0	0	0	0	0	0	0	0	0	0	0	0	0	0	0	0	0	0	0	0	0	0	0	0	0	0	0	0	0	0	0	0	0	0	0
SH3BGRL3	45.7213	37.3357	46.9679	32.2309	51.7321	32.6541	57.8893	63.4822	32.9572	38.4428	27.6863	71.4105	32.0327	32.4452	30.8922	21.4065	29.4972	23.4744	28.1512	31.9981	22.9806	19.6018	37.3056	29.0142	27.6788	44.1281	25.1907	26.0718	32.3003	47.3782	32.6093	36.1805	41.2326	37.592	34.7584	25.178	29.8356	32.6096	30.7924	29.2661	29.776	23.1633	34.0205	27.5908	46.9246	48.3811	22.0855	36.9955	22.1511
UBXN11	1.39317	1.35346	3.87495	1.24455	1.12533	1.7123	1.82256	1.88787	2.07709	2.72325	2.08354	2.74299	2.27286	2.4329	1.83545	0.985214	1.7049	2.12263	2.28272	2.48585	1.88441	1.54167	2.03073	1.7615	1.8192	2.69192	1.60457	2.9587	3.29897	3.35026	1.785	2.40836	4.388	2.79902	2.68933	2.73991	2.13012	2.74091	1.53373	1.9939	1.41467	1.81779	2.31064	1.76404	7.97243	2.55126	1.46525	3.06281	1.75228
CD52	23.1881	11.4766	11.0779	23.3589	27.3733	10.9414	39.6905	33.6884	3.93334	11.4674	14.1698	79.531	21.1439	28.772	16.3526	13.8371	22.7946	10.9395	13.5015	19.9012	12.0808	7.65709	35.7086	36.0275	19.2435	51.9371	18.0478	10.0509	20.2306	13.4711	6.0844	28.2921	44.2736	18.5837	17.3573	9.38872	14.8707	33.2206	36.5231	24.3056	27.7187	12.3122	21.2703	11.8218	11.2151	38.4659	9.76933	30.1599	9.64913
AIM1L	0	0.0237633	0.009876	0	0	0	0	0	0	0.0188737	0.0112752	0.0412799	0.0355594	0	0.0103583	0	0.0348367	0.010226	0.0234226	0.0359274	0	0	0.0114603	0.0527174	0.0336874	0.113938	0.0109288	0.0125679	0.0140133	0	0.0542425	0.0100148	0.109022	0.0402085	0	0.0118943	0.050238	0.0373372	0.0237603	0.0228312	0.0798365	0.0113985	0.0351077	0.0696872	0.102839	0.0485715	0.0401971	0.0439979	0.0182165
RPL34P4	0	0	0	0	0	0	0	0	0	0	0	0	0	0	0	0	0	0	0	0	0	0	0	0	0	0	0	0	0	0	0	0	0	0	0	0	0	0	0	0	0	0	0	0	0	0	0	0	0
ZNF683	0.0314463	0.0359811	0	0.063356	0.256426	0.0335808	0.637331	0.0358487	0.229369	0.0285775	0.102434	0.375023	0.107684	0.136964	0.501887	0.0453314	0.386817	0	0.0709306	0.0362662	0	0.0647125	0	0.0957862	0	0.421713	0.23167	0.0380592	0.0848726	0.400793	0.0328524	0	0.231105	0.182645	0.108447	0	0	0	0.323789	0.276558	0	0.345179	0.212633	0.0703444	0.194642	0	0.0973828	0.333096	0.0275824
LIN28A	0	0	0	0	0	0	0	0	0	0	0	0	0	0	0	0	0	0	0	0	0	0	0	0	0	0	0	0	0	0	0	0	0	0	0	0	0	0	0	0	0	0	0	0	0	0	0	0	0
DHDDS	4.43452	2.62065	3.21332	3.25631	3.82471	2.89682	3.48275	3.98132	3.35697	4.07425	7.68993	6.27972	7.23119	6.50894	5.75213	5.43252	6.61194	6.95835	6.68668	7.08123	5.60407	4.99739	4.64311	7.71866	10.346	10.0403	6.76988	6.50731	10.0396	6.87342	8.06075	6.47	9.24326	7.02874	7.18905	7.33073	8.48728	7.82633	6.85741	8.66068	8.79553	6.4724	9.02486	7.21281	8.4858	8.28171	6.01125	9.70427	8.1497
RPL17P9	0	0	0	0	0.0838613	0	0	0	0	0	0	0	0	0	0	0	0	0.08102	0	0	0	0	0.0907998	0	0	0	0	0	0	0	0	0	0	0	0	0	0	0	0	0	0	0	0	0	0.407395	0	0	0	0
LOC101928324	0	0	0	0.0699825	0	0	0	0	0	0.0631329	0	0	0	0	0.0692976	0	0	0	0	0	0.0778162	0	0	0	0	0	0.0731145	0	0	0	0	0	0	0	0	0	0	0	0.0794788	0	0	0.0762564	0	0	0	0.0812365	0	0	0
HMGN2	123.756	88.2092	99.6263	137.793	139.679	139.778	113.392	109.769	84.0335	68.4501	88.9629	111.033	78.2173	66.7753	68.7049	68.5851	68.4846	70.8236	80.8925	87.1536	72.596	67.9095	112.465	80.0159	86.7448	79.0805	81.4266	78.138	89.9989	109.749	82.3308	101.294	113.551	110.32	94.5352	77.182	124.222	98.3974	92.217	74.7446	86.9506	63.2464	66.773	68.096	88.0038	71.4848	53.8809	66.1307	56.9681
DPPA2P2	0	0	0	0	0	0	0	0	0	0	0	0	0	0	0	0	0	0	0	0	0	0	0	0	0	0	0	0	0	0	0	0	0	0	0	0	0	0	0	0	0	0	0	0	0	0	0	0	0
RPS6KA1	2.55719	2.19447	4.77509	4.77508	2.38403	2.61421	6.13744	4.58609	4.07541	3.61338	7.7034	12.6139	6.92802	4.27856	3.95065	3.73127	5.31817	3.63915	5.87353	7.89435	3.44075	6.7384	4.35376	6.6177	14.349	10.3222	7.97549	3.96304	9.23744	5.12731	5.31049	8.21074	8.03789	4.72443	4.033	4.3043	4.97879	10.1664	6.93934	5.31382	6.61055	4.39872	7.71424	6.19124	3.20423	17.7411	8.54682	10.2402	7.9188
MIR1976	0	0	0	0	0	0	0	0	0	0	0	0	0	0	0	0	0	0	0	0	0	0	0	0	0	0	0	0	0	0	0	0	0	0	0	0	0	0	0	0	0	0	0	0	0	0	0	0	0
RN7SL679P	0	0	0	0	0	0	0	0	0	0	0	0	0	0	0	0	0	0	0	0	0	0	0	0	0	0	0	0	0	0	0	0	0	0	0	0	0	0	0	0	0	0	0	0	0	0	0	0	0
LOC101928728	0.71084	0.504837	0.582801	0.592615	0.249848	0.602036	0.575225	0.307376	0.178788	0.668266	0.345994	0.535923	0.545594	0.293592	0.366759	0.353348	0.438568	0.627595	0.387022	0.367493	0.576582	0.378315	0.459884	0.696857	0.371087	0.418366	0.309568	0.385662	0.893111	0.65606	0.204862	0.638275	0.7463	0.877932	0.845321	0.589603	1.18586	0.440669	0.336515	0.350302	0.323062	0.511213	0.386733	0.520903	0.394469	0.429946	0.474423	0.57121	0.365497
ARID1A	2.93102	2.79475	4.13309	2.60751	2.96173	3.9294	2.49039	2.24927	3.54772	4.9871	3.84383	4.11085	3.98111	3.48857	3.99955	3.14605	3.83102	4.74189	4.82964	2.61203	3.63844	4.13208	2.78667	3.51708	2.57952	3.53466	2.9579	3.16347	3.22765	4.25318	4.29487	3.63441	4.22288	3.72779	3.87986	4.6653	5.34056	3.50531	4.45652	3.71733	4.27139	3.38445	4.18972	5.63414	6.21227	5.90527	5.01482	7.49965	4.47399
PIGV	13.842	15.2477	11.7447	14.0369	12.7565	21.1981	14.3327	13.7838	13.9144	13.5172	18.9523	17.6764	13.4438	19.0661	11.9322	18.4395	13.7683	15.9544	16.6505	13.9656	18.8495	18.32	13.5882	13.3245	17.679	13.8868	16.3915	18.3813	18.8289	15.7628	13.9989	16.0872	16.6999	17.0392	15.9544	16.7839	19.0379	15.5297	16.1735	15.5411	17.2477	16.7115	14.9763	20.0587	16.4738	14.3975	15.9963	13.7251	12.1089
RN7SL165P	0	0	0	0	0	0	0	0	0	0	0	0	0	0	0	0	0	0	0	0	0	0	0	0	0	0	0	0	0	0	0	0	0	0	0	0	0	0	0	0	0	0	0	0	0	0	0	0	0
ZDHHC18	5.65645	5.20155	7.82189	6.92165	6.96827	7.83768	5.95969	7.29889	6.47558	8.78286	6.34904	7.50105	6.09022	6.6126	7.66737	7.35365	7.78062	7.10808	6.59462	5.90311	6.33596	7.76611	5.15115	6.71217	7.84289	6.93833	6.0627	8.12694	7.21182	8.42562	6.23566	8.45061	7.92423	7.5919	6.92122	7.90999	8.68815	8.63023	7.44402	7.0957	7.56568	5.80899	6.25728	7.06411	13.2313	8.44052	5.7091	8.67497	5.32667
SFN	0.0414183	0	0.0393912	0.0417234	0	0	0.0441808	0	0	0	0.0449722	0.0823243	0.70916	0	0	0.0597065	0.185266	0.0407873	0.140135	0.573199	0.139182	0	0.182843	0.0420536	0	0.0504948	0.0871814	0	0.223573	0.0527889	0.0432703	0.199725	0.39136	0.160375	0.0952245	0.094883	0.0500948	0.148923	0.0947702	0.182128	0.59138	0	0.0466768	0.509582	0	0.339031	0.032066	0	0.472277
GPN2	3.13805	2.31118	1.6466	2.25279	1.98535	3.00439	2.77022	3.0017	2.01703	3.21234	3.99478	3.58465	4.13779	4.08463	2.95033	5.35559	5.92927	5.82529	4.88153	5.69894	4.40388	4.67627	2.78653	4.83422	6.04569	4.83713	3.94799	5.1949	5.40296	3.21803	4.82335	4.97447	3.59754	3.94553	3.81465	4.70991	4.79881	5.10118	3.67266	6.10643	3.56545	5.26583	5.77216	5.93045	3.61678	6.8329	5.75255	6.41874	5.85294
GPATCH3	3.19781	2.48809	3.47924	3.4533	2.86838	3.05972	2.97447	2.94556	3.17217	2.37136	5.24996	4.70349	4.51161	3.92771	3.11328	4.05662	3.60459	4.05602	3.23142	3.2749	3.58196	4.21163	3.52921	3.50661	4.81354	4.58473	3.554	3.6845	4.45348	5.51035	5.29182	5.45261	4.6734	4.77953	4.2936	3.92657	4.08429	4.32324	4.59506	4.27476	4.49566	3.48208	4.23808	3.49085	6.99892	4.7266	3.0105	4.76929	3.59024
NR0B2	96.9315	55.8962	53.9594	44.0312	39.9227	552.836	15.7243	383.141	284.953	32.7508	75.0514	31.1312	22.1581	49.6469	10.9001	42.5001	78.8282	25.0664	9.95573	42.4025	23.232	59.392	36.0846	42.2912	96.1532	57.3626	9.96704	50.1001	25.5023	49.0455	83.8957	35.17	53.6728	81.4288	45.2704	38.3836	26.6401	58.3443	43.4856	45.3654	20.6618	24.0363	12.6527	18.7883	84.9828	14.9327	13.9339	56.2397	32.8507
NUDC	41.4571	54.4478	34.8853	45.2125	36.4698	49.0511	46.7858	42.4664	56.8986	43.6266	50.6901	55.621	50.5622	34.445	29.0675	36.9401	54.4561	32.0096	31.1026	61.843	40.6158	37.1546	57.3245	39.5004	80.6947	63.2875	37.3082	47.5209	47.5539	65.1674	77.5202	54.0922	59.3267	80.9317	40.5083	48.7936	76.3753	64.8817	65.6452	40.0926	53.2213	46.232	39.2047	37.3641	88.1011	61.2303	25.8862	54.5101	31.2775
KDF1	1.63123	1.62452	1.49394	1.55196	1.75509	4.64521	1.64336	2.5139	2.9011	1.04318	2.3616	2.16153	1.24133	1.54596	0.903981	1.65476	1.65524	1.42789	1.70344	1.14966	1.35348	2.23791	0.766788	1.34954	2.58061	1.25215	1.30349	2.23019	1.10066	2.34856	2.33535	1.63147	2.47376	1.60831	1.9099	1.66085	1.68066	1.412	1.48607	2.02571	1.49302	1.16055	0.851082	1.99344	5.16057	1.1657	1.40322	1.5039	1.29831
RPL12P13	0	0	0	0	0	0	0	0	0	0	0	0	0	0	0	0	0	0	0	0	0	0	0	0	0	0	0	0	0	0	0	0	0	0	0	0	0.0697825	0	0	0	0	0	0	0	0	0	0	0	0
RPL32P6	0	0	0	0	0	0	0	0	0	0	0	0	0	0	0	0	0	0	0	0	0	0	0	0	0	0	0	0	0	0	0	0	0	0	0	0	0	0	0	0	0	0	0	0	0	0	0	0	0
TRNP1	1.62082	1.56678	1.59464	0.591171	0.883018	1.16384	1.19236	2.58045	0.951213	0.838058	0.758574	2.02738	0.64594	0.669432	0.585385	0.684832	0.781249	0.577907	1.04005	0.354512	0.563439	0.77635	0.308412	0.82284	0.725255	1.32869	1.26467	0.845542	0.75423	0.747956	1.02181	0.862435	1.78969	0.784494	0.674608	0.704199	0.642185	0.401916	0.543506	1.01378	0.98217	0.858892	0.661355	0.937685	0.622694	0.784271	0.843768	1.24324	0.490227
FAM46B	0.0917692	0	0.0872778	0.138668	0.0233851	0.293995	0	0.0261542	0.167341	0.125096	0	0	0.0196408	0.0249813	0.0457702	0.0992174	0	0.0677783	0.0258744	0.0529175	0.102793	0.118031	0	0.0232942	0.0744272	0.0279699	0.0482913	0	0	0.292407	0.0239682	0.0442525	0.0481736	0	0.0527465	0	0.0554967	0.027497	0.0262474	0.126105	0	0.0503665	0.10342	0.0513212	0.198807	0	0.0177619	0.0243017	0
SLC9A1	0.528341	0.249698	0.808341	0.370249	0.339513	0.343428	0.526825	0.510652	0.670211	0.615832	0.611089	0.730537	0.580137	0.912971	0.756165	0.678843	0.822015	0.622087	1.39899	0.768275	0.45029	0.64999	0.557743	0.921287	0.732794	1.26024	0.930784	0.931366	0.774986	0.936886	0.611962	0.509547	1.31439	1.04513	0.924232	0.763046	0.902963	0.825953	0.696437	0.845974	0.68121	0.844706	1.12612	0.937797	1.06638	1.28937	1.07595	1.24095	1.05781
RPL18AP5	0	0	0	0	0	0	0	0	0	0	0	0	0	0	0	0	0	0	0	0	0	0	0	0	0	0	0	0	0	0	0	0	0	0	0	0	0	0	0	0	0	0	0	0	0	0	0	0	0
CHCHD3P3	0	0	0	0	0	0	0	0	0	0.0513446	0	0	0	0	0	0	0	0	0	0	0	0.0581338	0	0	0	0	0	0	0.0762445	0	0	0	0	0	0	0	0	0	0	0	0	0	0	0	0	0	0	0	0
NPM1P39	0.10464	0	0	0	0	0	0	0	0	0	0	0	0	0	0.0521895	0	0	0	0	0.0603392	0	0	0	0	0	0.0637854	0	0	0	0	0.0546594	0	0.0549299	0	0	0	0.0632801	0	0	0	0	0	0	0	0	0	0	0	0.0458911
SNRPEP7	0	0	0	0	0	0	0	0	0	0	0	0	0	0	0	0	0	0	0	0	0	0	0	0	0	0	0	0	0	0	0	0	0	0	0	0	0	0	0	0	0	0	0	0	0	0	0	0	0
WDTC1	6.38571	3.33646	3.59016	3.54086	3.07591	3.62079	4.47277	4.93473	7.52931	7.43625	6.97046	7.95244	8.53398	11.9867	9.9211	12.3172	10.7177	12.0426	14.9135	9.84102	8.29221	11.9548	4.72743	11.6591	16.1205	12.6215	9.92039	8.59033	9.197	10.6741	8.58406	7.61918	10.1454	6.81608	9.12062	8.76428	10.4027	9.34669	6.24536	11.7538	6.71567	12.0711	14.3038	13.0079	6.33805	14.3793	10.7714	14.2704	12.937
TMEM222	11.8913	7.69333	14.1017	9.58311	7.24255	14.7051	12.841	13.5226	16.8473	14.1418	15.5577	16.3114	19.7318	14.5467	15.4934	17.2265	19.7001	17.9266	15.5965	16.9646	12.2674	12.7187	11.9895	15.353	18.0024	18.3989	14.1219	15.6001	15.7697	19.9832	16.9934	20.4164	23.8592	21.9989	19.1374	17.6563	20.881	18.7564	15.0152	17.6881	14.2214	13.6329	14.89	14.1212	25.0068	22.1797	15.6847	18.7228	10.7134
ACTG1P20	0.0205373	0.070497	0.097661	0	0.0418674	0	0.0219071	0	0	0.0933187	0.0668987	0.0408207	0.0527458	0.0670878	0.0819446	0.148028	0.0688984	0.141571	0.115811	0.0947407	0	0.0211316	0.0226657	0.0834096	0.111042	0.12519	0.0648436	0.0248561	0.194004	0	0.15019	0.0198068	0.0646855	0.0397612	0.0236086	0.070572	0.0745188	0	0.211464	0.0903088	0.0225567	0	0.0462896	0.137824	0	0.0960624	0.0476999	0.0652627	0.108083
RNU6-48P	0	0	0	0	0	0	0	0	0	0	0	0	0	0	0	0	0	0	0	0	0	0	0	0	0	0	0	0	0	0	0	0	0	0	0	0	0	0	0	0	0	0	0	0	0	0	0	0	0
SYTL1	0.0831104	0.22189	0.368866	0.139538	0	0.177503	0.354615	0.221073	0.37046	0.151057	0.421128	0.0825965	0.260885	0.422319	0.414516	0.119808	0.309797	0.0818442	0.15622	0.511195	0.341346	0.17103	0.152873	0.196899	0.179746	0.236421	0.553974	0.43588	0.373854	0.564943	0.405191	0.427489	0.407196	0.455899	0.222925	0.349055	0.301562	0.564457	0.190167	0.12182	0.0304274	0.182457	0.561974	0.247887	0.788785	0	0.300272	0.35214	0.194395
MAP3K6	1.5157	0.573315	1.29856	0.593081	0.893775	0.829356	1.02887	0.985329	0.365471	1.17252	0.598457	0.697144	0.954423	0.982062	0.999619	0.812588	0.770432	1.04853	0.791134	1.2135	0.491094	0.541334	1.14744	0.648649	0.555374	0.717762	0.936027	1.12189	1.26782	1.1974	0.850627	1.03896	1.72282	0.94582	0.921584	0.746102	0.712076	0.915811	0.558911	0.881321	0.577841	0.97625	1.0023	0.756575	3.25645	1.0693	0.756441	1.04823	0.758122
FCN3	231.219	113.233	76.7706	96.1195	122.659	27.1056	637.815	198.981	93.6327	113.281	129.435	78.5881	65.5421	314.879	190.973	249.986	208.69	171.886	229.536	201.891	175.772	226.49	207.831	181.135	192.581	296.924	93.2831	104.288	267.095	117.486	110.043	121.26	168.255	128.675	121.086	146.9	87.3771	209.751	90.8806	275.085	178.897	232.71	218.478	144.422	204.116	205.729	195.638	167.199	139.577
CD164L2	0	0	1.88108	0.811741	0	0.899613	0	0	0	0	0	0	0	0	0	0	0	0	0.28916	0	0.533358	0	0.282963	0	0	0	0.578229	0	0	0.420146	0	0	0	0.106369	0	0	0	0	0	0	0	0.281436	0.0825555	0	0	0	0	0	0
GPR3	0.592291	0	0.0244914	0	0.0262488	0	0.274694	0	0	0.0468049	0	0	0	0.0280405	0.0256876	0.334102	0.0287972	0	0	0	0.0576907	0.0794908	0.0284206	0.0261468	0	0.0313951	0	0	0	0	0	0.0496716	0	0	0	0.0294967	0	0.0617284	0	0.0283096	0	0	0.0290213	0	0	0.0301132	0	0.136388	0.0677626
WASF2	9.22893	4.82578	6.3851	6.99437	5.08858	6.19917	6.28415	6.66146	6.01075	4.53679	8.21396	8.8202	6.67274	10.4136	9.03421	10.8775	12.224	11.7348	11.692	9.37509	9.24492	10.4997	6.67062	10.4678	11.0864	12.7088	10.8202	8.04449	7.84685	9.93419	6.85403	8.08898	8.43422	6.23053	7.80565	7.53666	7.04436	7.49634	8.07477	12.3114	8.24564	8.31426	12.0928	10.4187	6.9259	12.626	10.4251	12.9972	8.43886
AHDC1	0.539682	0.62731	1.13245	0.655841	0.488976	0.841601	0.539127	0.644533	1.94739	1.03539	0.846429	0.570398	0.990042	0.680923	1.10231	0.901466	0.919627	0.7761	1.08205	1.03733	0.585323	0.793282	0.652336	0.504472	0.333483	0.511738	0.667161	1.00568	0.543329	1.6268	0.805448	0.875736	0.971321	0.588764	0.827186	0.647601	0.79779	0.893232	0.597829	1.0359	0.28226	0.902699	0.984707	0.891066	3.31923	0.921583	1.14072	1.86016	1.07447
FGR	4.02499	1.93203	2.95036	2.90748	2.92191	2.03378	3.95835	3.02168	1.45598	1.249	2.4943	6.69286	3.02556	4.14755	3.54492	1.6133	2.17365	2.08818	2.14791	2.37757	2.37522	1.69699	4.09542	2.85075	2.16563	5.43365	1.94241	3.32682	6.17355	3.05296	1.90762	3.42736	4.22578	2.52783	3.06956	2.49632	2.70718	2.91797	3.27955	3.25922	2.5015	2.88796	4.18199	2.50349	3.20835	4.95923	2.1433	3.18201	1.54994
LOC729973	0	0	0	0	0	0	0	0	0	0	0	0.0963136	0	0.105526	0	0	0	0	0.109299	0	0.108555	0	0	0	0	0.118151	0.203992	0	0	0	0	0	0	0	0	0	0	0	0	0	0	0	0	0	0	0	0	0	0
IFI6	33.249	32.3191	72.6396	71.5814	49.319	19.8156	52.2204	54.8702	33.8755	28.0862	33.145	98.9414	18.5967	39.9279	15.3512	24.0107	26.4163	51.1406	16.3564	29.7997	26.1057	16.2258	70.4539	53.6287	19.3811	160.597	19.9293	96.2717	35.7243	32.045	34.0741	68.4692	54.1234	30.7144	19.2198	27.4932	24.1285	57.8392	16.0126	26.3867	40.6222	19.6734	27.6924	10.9795	224.694	49.6925	37.4107	141.815	16.7204
CHMP1AP1	0	0	0	0	0	0	0	0	0	0	0	0	0	0	0	0	0	0	0	0	0	0	0	0	0	0	0	0	0	0	0	0	0	0	0	0	0	0	0	0	0	0	0	0	0	0	0	0	0
RNU6-424P	0	0	0	0	0	0	0	0	0	0	0	0	0	0	0	0	0	0	0	0	0	0	0	0	0	0	0	0	0	0	0	0	0	0	0	0	0	0	0	0	0	0	0	0	0	0	0	0	0
FAM76A	5.78947	2.07011	2.52862	2.74173	2.24502	2.88962	2.23195	1.84728	2.44802	1.61556	2.44275	2.29834	3.95968	2.03852	2.16564	1.79163	2.04076	2.69571	2.59046	2.97555	2.48472	1.97487	3.36835	2.93914	3.52155	3.39483	2.26837	2.15159	3.09964	2.58661	2.46536	2.33659	2.72531	2.26915	2.02551	1.96419	3.13961	3.05459	2.57381	2.26562	3.2312	2.22769	2.5708	2.58665	1.49961	2.37317	2.13148	1.64978	2.62184
RPEP3	0	0	0	0	0	0	0	0	0	0	0	0	0	0	0	0	0	0	0	0	0	0	0	0	0	0	0	0	0	0	0	0	0	0	0	0	0	0	0	0	0	0	0	0	0	0	0	0	0
STX12	26.8699	9.81646	8.12572	10.6739	10.7102	10.6161	11.4724	11.5549	7.2684	6.68738	10.8712	12.3762	10.434	13.4637	11.5752	12.0104	13.4512	13.5003	15.6009	16.4224	12.4235	12.2857	13.7047	17.4756	17.0626	20.1423	14.7074	11.7964	17.9035	10.6189	11.9382	11.4643	12.963	7.68847	6.58839	9.32036	13.0722	10.3885	9.39022	15.3625	13.7942	12.5628	14.7719	9.53641	4.70807	10.4667	10.9012	9.68719	9.15423
RNU6-1245P	0	0	0	0	0	0	0	0	0	0	0	0	0	0	0	0	0	0	0	0	0	0	0	0	0	0	0	0	0	0	0	0	0	0	0	0	0	0	0	0	0	0	0	0	0	0	0	0	0
PPP1R8	9.37669	7.53863	6.97439	8.48388	6.73514	9.66646	8.82059	8.88244	6.0593	4.9288	12.0267	12.1086	10.398	10.2724	8.40085	9.11225	10.6351	10.6819	10.9628	11.7609	9.13407	9.54976	11.5287	11.6728	13.6916	12.5491	10.994	8.41316	13.7876	11.5615	11.1925	10.1666	12.2504	9.96421	7.70552	10.6309	14.9442	12.2682	11.23	11.5677	13.9483	10.6699	11.6648	9.50513	6.31213	11.925	9.97986	9.99297	8.19103
SCARNA1	0	0	0	0	0	0	0	0	0	0	0	0	0	0	0	0	0	0	0	0	0	0	0	0	0	0	0	0	0	0	0	0	0	0	0	0	0	0	0	0	0	0	0	0	0	0	0	0	0
THEMIS2	5.63845	2.60808	3.78417	2.41702	3.50543	2.45544	11.6878	4.17124	1.77438	4.01566	1.69339	3.4774	1.5919	4.5067	2.53297	3.08407	2.8396	3.40635	6.20122	2.97463	2.79955	4.13518	3.64099	3.65422	2.68106	6.16717	2.54623	3.43628	3.85846	1.7074	1.73375	3.22031	3.86251	1.6839	1.72385	1.35123	1.18497	2.25261	2.31037	3.64875	1.44939	4.3895	4.48408	3.64526	2.69795	4.32545	3.03402	4.59589	1.98176
RPA2	11.5498	7.99292	7.51713	12.9246	11.8011	9.27262	13.2702	12.8495	8.83042	9.358	13.2359	13.6911	12.2465	14.7885	13.2422	13.9616	16.5259	16.3345	16.4158	26.4155	12.9061	16.9526	17.2926	24.8104	19.4115	26.2617	17.135	11.9239	19.2294	18.587	13.4619	13.2057	18.4958	19.7477	12.6052	19.0632	17.0998	22.8155	15.8246	18.2347	19.5937	12.2503	16.1213	19.6731	8.64763	19.7544	13.8114	17.9238	10.2771
SMPDL3B	0.045673	0.0261297	0.0217188	0.0230047	0.116386	0.0243865	0.0730789	0.338436	0.0277615	0.124519	0.049592	0.0680859	0.0391005	0.174063	0.0911183	0.13168	0.102149	0.0449771	0.154531	0.237031	0.102319	0.211475	0.201625	0.370989	0.123473	0.278409	0.240343	0.193471	0.061635	0.145529	0.286291	0.220242	0.16783	0.0442125	0.0262516	0.130787	0.0552408	0.191591	0.156758	0.200838	0.100328	0.100268	0.102943	0.153253	0.16962	0.213633	0.21216	0.0967584	0.0200305
XKR8	4.16783	4.72256	5.09912	7.52068	4.41325	4.49394	5.33066	5.2818	4.4518	4.08178	6.6344	5.83105	5.21353	5.06697	5.67107	6.76644	5.02272	4.70205	4.42668	4.54998	4.39656	4.10107	4.10852	3.96471	5.51336	4.06988	4.5142	6.21965	5.67903	5.5699	5.28421	5.13179	6.16002	5.54262	5.72143	5.14473	8.07527	5.55298	5.5784	5.40474	5.08873	4.55272	4.49178	4.48062	7.8895	5.44151	3.79062	6.47216	4.48978
EYA3	1.55416	2.28494	2.11392	2.05541	1.7523	2.5961	2.21351	1.65296	2.12155	2.1304	3.10163	2.60589	3.107	3.1104	2.34708	3.34182	3.73806	3.47992	3.27056	3.56472	3.07325	3.01065	2.75011	3.491	4.77896	3.7048	3.59118	2.67961	3.73767	3.1317	2.62143	2.77167	2.98991	2.94169	2.77469	3.43106	3.42342	2.64316	2.76145	3.68431	2.85131	3.12601	4.16832	3.49603	3.46095	3.9698	2.756	2.80506	2.52076
RN7SL559P	0	0	0	0	0	0	0	0	0	0	0	0	0	0	0	0	0	0.18059	0.206821	0	0	0.18869	0	0	0	0	0	0	0	0	0	0	0	0	0	0	0	0	0	0	0	0	0	0	0	0	0	0	0
SPCS2P4	15.9111	17.4179	11.3857	23.8114	18.2065	17.3996	16.646	18.1387	12.9726	14.3205	21.4294	18.3975	20.7269	13.8685	20.6405	19.408	20.9579	14.7648	20.5759	22.0552	16.9228	10.9012	19.5018	21.9416	20.5973	18.7451	20.6101	12.6375	29.4721	10.2859	14.305	14.2017	19.6764	18.6605	12.4868	17.9621	23.3152	16.7779	19.9099	12.572	24.6591	8.64867	12.0691	12.7911	4.68748	13.2388	7.69898	16.7729	10.098
LOC100131223	0	0	0	0	0	0	0	0	0	0	0	0	0	0	0	0	0	0	0	0	0	0	0	0	0	0	0	0	0	0	0	0	0	0	0	0	0	0	0	0	0	0	0	0	0	0	0	0	0
RNU6-176P	0	0	0	0	0	0	0	0	0	0	0	0	0	0	0	0	0	0	0	0	0	0	0	0	0	0	0	0	0	0	0	0	0	0	0	0	0	0	0	0	0	0	0	0	0	0	0	0	0
RNU7-29P	0	0	0	0	0	0	0	0	0	0	0	0	0	0	0	0	0	0	0	0	0	0	0	0	0	0	0	0	0	0	0	0	0	0	0	0	0	0	0	0	0	0	0	0	0	0	0	0	0
PTAFR	1.11742	0.618656	0.617067	0.702017	0.563368	0.731354	1.67898	1.12318	0.642686	0.545954	0.691449	1.32544	0.699461	2.99603	1.3064	1.80134	1.81388	2.07063	3.07604	2.1201	1.54774	1.97806	1.69733	2.45211	1.49418	3.76461	1.84623	1.22152	1.60522	0.658493	0.853569	1.44848	1.41284	0.395455	0.787288	0.825753	0.334241	0.734429	0.769785	1.9945	0.567455	1.89919	2.16651	1.50515	0.267732	2.34638	1.89764	2.15089	1.06442
DNAJC8	33.5122	32.7309	28.2035	35.7797	32.775	34.0733	38.0186	40.4904	30.4234	28.0432	37.2924	40.7879	37.3811	35.3818	34.9985	38.3006	39.6149	38.6538	42.9807	46.6561	38.7478	32.164	47.9854	46.4337	49.5867	52.8195	39.7517	38.6174	46.4735	41.9258	41.8129	37.9152	49.0502	40.9241	34.7991	38.3857	53.4835	46.6006	47.3072	41.8614	49.1442	35.0242	39.2624	37.4829	39.1555	42.9768	32.3	37.8513	31.5597
ATPIF1	47.5614	67.8552	63.424	67.1791	55.8623	77.8614	74.2142	78.056	67.4495	65.2065	56.8343	64.1666	60.2885	39.4036	45.5237	48.4951	33.2215	51.462	39.504	57.5596	47.0315	29.9273	71.1946	47.027	50.5135	56.2594	36.4179	73.1096	54.638	81.6421	60.2701	66.5805	57.4791	78.551	56.6255	57.7188	81.1712	81.5549	70.6304	55.9246	60.1932	45.4055	52.1013	46.551	104.166	46.6504	34.6753	46.6033	31.5175
SESN2	7.31758	5.17561	7.88443	5.97184	3.32027	11.4411	6.61998	6.5469	11.8234	7.75834	11.7338	8.5611	11.6172	8.97653	7.56113	12.3958	9.30511	11.8277	7.39966	10.273	7.64328	9.22897	7.32627	7.49253	5.85962	10.2951	7.39269	11.3414	9.87496	12.0418	11.3382	8.6355	10.5352	13.6591	9.42346	10.6275	10.9604	10.0285	11.1094	11.1501	8.39316	8.26958	6.80261	8.46087	19.4551	9.42343	7.3983	11.3324	9.20788
MED18	4.6626	2.83421	4.60069	3.69885	4.01	4.82349	3.41934	4.85026	4.64081	5.69379	5.09432	6.66105	6.46146	5.93374	6.48231	6.55334	7.88619	8.4944	7.72343	8.33475	5.58178	5.69705	5.08149	7.72255	7.5945	7.38969	3.89506	4.83191	7.1966	9.43393	8.67663	1.99543	7.34279	6.45996	4.4219	5.04025	8.28279	6.21693	5.53434	5.54218	5.88921	5.24598	6.99516	8.86558	5.33908	10.6319	7.17444	9.10605	8.10269
PHACTR4	3.90954	4.71331	4.55598	3.60028	2.79633	3.69111	4.07185	2.96486	4.20195	5.03196	3.23385	3.87702	3.77787	2.69488	3.791	3.56772	4.90664	5.38666	4.73089	3.03809	3.90932	3.3925	2.79622	4.31024	4.23672	4.41853	2.77249	3.37106	3.15872	4.49096	3.79511	1.57777	3.03878	2.94803	2.62322	3.42102	5.72294	3.11709	3.37856	4.00272	2.32205	3.71124	5.75792	7.56317	2.6172	6.92617	5.91062	7.24263	5.07014
RNU6ATAC27P	0	0	0	0	0	0	0	0	0	0	0	0	0	0	0	0	0	0	0	0	0	0	0	0	0	0	0	0	0	0	0	0	0	0	0	0	0	0	0	0	0	0	0	0	0	0	0	0	0
SNHG3	4.20212	4.88779	4.0627	2.94678	6.15269	3.24775	4.3338	3.57295	1.24181	4.05084	2.99977	3.25323	3.45829	2.60378	2.33898	2.00803	2.46636	2.03476	1.85901	2.27584	2.73053	2.10213	1.5117	2.40437	2.10883	2.60395	1.71037	2.38835	2.91367	3.40281	2.2799	2.10469	3.36365	3.03396	2.64211	1.91465	4.15577	3.47814	2.81543	2.70534	2.60088	1.98774	2.3809	2.07735	3.93737	2.00896	1.79739	2.48377	0.997809
RCC1	3.34671	3.41758	3.28559	3.82451	2.54931	3.38173	3.85783	4.32804	2.53733	3.43383	5.27498	6.02617	4.74437	4.58458	4.23578	5.91384	5.79484	4.90815	4.44409	5.72726	3.52705	4.64694	3.59426	5.38938	6.9462	8.48928	4.62058	4.15938	4.90484	5.114	5.62049	3.48796	7.12178	4.40668	3.8472	4.57536	6.41989	5.17564	5.29039	5.95385	5.55319	4.68089	4.15689	3.84387	5.50172	5.91236	4.13727	5.54623	4.73465
SNORA73A	1.31558	0	0.500477	0	0.804583	0	0.280665	0	0	0	0	0.522978	0.225253	0.286501	0	0.379295	0	0.259107	0.296743	0	0	0	0	0.267152	0	0	0	0	0	0	1.09953	0	0	0	0	0	0	0	0.301021	0	0	0	0	0.294291	0	0	0	0.278706	0
SNORA73B	0	0	0	0	0	0	0.367707	0	0	0.313267	0	0	0	0	0	0	0	0	0	0.397551	0	0	0	0	0	0.420257	0	0	0	0	0	0.332454	0	0.333692	0	0	0	0	0	0	0.37861	0	0	0.385559	0.853468	0	0	0	0
PRDX3P2	0	0	0	0	0	0	0	0	0	0	0	0	0	0	0	0	0	0	0	0	0	0	0	0	0	0	0	0	0	0	0	0	0	0	0	0	0	0	0	0	0	0	0.0696709	0	0	0	0	0	0
TRNAU1AP	4.83833	3.80411	4.21593	5.90868	4.79396	4.82037	4.38256	5.02266	2.95733	2.84941	3.81538	4.32489	4.23464	3.62014	3.42423	2.88339	3.17377	3.83299	3.23134	3.30431	3.36073	2.30839	5.87671	4.58322	4.03362	5.37137	3.49905	3.59853	4.1583	5.64985	3.55804	3.7017	5.10807	4.81444	3.44899	2.97222	4.05382	4.7946	4.08194	4.1006	5.43281	3.02634	3.13754	3.29533	9.03447	3.41362	3.18082	4.12292	2.53681
SNHG12	1.84252	1.85524	3.15422	2.00459	1.95321	2.99073	1.72957	1.51234	0.985553	2.00932	2.16067	2.92981	3.40714	1.12352	1.76442	1.16868	1.40109	1.37898	1.66241	1.78495	1.56854	0.910003	1.95213	0.972811	1.99245	1.61734	1.6289	5.70877	2.28754	3.09983	2.00191	3.12749	4.56528	3.85259	1.77918	1.43512	3.38733	5.21162	3.45706	1.70145	2.02369	1.4562	0.913641	1.31893	8.48502	1.89603	0.855888	0.780679	0.64645
SNORD99	0	0	0	0	0	0	0	0	0	0	0	1.35321	0	0	0	0	0	0	0	0	0	0	0	0	0	0	0	0	0	0	0	0	0	0	0	0	0	0	0	0	0	0	0	0	0	0	0	0	0
SNORA61	0	0	0.398457	0	0	0	0	0	0	0	0	0	0.358671	0	0	0	0.468509	0	0	0.966355	0	0	0.462381	0	0.453052	0	0	0	0.565382	0	0.437696	0.404059	0	0.811129	0	0	0	0	0.958637	0	0	0.459885	0.944308	0	0	0.489918	0.32436	0	0
SNORA44	0	0	0	0	0	0	0	0	0	0	0	0	0	0.449285	0	0	0	0	0	0	0	0	0	0	0	1.00607	0.434256	0	0	0	0	0	0	0	0.474319	0	0.49905	0	0.472056	0	0	0.452917	0	0	0	0	0	0	0
SNORA16A	0	0	0	0	0	0	0	0	0	0	0	0	0	0	0	0	0	0	0	0	0	0	0	0	0	0	0	0.491929	0	0	0	0	0	0	0	0	0	0	0	0	0	0	0	0	0	0	0	0	0
RAB42	0	0.278418	0.192849	0.163414	0	0.0866149	0.259558	0.277394	0	0.14742	0.176138	0.564256	0.27775	0.706545	0.242722	0.35077	0.272105	0.359432	0.594592	0.65479	0.408839	0.250369	0.447576	0.494123	0.350837	0.939398	0.512183	0.392664	0.27364	0.103377	0.0847363	0.117337	0.255467	0.157032	0.279717	0.18581	0.0981007	0.145818	0.231986	0.401245	0.133627	0.311612	0.731259	0.13608	0.050204	0.995888	0.313974	0.55845	0.0711432
TAF12	7.8826	12.4123	12.102	10.5876	12.4347	10.9029	10.2101	12.6662	8.35056	7.12937	11.3712	13.1683	11.3756	9.35974	8.53692	7.19667	10.3259	10.0543	9.14403	10.3029	9.96476	8.61278	11.1022	8.84199	12.4207	11.8981	8.33556	8.67707	13.0182	8.89844	12.1957	8.94165	10.5221	10.2467	7.24913	10.1468	18.7046	11.8769	13.5702	9.11945	17.5627	9.68261	11.9714	7.76697	8.27117	10.4027	8.19505	9.66175	6.58479
RNU11	0	0	0	0	0	0	0	0	0	0	0	0	0	0	0	0	0	0	0	0	0	0	0	0	0	0	0	0	0	0	1.26445	0	0	0	0	0	0	0	0	0	0	0.442852	0	0	0	0	0.312346	0	0
GMEB1	0.748035	0.693979	0.557603	0.488787	0.659435	0.474967	0.862624	0.55314	0.491546	0.881893	0.680509	0.84387	0.778852	1.16674	0.947838	1.22405	1.35648	1.533	1.43646	1.28238	1.13229	1.04011	0.513184	1.29322	1.28987	1.18308	0.95749	0.636184	1.11859	0.747255	0.865968	0.701929	1.06128	0.743686	0.627495	0.972604	1.05145	0.726924	0.670761	1.11126	0.977021	1.33151	1.29869	1.94468	0.600659	1.51304	1.31478	1.47764	1.01078
YTHDF2	18.3684	12.9807	16.3194	16.3184	18.1973	15.8364	10.9253	12.2437	10.9379	11.7479	21.7787	22.7257	19.5612	16.4189	13.3562	14.9953	15.8082	16.7752	17.4271	18.2513	13.4644	14.6552	18.9179	17.8377	19.9591	20.551	15.5328	12.5036	23.828	14.7311	21.4747	19.9272	22.253	18.3491	14.1041	16.8643	26.6036	19.351	18.4513	14.8367	24.3343	14.5998	14.4483	14.2003	9.35526	16.489	14.4823	15.1058	10.2938
OPRD1	0	0	0	0	0	0	0	0	0	0	0	0	0	0	0	0	0	0	0	0	0	0	0	0	0	0	0	0	0	0	0	0	0	0	0	0	0	0	0	0	0	0	0	0	0	0	0	0	0
EPB41	5.65252	8.84475	8.94881	8.03985	7.68509	6.71099	7.95935	6.99647	5.99816	8.19693	8.98543	8.96402	10.4563	9.80258	9.69672	11.3553	15.5169	12.8377	12.4179	12.7583	9.02707	9.75284	9.08521	13.0165	20.5371	19.0907	11.2147	11.7652	14.4149	9.60944	9.27842	11.4289	11.5146	7.29011	8.77656	9.35982	10.3125	10.6237	8.76439	12.5707	11.1141	10.2714	14.1061	12.1604	11.8946	14.6469	11.9557	14.7256	11.7685
RPL27P4	0	0	0	0	0	0	0	0.309676	0	0.123432	0.147477	0.134983	0	0	0	0	0.151886	0	0	0	0.152139	0	0	0	0	0	0	0	0	0	0	0.130992	0	0	0	0.155575	0	0.325575	0	0	0.149178	0	0	0	0	0	0	0.143871	0
TMEM200B	1.31166	2.42988	1.30686	1.95052	2.05851	0.711461	1.97657	1.80384	1.64516	2.87593	3.07447	2.75193	3.38654	1.42823	1.433	3.48151	1.00113	3.36245	4.4144	2.25705	1.39926	1.94944	2.3667	1.77571	1.2833	3.45202	1.51193	1.81427	3.03439	4.11303	3.11038	4.29699	3.97826	1.79372	6.89285	3.21944	5.76655	3.24393	3.54908	1.19017	3.65873	2.17109	1.03239	3.167	1.90725	2.4833	2.86914	3.6609	1.66182
SRSF4	17.4374	26.849	40.4567	23.2911	25.7174	25.7935	23.9739	20.6394	15.2835	29.0326	23.3515	24.6465	23.9771	14.8147	16.0196	13.8718	17.3089	17.3626	17.2138	20.3832	19.4598	15.1289	21.7867	14.929	16.1093	20.2614	15.3613	25.1428	23.9673	36.2452	25.1441	19.1633	26.6021	32.03	23.6335	23.7213	35.1765	27.5818	27.7076	17.3234	25.3231	14.2964	14.9932	16.8789	79.3897	18.8299	12.25	18.9267	13.0478
MECR	4.16762	3.1557	3.69163	4.85688	3.66499	3.83965	3.96616	3.63317	5.38929	3.21187	5.39034	6.67974	5.45676	5.29435	4.99275	4.91817	5.52862	5.25086	4.88458	6.59702	4.46232	3.88882	5.20829	4.97829	7.02519	6.79946	6.47181	5.66217	7.27829	5.36384	6.7017	5.75322	5.27636	6.94145	5.33102	5.75651	5.78194	7.12522	8.55438	5.79433	6.97829	3.8571	5.15721	5.66682	6.82838	6.04404	4.82403	5.92936	4.90987
PTPRU	1.83481	1.77897	3.00326	2.61685	1.81117	1.09311	1.48335	1.54124	2.1366	2.18521	5.48394	3.66613	4.04269	3.90113	3.36187	4.71919	8.3692	4.94509	3.82278	8.63123	5.30033	2.59339	4.66808	4.85351	1.86924	4.02642	4.65485	4.79195	5.77312	5.03399	6.74936	3.69743	6.01222	9.66596	5.53944	4.34708	8.12921	6.13426	7.39119	6.53951	5.87597	2.93625	4.7994	3.18633	4.44711	7.98376	4.39611	10.4337	5.70053
LINC01756	0	0	0	0	0	0	0	0	0	0	0	0	0	0	0	0	0	0	0	0	0	0	0	0	0	0	0	0	0	0	0	0	0	0	0	0	0	0	0	0	0	0	0	0	0	0	0	0	0
LINC01648	0	0	0	0	0	0	0	0	0	0	0	0	0	0	0	0	0	0	0	0	0	0	0	0	0	0	0	0	0	0	0	0	0.0376445	0	0	0	0	0	0	0	0	0	0	0	0	0	0	0	0
MATN1	0	0	0.0405739	0	0	0.0303718	0	0	0	0	0	0	0	0	0	0	0	0	0	0	0	0	0	0.0144388	0	0	0	0.0172111	0	0.054374	0	0	0.01493	0	0	0	0.0171996	0	0	0.0156331	0	0	0	0	0	0	0.0220192	0	0
MATN1-AS1	0.371956	0.121599	0.328484	0.615573	0.460378	0.709292	0.396765	0.242302	0.129193	0.289734	0.115392	0.316848	0.250195	0.144648	0.13251	0.268097	0.237683	0.261635	0.149819	0.367686	0.0892798	0.0820112	0.205252	0.350686	0.172381	0.421077	0.223695	0.41802	0.250975	0.609519	0.249807	0.256233	0.30683	0.591531	0.305415	0.30432	0.706947	0.350271	0.425541	0.20445	0.46689	0.291634	0.269473	0.148581	1.74316	0.248544	0.205691	0.281425	0.163126
LAPTM5	32.7276	16.9152	18.7079	20.9423	18.8359	11.9959	42.7174	31.738	13.597	15.9758	16.3951	48.2805	16.0073	51.9718	34.7804	33.4035	45.1086	37.7123	51.8829	42.6793	34.8889	39.704	47.0679	57.8187	41.885	89.2555	42.0189	36.314	50.8264	18.0671	13.082	28.0226	35.509	12.969	17.7488	15.5686	8.26374	22.5267	21.5308	45.7614	20.9371	41.8762	62.1747	29.2353	7.19389	53.0555	31.6815	43.7328	21.647
MIR4420	0	0	0	0	0	0	0	0	0	0	0	0	0	0	0	0	0	0	0	0	0	0	0	0	0	0	0	0	0	0	0	0	0	0	0	0	0	0	0	0	0	0	0	0	0	0	0	0	0
RN7SKP91	0	0	0	0	0	0	0	0	0	0	0	0	0	0	0	0	0	0	0	0	0	0	0	0	0	0	0	0	0	0	0	0	0	0	0	0	0	0	0	0	0	0	0	0	0	0	0	0	0
SDC3	6.04103	5.68309	7.49528	5.60341	5.26867	4.50894	11.3904	6.93526	3.54264	5.16129	4.37677	6.95497	3.47815	20.9498	12.6248	16.2823	17.6379	19.24	21.9147	13.4678	9.39958	18.9867	8.87381	16.6625	15.7564	24.2471	11.8763	10.7998	10.5061	5.24596	6.56672	12.2677	13.0086	4.02555	4.84155	4.45873	3.17732	5.55773	4.40475	17.4211	4.29875	15.0017	24.2356	12.5025	3.75236	14.6258	14.0226	19.4223	9.64595
PUM1	7.95988	11.6769	9.90777	10.6065	10.8455	10.5415	9.42942	10.6769	7.38959	10.4232	12.267	11.2579	10.2519	12.8743	9.95785	13.9823	18.2888	14.5717	13.0608	12.5393	11.4312	12.2489	11.3745	13.9663	18.8338	19.0879	15.1581	16.1093	16.8428	8.36618	11.4012	10.3007	10.4913	7.68577	8.74332	11.8631	13.2606	8.52187	11.2589	18.5239	13.4304	12.3234	14.4303	11.7764	6.56084	12.5723	12.5678	12.4705	10.3086
SNORD103A	0	0	0	0	0	0	0	0	0	0	0	0	0	0	0	0	0	0	0	0	0	0	0	0	0	0	0	0	0	0	0	0	0	0	0	0	0	0	0	0	0	0	0	0	0	0	0	0	0
SNORD103B	0	0	0	0	0	0	0	0	0	0	0	0	0	0	0	0	0	0	0	0	0	0	0	0	0	0	0	0	0	0	0	0	0	0	0	0	0	0	0	0	0	0	0	0	0	0	0	0	0
SNORD103C	0	0	0	0	0	0	0	0	0	0	0	0	0	0	0	0	0	0	0	0	0	0	0	0	0	0	0	0	0	0	0	0	0	0	0	0	0	0	0	0	0	0	0	0	0	0	0	0	0
SELENOWP1	0	0	0	0	0	0	0	0	0	0	0	0	0	0	0	0	0	0	0	0	0	0	0	0	0	0	0	0	0	0	0	0	0	0	0	0	0	0	0	0	0	0	0	0	0	0	0	0	0
RPL21P22	0	0	0	0	0	0	0	0	0	0	0	0	0	0	0	0	0	0	0	0	0	0	0	0	0	0	0	0	0	0.123299	0	0	0	0	0	0	0	0	0	0	0	0	0	0	0	0	0	0	0
NKAIN1	0	0	0	0	0	0	0	0	0	0	0	0	0	0	0	0	0	0	0	0	0	0	0	0	0	0	0	0	0	0	0	0	0	0	0	0	0	0	0	0	0	0	0	0	0	0	0	0	0
SNRNP40	10.1619	6.06309	6.09217	7.09478	9.53758	6.19582	7.40532	6.57603	6.19711	4.78504	11.2523	11.3989	12.1449	10.0425	9.80202	10.1527	9.63847	10.1392	11.4984	13.2666	9.84241	8.2129	9.29032	11.8161	10.1909	10.9169	9.74188	7.79332	13.2155	10.1732	13.174	11.9675	12.7814	13.3756	9.36838	10.0263	15.9008	14.3499	11.6258	10.5444	14.8446	9.82918	9.07094	9.11523	10.4208	13.7654	8.41258	11.5811	8.85441
ZCCHC17	6.40765	5.2879	4.71884	7.34026	6.32902	7.78116	9.7384	9.21169	6.0662	4.86975	7.2961	10.1719	7.06327	7.71807	6.61793	6.37594	6.75326	8.12486	8.82538	8.59961	6.76454	6.03877	9.48109	9.49983	10.2709	9.78208	8.68331	7.20608	8.41746	7.58858	5.77594	7.02739	8.2454	7.05357	6.25775	6.72245	9.53313	10.908	9.5689	8.88303	10.2763	7.46923	8.24365	7.57911	6.84418	8.58696	6.32172	7.38797	5.96847
FABP3	4.82961	9.65903	3.28088	3.35249	4.21956	3.77056	13.5504	7.21762	2.02285	2.83995	1.67456	4.88042	1.84147	6.71718	3.44112	5.558	4.72	5.19566	5.08068	5.28903	5.36433	2.88139	4.29993	5.60423	4.43262	5.83851	4.3568	2.89806	2.95751	2.84498	1.82319	5.2058	3.32354	1.92507	2.09944	2.64976	1.76713	3.69681	2.73947	4.86315	2.76368	6.10324	6.99787	1.81575	0.703379	6.21707	4.33607	4.64289	2.38507
SERINC2	5.46338	9.72807	17.9233	9.49222	6.75768	10.6688	13.0961	13.6287	25.6151	20.6688	25.1617	21.0778	26.3814	32.5688	22.7635	35.7727	43.2298	28.7898	20.9772	36.8135	23.8428	22.2174	29.6906	31.6782	31.8464	37.1761	26.7631	23.4773	28.4348	41.2123	35.0798	20.2029	31.2737	35.1044	28.8793	18.721	29.6055	28.6751	15.3628	42.9364	17.1421	22.4383	40.5568	26.6228	36.2482	51.235	24.3923	40.6072	37.9193
LOC441880	0	0	0	0	0	0	0	0	0	0	0	0	0	0	0	0	0	0	0.044415	0	0	0	0	0	0	0	0	0	0	0	0	0	0	0	0	0	0	0	0	0	0	0	0	0	0	0	0	0	0
RNU6-40P	0	0	0	0	0	0	0	0	0	0	0	0	0	0	0	0	0	0	0	0	0	0	0	0	0	0	0	0	0	0	0	0	0	0	0	0	0	0	0	0	0	0	0	0	0	0	0	0	0
LINC01225	0	0	0	0	0	0	0	0	0	0	0	0	0	0	0	0	0	0	0	0	0	0	0	0	0	0	0	0	0	0	0	0	0	0	0	0	0	0	0	0	0	0	0	0	0	0	0	0	0
LINC01226	0	0	0	0	0	0.0424385	0.0423916	0.0226523	0.0241559	0	0.086302	0.0394953	0.0340221	0	0	0	0	0.0195678	0	0	0	0	0	0	0.0214873	0	0.0418254	0	0	0	0	0.0191637	0	0.0192351	0	0	0.0240331	0	0	0	0	0.0218114	0	0.0444497	0	0	0.0153837	0	0
TINAGL1	7.97515	4.18012	8.28881	3.19913	2.9693	2.29486	13.5757	9.52718	3.39619	5.38144	3.88898	3.65443	2.78006	7.87795	7.64564	11.0491	7.1293	7.40688	7.91723	9.77582	7.35518	8.00937	4.37447	5.98827	8.2884	8.29644	10.0772	13.438	7.83009	5.96485	5.3882	7.41513	6.44269	3.81384	4.08983	5.44267	3.75436	3.94929	2.9503	8.50479	4.98284	11.7945	9.20297	7.77169	2.57163	6.42199	7.37595	7.89126	5.19405
HCRTR1	0	0	0	0.0274194	0	0.0290664	0.0290344	0	0	0	0	0	0	0	0	0	0	0	0	0	0	0	0	0	0	0	0	0	0	0	0	0	0	0.0263485	0	0	0	0	0	0	0	0	0.0306747	0	0	0	0.0210728	0	0
PEF1	23.0193	16.1912	21.402	25.3419	24.1897	20.9876	24.3974	21.3968	24.7882	21.8123	31.9566	28.1506	30.8745	25.7874	24.6038	27.5171	29.8899	27.5555	28.7042	30.3724	22.0696	20.5256	31.7222	31.7785	37.6174	37.1388	29.7856	25.6003	33.4843	31.2801	30.157	26.1809	39.5915	38.2167	29.0881	32.642	38.9543	47.994	32.9966	27.8983	37.5867	23.1374	29.1258	23.7408	33.8792	38.4664	21.8917	30.1082	25.9226
COL16A1	0.195075	0.111603	0.528754	0.206338	0.139188	0.0520791	0.176874	0.133431	0.557294	0.664795	0.137679	0.310191	0.300606	0.318619	0.282154	0.295271	0.174516	0.182498	0.231007	0.281219	0.109255	0.10036	0.0645876	0.396136	0.147664	0.451867	0.615922	0.814537	0.157951	0.882635	0.213988	0.20695	1.13668	0.55707	0.639107	0.234616	0.224144	0.175352	0.178543	0.300232	0.257107	0.18201	0.51663	0.240007	0.458831	0.456228	0.385119	0.805873	0.3251
ADGRB2	0.010012	0	0	0	0	0	0	0.0228272	0.0121712	0.0272957	0	0	0.008571	0.0109018	0.009987	0.0144327	0	0	0	0.0115465	0	0	0	0.0203311	0	0.012206	0	0.0121174	0.0270219	0	0.0209193	0	0.0420456	0.009692	0	0.0229359	0	0.0239992	0	0	0	0.0109899	0	0	0	0.0117076	0	0.0212104	0
MIR4254	0	0	0	0	0	0	0	0	0	0	0	0	0	0	0	0	0	0	0	0	0	0	0	0	0	0	0	0	0	0	0	0	0	0	0	0	0	0	0	0	0	0	0	0	0	0	0	0	0
SPOCD1	0.0274937	0.0157293	0.013074	0	0	0	0.0293275	0	0	0	0	0.478165	0.0470745	0	0	0.0396335	0	0.0270748	0.0155038	0.0951233	0	0	0.0151715	0.0977042	0.0148654	0.0502781	0	0	0.0556535	0.0350416	0	0.0132579	0.0288652	0.0399218	0.110619	0.031492	0.0166266	0.0494279	0.0314545	0.0755613	0.0603941	0.0150896	0.0619687	0.0153756	0.0850883	0.1286	0.0106428	0.0582455	0.0361731
PTP4A2	44.4426	27.5671	20.7646	31.9925	29.2912	26.6014	30.668	28.9511	22.6153	21.0633	26.8825	28.242	32.683	33.4038	27.379	30.6143	34.6773	31.5614	36.3334	35.747	26.5832	28.8121	29.8788	36.7216	38.2102	37.1803	36.1525	27.3304	36.0296	32.3677	34.9599	35.1477	31.2471	21.3229	24.7636	26.469	36.0139	30.2215	29.7204	32.4595	37.7131	33.8564	36.8999	29.5831	20.7815	28.8539	25.3387	30.4099	18.8951
KHDRBS1	22.2268	18.5522	17.4191	21.8024	21.3169	24.3744	19.5683	19.6984	15.5948	13.6738	18.1757	19.5802	15.2301	16.3202	15.2419	17.0829	20.1552	18.094	18.4508	18.1606	18.3089	15.4818	20.0365	19.6041	18.8905	22.0802	17.4023	16.0027	19.8717	20.5909	18.3112	18.2552	21.5582	16.5714	15.8371	13.4901	22.929	17.9287	17.715	19.3807	20.5973	13.5846	14.7365	15.0663	8.58156	14.7107	14.3493	17.252	10.1767
TMEM39B	1.69749	2.24749	4.49727	2.73599	2.34819	2.30472	1.62963	2.68154	2.83004	2.8208	4.26555	3.25348	3.36314	3.32703	3.53165	4.29974	4.3117	3.91638	3.66477	3.80346	3.44969	2.99418	2.81011	3.6194	5.29703	3.6068	3.34334	4.37304	3.76334	3.36888	3.16676	4.09276	4.30265	4.36623	3.23365	4.02757	3.75421	3.69113	3.55114	4.53193	4.12829	3.62011	4.09929	3.22764	6.39417	3.7431	3.24793	4.75203	3.02035
MIR5585	0	0	0	0	0	0	0	0	0	0	0	0	0	0	0	0	0	0	0	0	0	0	0	0	0	0	0	0	0	0	0	0	0	0	0	0	0	0	0	0	0	0	0	0	0	0	0	0	0
KPNA6	5.76932	4.25999	3.87108	3.58681	3.1474	3.85748	4.02658	4.10958	4.56196	4.17559	7.58781	6.46779	6.80469	8.85603	6.52128	8.70011	9.07851	8.33663	10.0724	8.51082	6.70235	7.99608	5.50304	9.038	17.518	11.8248	9.06513	6.464	10.8959	7.00482	7.86403	6.75386	7.93397	5.20584	5.20548	7.36984	8.82736	8.11878	5.97506	9.11967	7.87003	8.18972	10.5144	10.4023	2.73427	11.3679	8.08105	10.6261	8.23532
TXLNA	7.97215	5.23659	6.96635	7.71057	7.62827	5.16618	7.21982	5.87758	10.1609	9.37085	19.6059	16.2294	18.9873	15.3705	12.5401	13.0966	17.2203	17.1776	17.6747	19.2264	11.1941	11.3811	10.7034	16.6617	29.0063	21.6397	14.7368	15.3801	26.0375	16.457	19.9199	13.811	23.6788	22.0304	16.2922	17.6646	26.413	21.9135	17.4617	16.2671	20.1438	13.8742	17.9174	16.36	10.6	26.6656	13.8387	22.5909	19.1549
CCDC28B	0.294406	0.149716	0.528882	0.395433	0.333431	0.349321	0.453616	0.596661	0.278366	0.148637	0.461741	1.00779	0.392061	0.284952	0.358932	0.330089	0.402383	0.515414	0.295139	0.188628	0.586262	0.100975	0.685934	0.631057	0.389108	0.438683	0.791832	0.395907	0.485584	0.792151	0.580965	0.757156	1.03031	0.823308	0.601658	0.524564	0.712158	0.940941	0.374243	0.287686	0.215569	0.179535	0.774163	0.256113	0.809897	0.497274	0.379881	0.692999	0.63123
IQCC	0.308786	0.543562	0.700297	0.574266	0.387379	0.35511	0.329381	0.352015	0.173252	0.561231	0.59319	0.660964	0.447362	0.569003	0.497564	0.308167	0.371865	0.397645	0.803653	0.520475	0.611941	0.562121	0.471858	0.361757	0.462338	0.723949	0.474973	0.833684	0.769295	0.847661	0.421852	0.435249	0.598503	0.57483	0.819146	0.353691	0.430929	0.768644	0.652191	0.757247	0.469588	0.286801	0.588906	0.637609	0.882127	0.777716	0.386176	0.352242	0.416683
DCDC2B	0	0	0	0	0	0	0	0	0	0	0.0438387	0	0	0	0	0	0	0	0	0	0	0	0	0	0	0	0	0	0	0	0	0	0.0423884	0.0390833	0	0	0	0	0	0	0	0	0	0	0.0999614	0	0	0	0
TMEM234	1.48855	0.94285	2.12355	1.20497	1.8966	1.39089	1.6729	1.75755	2.03578	2.56057	2.02035	1.18876	1.6612	1.18669	1.61742	1.57105	1.04037	1.5444	1.28907	1.07294	1.6376	1.03932	1.70149	1.21451	1.06353	1.36107	1.17497	1.80158	1.90116	1.35515	1.33295	1.58942	2.48375	2.23862	2.53618	1.70502	1.83253	2.19823	2.61531	1.43185	1.7225	1.51724	1.16829	0.921653	4.21194	1.18116	1.17301	1.85831	0.932604
EIF3I	61.9863	45.7247	47.2376	62.0427	61.9386	53.2216	62.6693	67.9463	51.4785	42.7901	59.7239	60.5029	52.5802	49.3235	47.3081	59.8163	74.4585	60.5108	49.5184	65.5953	58.5282	48.3897	49.9294	51.756	81.0559	65.8816	51.0788	43.2472	54.7705	65.4021	56.5446	60.6299	60.4598	57.2567	62.6753	52.6978	52.6928	53.9503	61.8893	67.8622	76.3106	48.881	48.33	60.3151	53.7213	67.0415	51.7032	61.2998	46.1794
MTMR9LP	0.539026	0.858097	2.76382	1.1096	0.812199	1.55165	1.54994	1.20226	0.740745	2.55574	0.966979	1.21113	1.60507	0.714526	0.584437	0.304056	0.576564	0.576971	0.47576	0.648672	0.577527	0.24114	0.38797	0.428318	0.405485	0.685721	0.813949	1.64513	1.13855	1.61297	0.563128	0.70067	1.84537	1.97372	0.727398	1.18114	1.2472	1.40443	1.39423	0.386455	0.720727	0.25725	0.633873	0.288339	8.64558	0.383671	0.399169	0.719911	0.411124
FAM167B	2.79162	1.49931	3.57611	2.6974	3.31007	1.70349	6.07717	12.47	1.66221	6.16114	4.8251	4.01999	5.07243	3.97025	8.86545	2.87447	5.60642	3.81506	5.07599	9.52709	7.46645	6.79995	6.79061	4.91689	9.79559	6.39002	6.53564	6.82629	9.14902	2.83188	7.49943	5.54947	6.10101	5.9562	2.75065	4.89427	3.37642	5.73571	2.67235	7.70355	3.19125	5.31561	7.38358	3.69588	6.4885	4.1971	3.88146	4.52606	4.34751
LCK	1.55962	1.1711	0.996587	1.79205	2.53363	1.40525	3.43128	1.77797	1.21461	1.59451	1.56115	1.76795	1.87761	1.69824	2.06621	1.05388	1.63506	1.03191	1.95134	1.79867	1.25564	0.977896	1.23715	1.48458	0.948672	2.70356	2.30826	1.15026	1.41409	2.20521	1.37478	2.23272	3.94006	1.79283	1.90492	1.11652	0.795801	2.10291	2.59282	1.31269	1.15091	2.3807	2.36183	1.17203	1.77987	1.70978	1.18859	2.06505	0.790867
HDAC1	19.3532	20.9519	25.5405	22.8019	23.5765	24.3941	24.7839	24.1709	16.814	19.931	22.8804	22.8835	21.474	19.7685	17.6161	23.1299	17.5349	22.6751	25.1168	21.2381	20.8611	19.2432	18.1967	24.4105	26.7303	24.0071	22.0953	20.6173	25.7302	20.6825	20.4907	22.7092	24.6941	20.4237	23.3253	23.9577	24.4785	23.5075	24.9424	21.3327	25.061	21.3007	22.1039	23.8895	36.2432	24.8849	19.6818	19.755	13.5938
MARCKSL1	30.545	24.6165	38.8993	15.2445	34.9375	22.1551	57.0563	39.3528	16.8707	17.6818	14.8793	13.5494	12.2986	20.8823	19.9996	19.5531	16.2988	16.2073	17.2244	19.3024	16.7947	13.0595	14.3924	16.8876	13.9135	17.1315	19.4498	15.1503	13.2224	18.2654	16.5747	16.4107	23.6489	17.3832	10.7022	11.1431	14.4233	12.4956	14.9595	17.8628	16.8125	19.9411	18.2725	14.6251	14.5466	17.6553	13.5247	19.5016	11.1633
FAM229A	0	0.089155	0.222315	0.0784925	0.0794223	0	0.249347	0	0.189446	0.49567	0.0846043	0.154873	0.200117	0	0.155449	0.449293	0.174267	0	0	0.62903	0.0872788	0	0	0	0	0	0	0.94304	0.10515	0.695167	0.244208	0.901762	0	0.377135	0.895709	0	0.188483	0.466937	0	0.0856577	0	0.171059	0.0878112	0.0871506	9.83869	0.18223	0.0603244	0.247606	0
TSSK3	0.0827107	0	0.0786627	0.0416601	0	0	0.176455	0.0942901	0	0.0375826	0.0898078	0	0.0708083	0	0	0	0	0.0407253	0.0466408	0	0.0463234	0	0.0456412	0.0839796	0.0447204	0	0.130573	0.150156	0.0558084	0.158126	0	0.0797687	0.0434184	0.0800659	0	0.094739	0.0500187	0.099131	0.0473131	0	0	0	0.046606	0.0462553	0.20478	0	0.128069	0.0438058	0
BSDC1	23.6899	13.0397	14.6933	15.075	14.4126	18.0951	18.0861	12.1452	13.8541	18.7731	25.1067	24.7323	23.839	20.6744	20.4828	23.8174	24.4155	26.5079	25.6707	16.5329	18.4144	22.0089	20.0555	24.9329	30.5357	29.0951	20.5473	19.2725	23.7715	24.7121	20.6333	20.838	27.2754	22.0338	22.2888	20.8385	24.2493	24.6723	21.4509	23.2764	24.1275	19.2906	26.2327	23.8897	21.4745	29.294	18.1091	28.3053	19.9106
GAPDHP20	0.0847705	0	0	0	0	0	0	0	0.154579	0	0	0	0	0	0	0	0	0	0	0	0	0	0	0	0	0	0	0	0	0	0	0	0	0	0	0	0	0	0	0	0	0	0	0	0	0	0	0	0
LRRC37A12P	0	0	0	0	0	0	0	0	0	0	0	0	0	0	0	0	0	0	0	0	0	0	0	0	0	0	0	0	0	0	0	0	0	0	0	0	0	0	0	0	0	0	0	0	0	0	0	0	0
RN7SL122P	0	0	0	0	0	0	0	0	0	0	0	0	0	0	0	0	0	0	0	0	0	0	0	0	0	0	0	0	0	0	0	0	0	0	0	0	0	0	0	0	0	0	0	0	0	0	0	0	0
ZBTB8B	0	0	0	0	0	0	0	0	0	0	0	0	0	0	0	0	0	0	0.0152839	0	0	0	0	0.0275196	0	0	0	0.0164017	0	0.0172723	0	0	0	0	0	0	0	0	0	0.0148979	0	0	0	0	0	0	0.0104919	0	0
ZBTB8A	0.709642	0.245285	0.302304	0.580832	0.414413	0.228922	0.346946	0.345506	0.179727	0.416499	0.385267	0.404052	0.594865	0.160982	0.398179	0.202466	0.504245	0.56052	0.466863	0.426256	0.289804	0.250998	0.212113	0.540396	0.455634	0.53171	0.318973	0.205772	0.508752	0.282644	0.648702	0.1711	0.465652	0.422188	0.186947	0.296349	0.509616	0.451841	0.279082	0.39819	0.487136	0.186625	0.483176	0.578757	0.219622	0.803897	0.423499	0.571598	0.337158
ZBTB8OS	9.34847	10.482	12.0726	14.1733	12.1422	11.9529	12.6067	14.2928	9.88228	8.89341	9.23401	10.4404	10.1713	7.59194	8.04647	8.20296	6.78289	8.62105	7.19339	10.7092	8.61535	6.88448	13.0088	9.20618	10.8191	9.41502	8.19352	6.65996	9.11363	10.321	9.50518	10.5538	12.2767	10.805	10.0636	10.0992	12.8951	15.7386	12.6268	8.38659	13.7017	8.71721	9.37261	7.79838	12.5404	11.4436	7.23758	9.20691	8.22721
RBBP4	9.29261	10.2751	8.44372	11.2976	10.2474	8.06636	9.91966	10.2373	6.79619	8.88315	10.562	10.9296	11.0433	9.81524	11.4174	11.2611	11.1284	11.8268	11.4685	14.6339	9.48065	8.24749	12.7821	11.9733	11.9145	14.8569	11.746	10.474	16.8761	10.1122	13.3842	9.87924	13.2364	11.1654	9.65935	10.8152	14.7557	11.7399	12.411	13.8299	13.8695	9.17131	10.5796	10.4924	5.05385	11.8911	10.4497	10.8434	7.75755
SYNC	0.545742	0.231936	0.252101	0.235612	0.365552	0.33302	0.449081	0.444389	0.360153	0.226722	0.406333	0.185954	0.226929	0.271655	0.311075	0.292208	0.331296	0.307101	0.597904	0.377634	0.279452	0.46527	0.309754	0.189982	0.11803	0.51326	0.623598	0.320817	0.273546	0.457086	0.309507	0.22557	0.376521	0.316974	0.215093	0.375064	0.735503	0.373764	0.249745	0.462817	0.274012	0.256735	0.316301	0.296482	0.193026	0.382902	0.156933	0.231231	0.32824
KIAA1522	1.91395	1.90093	2.24532	2.56421	1.95089	1.13087	1.7307	2.14867	3.1771	2.27792	4.05087	4.24838	2.93604	3.22658	3.45009	2.18484	3.47663	3.71218	4.25138	2.6779	2.85124	2.55913	2.55192	3.45259	2.87865	4.33511	2.73009	3.05723	2.09774	4.43301	3.83667	2.97026	6.04869	3.10359	3.93128	3.03804	3.01994	4.59949	3.91252	3.57796	3.88416	1.90894	3.7993	4.34665	4.22151	6.70295	4.34003	5.61897	5.45389
YARS	9.20856	8.91704	12.9125	13.5185	15.816	11.2144	10.326	8.08744	9.75007	13.7992	20.1112	16.1846	19.342	13.9084	16.5411	19.4459	23.4285	20.081	26.0326	23.4567	12.5461	12.5494	14.2512	21.9286	27.3604	28.5883	16.1465	17.1934	23.2501	19.2195	24.2425	18.5877	23.0783	21.7524	18.4195	20.0346	20.9226	21.4242	19.7309	19.1707	26.0814	15.0757	16.8367	19.4462	22.6477	26.2767	14.1368	21.8405	18.3765
S100PBP	2.36752	2.58455	3.51533	2.75001	3.11501	3.16027	2.47389	2.36848	1.92364	2.54671	2.68871	2.80905	2.21296	1.72301	2.40982	2.07212	1.79652	2.33145	2.83357	1.85277	2.31367	2.06316	2.35959	2.51422	2.01155	3.38704	2.17388	2.63148	3.63505	2.6172	2.35981	2.23671	3.14507	2.38536	2.30501	2.07537	3.15567	2.76515	2.84678	2.17775	2.4809	1.76345	2.39585	2.53995	4.29157	1.97749	1.87034	2.39265	1.43032
FNDC5	18.7176	7.3925	8.33329	11.6258	5.71669	2.65779	16.0746	4.2948	18.9619	19.9224	34.6316	24.0231	14.1268	13.6802	16.4093	13.6632	42.1482	48.6494	33.2411	52.0985	42.7915	18.4172	63.0068	50.835	12.6457	40.8172	23.4311	36.5801	60.8702	50.1022	42.2256	15.7008	44.2064	58.466	36.2335	34.6782	45.669	32.2405	56.5971	50.0924	32.054	17.2712	24.917	22.4225	22.8334	94.966	26.7122	47.2733	21.4566
HPCA	0	0	0	0.039023	0	0	0	0	0.0470919	0	0	0	0	0	0	0	0	0	0	0	0	0	0	0	0	0	0	0	0	0	0	0	0	0.0374989	0	0	0	0	0	0	0	0	0	0	0.191818	0	0	0	0
TMEM54	1.48497	2.52127	1.59453	0.772085	1.22067	0.920769	1.02195	1.96591	1.51407	1.17537	2.23655	2.85637	2.99366	2.39935	2.72363	2.55499	3.21405	2.07559	3.2955	3.97761	1.39508	1.77438	2.59047	2.57777	0.725202	3.50399	3.52904	3.13069	3.62004	2.80844	5.55492	3.0953	3.92278	1.85483	3.79956	2.35935	1.62224	4.99487	1.37008	3.26494	3.10413	0.841302	3.13108	1.66092	3.85449	6.27371	2.41059	3.60259	3.0672
RNF19B	2.70634	1.16123	0.77595	1.16268	1.78496	2.78378	3.77837	2.54077	2.27397	2.76687	4.73194	4.05418	4.97449	5.22201	3.65239	3.47102	4.27255	3.11582	3.63573	3.07525	3.3658	4.07459	3.18446	4.6067	3.16325	5.79823	3.68602	4.38333	4.10868	4.36237	6.0497	5.68074	4.09488	3.85264	3.11106	3.62415	3.82684	5.12778	3.41495	4.52834	4.93949	3.21096	3.49846	3.09377	3.37489	5.04954	3.11205	5.79662	3.99705
RPL18AP4	0	0	0	0	0	0	0	0	0	0	0	0	0	0	0	0	0	0	0	0	0	0	0	0	0	0	0	0	0	0	0	0	0	0	0	0	0	0	0	0	0	0	0	0	0	0	0	0	0
LOC100419257	0	0	0	0	0	0	0	0	0	0	0	0	0	0	0	0	0	0	0	0	0	0	0	0	0	0	0	0	0	0	0	0	0	0	0	0	0	0	0	0	0	0	0	0	0	0	0	0	0
AK2	30.3328	29.6748	26.3081	31.2883	28.3401	31.8172	30.2116	31.2548	31.0347	27.0595	43.6647	38.0989	41.0039	36.6151	33.5333	35.8626	40.5689	35.2054	37.7752	46.9983	34.4841	28.5012	38.0176	40.3902	42.8841	47.2088	39.1747	36.5973	48.6135	39.4901	43.7377	40.8316	52.6043	46.712	36.4312	43.9867	56.389	51.2743	52.4642	45.8476	55.2594	34.6838	36.7366	36.7135	34.7693	44.2879	32.4781	43.3166	36.0509
AZIN2	0.23321	0.363873	0.483918	0.149499	0.10805	0.430158	0.633218	0.362534	0.721648	0.231201	0.41436	0.442465	0.526349	0.484787	0.31722	0.336183	0.331914	0.250534	0.54994	0.342306	0.189982	0.501729	0.23398	0.430522	0.229259	0.568631	0.267754	0.667139	0.343323	0.567445	0.642317	0.776976	0.511945	0.574642	0.316828	0.509964	0.384632	0.711475	0.533612	0.233066	0.186284	0.186174	0.310604	0.426831	1.02356	0.570205	0.213378	0.494055	0.185958
TRIM62	0.259748	0.312848	0.49407	0.385606	0.222957	0.408769	0.408318	0.405206	0.199431	0.273323	0.667979	0.570629	0.479849	0.431693	0.340922	0.394147	0.626795	0.457731	0.58589	0.457224	0.245012	0.365729	0.66386	0.471942	0.458283	0.616673	0.345312	0.380554	0.350526	0.540146	0.499878	0.56694	0.645881	0.304377	0.424315	0.250545	0.479509	0.507935	0.484853	0.420806	0.52553	0.315132	0.554639	0.535176	0.896955	0.607479	0.476281	0.463391	0.227831
ZNF362	1.96397	2.48796	4.51952	2.5437	2.00187	2.24708	2.69352	2.85862	3.38944	2.24693	3.59857	2.61405	3.06245	2.97865	3.02607	3.96867	3.03942	3.05648	3.18402	3.15481	3.43734	2.90489	2.69003	2.54603	2.57887	3.84807	3.11892	4.73272	2.83965	4.31345	3.33415	3.55145	3.29542	3.53074	3.1043	3.17351	4.17814	3.17352	2.70832	4.27952	2.0993	3.06047	3.93259	3.53036	6.16497	3.32185	3.27179	2.93476	2.13793
A3GALT2	0	0	0	0	0	0	0	0	0	0	0.0578088	0	0	0	0	0	0	0	0	0	0	0	0	0	0	0	0	0	0	0	0	0	0	0	0	0	0.0643936	0	0	0	0	0	0	0	0	0	0	0	0
PHC2	20.2582	7.57736	12.3485	12.2786	13.3542	12.9326	14.448	10.7892	16.8618	13.6357	18.1747	19.537	13.5373	15.4865	13.5368	14.8835	16.9394	14.1726	17.3339	13.0497	11.8132	13.9499	11.9701	14.8112	10.9956	17.6729	12.3205	12.0067	11.47	17.8279	17.8682	16.6082	16.6154	16.2536	15.0606	13.7224	16.2558	16.4054	13.9	12.7546	18.0549	10.7321	12.2231	13.8954	17.8807	17.2257	12.0606	21.2928	13.1838
MIR3605	0	0	0	0	0	0	0	0	0	0	0	0	0	0	0	0	0	0	0	0	0	0	0	0	0	0	0	0	0	0	0	0	0	0	0	0	0	0	0	0	0	0	0	0	0	0	0	0	0
RN7SKP16	0	0	0	0	0	0	0	0	0	0.662157	0	0	0	0.198347	0	0	0	0.179382	0	0	0	0	0	0.554855	0	0	0	0	0	0	0.190302	0	0	0	0	0	0.220317	0.21832	0	0	0	0	0	0	0	0	0.141026	0	0.31955
LOC101929464	0	0	0	0	0	0	0	0.380143	0	0.101013	0	0	0	0	0	0	0.124298	0	0	0	0	0	0	0	0	0	0	0	0	0	0	0	0	0	0	0	0	0	0	0	0.122082	0	0	0	0	0.129978	0	0.117739	0
TLR12P	0	0	0	0	0	0	0	0	0	0	0	0.019849	0	0	0	0	0	0	0	0	0	0	0	0	0.0215976	0.0243493	0	0	0	0	0	0	0	0	0	0	0	0	0	0.0219563	0	0	0	0	0	0	0	0	0
ZSCAN20	0.15495	0.177295	0.171928	0.0650383	0.236911	0.0965229	0.0550951	0.132482	0.0313946	0.164283	0.336492	0.256654	0.210033	0.323383	0.193205	0.204754	0.563144	0.432337	0.349507	0.297834	0.173564	0.279009	0.171008	0.288433	0.432859	0.456524	0.326155	0.453209	0.418206	0.263319	0.229328	0.124532	0.32536	0.199994	0.385932	0.281016	0.218645	0.371424	0.295455	0.454242	0.212732	0.283476	0.291039	0.317734	0.447575	0.52848	0.299906	0.437684	0.147237
LOC100422287	0	0	0	0	0	0	0	0	0	0	0	0	0	0	0	0	0	0	0	0	0	0	0	0	0	0	0	0	0	0	0	0	0	0	0	0	0	0	0	0	0	0	0	0	0	0	0	0	0
CSMD2	0.007825	0	0.0223273	0.0118246	0	0.0501396	0.004174	0	0	0	0	0.003889	0	0.0426046	0.0117089	0.00564	0.0175018	0.0115593	0.008826	0.004512	0.008766	0.004026	0.004318	0.007945	0.004231	0.00954	0.004118	0.004736	0.0264008	0.009974	0.012263	0.0150942	0.004108	0	0.004498	0.0134452	0	0.004689	0	0.004301	0.004297	0.0128847	0	0.0175052	0	0	0.0181753	0.004145	0.003432
HSPD1P14	0	0	0	0	0	0	0	0	0	0	0	0	0	0	0	0	0	0	0	0	0	0	0	0	0	0	0	0	0	0	0	0	0	0	0	0	0	0	0	0	0	0	0	0	0	0	0	0	0
HMGB4	0	0	0	0	0	0	0	0	0	0	0	0	0	0	0	0	0	0	0	0	0	0	0	0	0	0	0	0	0	0	0	0	0	0	0	0	0	0	0	0	0	0	0	0	0	0	0	0	0
CSMD2-AS1	0	0	0	0	0	0	0	0	0	0	0	0	0	0	0	0	0	0	0	0	0	0	0	0	0	0	0	0	0	0	0	0	0	0	0	0	0	0	0	0	0	0	0	0	0	0	0	0	0
RNA5SP42	0	0	0	0	0	0	0	0	0	0	0	0	0	0	0	0	0	0	0	0	0	0	0	0	0	0	0	0	0	0	0	0	0	0	0	0	0	0	0	0	0	0	0	0	0	0	0	0	0
C1orf94	0	0	0	0	0	0	0	0	0	0	0	0	0	0	0	0	0	0	0	0	0	0	0	0	0	0	0	0	0	0	0	0	0	0	0	0	0	0	0	0	0	0	0	0	0	0	0	0	0
LOC100420336	0	0	0	0	0	0	0	0	0	0	0	0	0	0	0	0	0	0	0	0	0	0	0	0	0	0	0	0	0	0	0	0	0	0	0	0	0	0	0	0	0	0	0	0	0	0	0	0	0
MIR552	0	0	0	0	0	0	0	0	0	0	0	0	0	0	0	0	0	0	0	0	0	0	0	0	0	0	0	0	0	0	0	0	0	0	0	0	0	0	0	0	0	0	0	0	0	0	0	0	0
GJB5	0	0	0	0	0	0	0	0	0	0	0	0	0	0	0	0	0	0	0	0	0	0	0	0	0	0	0	0	0	0	0	0	0	0	0	0	0.048616	0	0	0	0	0	0	0	0	0	0	0	0
GJB4	0	0	0	0	0	0	0	0	0	0	0.0208234	0	0	0	0	0	0	0	0	0	0	0	0	0	0	0	0	0	0	0	0	0	0	0	0	0	0	0	0	0	0	0	0	0	0	0	0	0	0
GJB3	0.0694707	0	0	0.419895	0.0944153	0.19783	0	0.0527976	0.253359	0.168355	0.150863	0.0460274	0.0198245	0	0.0461984	0.233673	0.466119	0.0684123	0.0261165	0.133531	0.0518775	0	0	0.0235121	0	0	0.048743	0.0280266	0.124999	0.0590284	0	0.0893328	0.0729362	0	0	0	0	0.0832625	0.0264929	0.0254569	0	0.101675	0.026097	0.0777019	0.0573333	0.216631	0.0537841	0.220761	0.0609345
GJA4	9.80505	0.88369	2.29936	0.710353	0.958356	0.753021	1.86257	4.55531	1.75529	3.44826	2.40637	2.53622	2.87468	5.26511	6.12963	3.77564	2.89135	3.2406	3.93853	5.03434	7.33449	7.01376	3.78	5.38686	2.39654	6.71375	7.95154	8.90022	4.25954	4.15135	5.08666	5.18152	7.01555	2.92547	3.70565	3.26928	4.87359	2.133	3.41906	6.86603	6.19594	6.96632	3.74638	4.05621	1.7043	3.73027	4.49744	5.83324	4.0645
SMIM12	6.8797	3.36386	3.99895	4.93306	5.49674	5.35714	5.23272	4.08218	4.74793	4.48907	7.70201	6.05577	6.62132	5.6579	5.73727	6.54181	6.3649	6.58974	5.79271	6.3572	4.84387	4.88919	5.16868	7.03731	8.27123	8.27273	6.62893	4.06496	7.7617	6.57902	6.74984	6.05803	7.51002	7.58628	5.90439	6.13773	7.56633	9.80242	6.74641	5.59946	8.4948	5.67549	5.96175	4.87499	4.73967	7.50521	4.91604	7.26018	5.9669
DLGAP3	0.0706237	0.0161617	0.0268669	0	0.0575894	0.030167	0.0301337	0.0161022	0.0343419	0.0256723	0.0153367	0.0561496	0.0604607	0	0.0281791	0.0203615	0.0315903	0.0139096	0	0.0162897	0.0158215	0	0	0	0	0.154981	0.0297312	0	0.0381223	0.0180024	0.0295127	0.040867	0	0.0136731	0.0162371	0	0	0.0338578	0	0.0310554	0.0155136	0.077522	0.0159181	0	0.122398	0.016517	0	0.0748084	0.0247783
LOC653160	0.750445	0.891691	0.741167	0.407063	0.558987	0.770561	0.738922	0.658082	0.701762	0.918054	0.470099	0.659751	0.617744	0.439999	0.604618	0.416078	0.516427	0.568471	0.520834	0.532596	0.678943	0.415778	0.3504	0.644733	0.561813	0.45745	0.577167	0.628793	0.70111	1.10362	0.482463	0.612405	1.27273	0.83821	0.862672	0.42979	0.558555	0.830242	0.627407	0.856713	0.602324	0.538604	0.390334	0.484247	1.858	0.303765	0.290497	0.672617	0.278484
TMEM35B	24.4945	27.9595	16.5198	26.1579	24.2471	23.7049	26.9448	35.106	15.7475	14.0195	21.3538	26.2156	15.5256	27.9538	19.9697	22.7478	21.0702	18.4969	25.3672	17.6556	22.5564	17.0849	23.6539	24.9899	19.9931	21.2482	26.0272	18.8135	20.8183	18.8365	16.2397	22.3172	21.5746	15.1615	16.5832	16.254	21.6496	21.9475	24.5204	17.9948	22.5054	19.0666	17.1864	17.123	7.28907	19.8986	14.7698	18.3368	14.8224
ZMYM6	2.98526	4.74814	5.59776	4.59618	5.14698	5.61836	3.44408	2.43774	2.34217	3.12658	3.16095	3.3245	3.09942	2.87018	2.41815	2.48742	2.17818	3.0753	3.64138	3.05214	2.88142	2.7013	3.04929	3.19228	3.64026	3.71689	3.13069	3.0621	4.39998	3.9802	2.88649	3.05263	4.1011	3.00252	2.62853	2.84949	4.32762	2.82934	3.29421	2.921	3.49969	2.98634	3.48357	2.96007	4.06247	2.52529	2.61442	2.59026	1.3835
RPL12P45	0.009394	0	0	0	0	0	0	0	0	0	0	0	0	0	0	0	0	0	0	0	0	0	0	0	0	0	0	0	0	0	0	0	0	0	0	0	0	0	0	0	0	0	0	0	0	0	0	0	0
ZMYM1	1.48085	2.25476	3.21597	1.90288	1.94919	2.30357	1.06967	1.4489	0.609523	1.08084	1.46865	1.49487	1.52729	1.77752	1.38411	1.31109	1.68206	1.5846	1.65696	1.49267	1.26692	1.41572	1.77587	1.79955	1.61395	1.89066	1.3499	1.00197	2.12427	0.832236	1.31562	1.20327	1.4323	1.15131	0.6702	0.801357	1.76286	0.880433	1.45407	1.34593	1.37032	1.16473	1.69515	1.10855	0.779467	0.681753	1.29091	1.07455	0.634105
EFCAB14P1	0	0	0	0	0	0	0	0	0	0	0	0	0	0	0	0	0	0	0	0	0	0	0	0	0	0	0	0	0	0	0	0	0	0	0	0	0	0	0	0	0	0	0	0	0	0	0	0	0
SFPQ	20.938	18.1655	22.6017	18.5095	25.5803	21.4466	18.5303	15.1197	14.8845	19.3116	24.4477	28.9098	26.5778	19.6313	19.3448	21.7015	18.0109	22.9334	20.778	20.3754	17.1205	17.1979	20.0607	22.177	26.8892	27.9107	16.7606	16.7283	29.7858	22.9157	29.9096	24.0924	29.6608	24.8821	22.1988	17.8648	39.5367	26.0796	21.51	23.0538	22.022	25.7613	19.9661	19.7424	33.5085	27.8473	16.4392	20.0722	16.3182
ZMYM4	4.01051	6.95902	6.41382	6.09538	5.5802	6.08729	4.81794	4.61636	3.71101	4.59294	6.07112	5.55678	5.2334	6.28331	5.02589	8.41943	6.40063	7.32366	6.97343	6.619	6.96959	5.52878	6.42004	7.77244	8.04209	8.96228	6.55668	6.16395	8.06038	5.93532	5.60543	5.00192	7.62808	5.01302	5.60393	5.53032	7.46906	5.66537	5.42574	7.19969	7.0563	5.8896	6.7927	5.97511	4.18387	6.35619	6.27015	6.17836	3.79094
RN7SL503P	0	0	0	0	0	0	0	0	0	0	0	0	0	0	0	0	0	0	0	0	0	0	0	0	0	0	0	0	0	0	0	0	0	0	0	0	0	0	0	0	0	0	0	0	0	0	0	0	0
RPL5P4	0	0	0	0.0538433	0	0	0.0570145	0.243729	0	0	0	0	0	0.1164	0.0533163	0	0	0.0526352	0	0	0	0	0.0589887	0	0.115597	0	0.056253	0	0.0721292	0	0	0	0.0561158	0.0517403	0	0	0	0	0	0	0	0	0	0	0	0	0	0	0.0468819
RNY5P1	0	0	0	0	0	0	0	0	0	0	0	0	0	0	0	0	0	0	0	0	0	0	0	0	0	0	0	0	0	0	0	0	0	0	0	0	0	0	0	0	0	0	0	0	0	0	0	0	0
KIAA0319L	8.2852	5.51705	8.35335	6.53333	6.37998	7.55428	6.84568	6.68384	10.3747	10.0597	11.9088	11.2486	10.0483	15.874	12.2388	17.9806	17.0365	16.1285	15.7522	13.0795	12.7036	15.0584	7.51993	12.8828	18.7755	17.2763	13.1392	12.7947	14.4953	11.4974	10.1456	11.5709	11.7881	8.20653	10.5911	10.6828	10.1577	10.2149	8.89608	18.0172	8.9631	16.3874	16.7226	17.3437	13.1009	18.6092	13.6525	20.1179	13.0352
LOC100419802	0	0	0	0	0	0	0	0	0	0	0	0	0	0	0	0	0	0	0	0	0	0	0	0	0	0	0	0	0	0	0	0	0	0	0	0	0	0	0	0	0	0	0	0	0	0	0	0	0
NCDN	0.661519	0.538251	0.992647	0.547922	0.614349	0.957592	0.611555	0.955231	0.732702	0.988589	1.6281	0.90579	1.39693	1.36059	1.48104	1.75888	1.28223	1.2305	1.54186	1.76317	1.00445	1.16468	0.600284	1.07467	1.52607	1.39791	1.12942	1.81476	1.24979	1.12417	1.42827	1.41775	2.31506	1.57957	0.99703	1.48176	1.19126	1.25094	0.840909	1.24436	1.00104	1.37159	1.57385	1.0523	1.9472	1.59868	0.842197	1.744	1.3152
TFAP2E	0.0248812	0.0569386	0.047327	0.0250645	0.152169	0.159421	0.0796223	0	0.0907418	0.0452227	0.0540324	0.0989096	0.0639022	0.0270926	0.0248192	0.0358675	0	0.0735065	0.0280612	0.0286949	0.111481	0	0	0	0.0538115	0.0910013	0.0523726	0.0301135	0	0.0634239	0	0.0959848	0.130612	0.120428	0.0572043	0.0284996	0.0902805	0	0.0284657	0.0547051	0.0546554	0.0546231	0.0841207	0	0.369615	0.0290952	0.019263	0	0.021824
PSMB2	20.1743	17.8239	18.5563	24.5687	20.3575	18.2671	21.2562	22.0249	18.5271	18.5994	26.921	27.8125	26.2098	23.3747	25.0233	31.0589	33.6831	29.9499	29.6609	35.9043	25.1787	23.7532	32.6844	30.4347	42.9511	43.2577	30.2814	27.3822	39.3131	25.7558	28.9316	24.1935	34.7269	28.7661	24.7288	25.5799	35.1259	34.4439	27.6968	32.1861	36.8229	26.3641	32.1466	25.0285	24.6544	35.6692	23.2065	31.489	24.9116
C1orf216	1.59645	0.870856	0.741504	1.17811	1.1353	0.475762	1.58412	1.81995	0.880109	1.34959	1.67297	1.53124	2.73343	2.34473	2.12947	1.7394	1.95132	1.95602	3.20319	1.79833	1.82982	1.37524	1.51605	2.5445	2.16798	2.85156	1.91463	1.59516	2.455	1.84545	2.98659	1.91563	3.25474	2.01262	2.04859	0.914308	1.95334	2.40286	1.10436	1.63258	3.20102	0.937324	1.42258	1.99324	0.919208	2.43122	1.56652	2.43825	0.928099
CLSPN	0.0235601	0.006739	0.0336105	0.0593342	0.0360222	0	0.0691116	0.0201438	0.0429618	0.0374688	0.0127908	0.193169	0.0756364	0.109029	0.0293767	0.033963	0.0461061	0.0522026	0.0664279	0.26492	0.0725735	0.0727254	0.0715047	0.0538234	0.0318464	0.265689	0.0557906	0.0213859	0.31794	0.0300281	0.0738407	0.022722	0.222618	0.0285084	0.0609377	0.0134932	0.0498672	0.0776528	0.0404313	0.265477	0.0323458	0.038792	0.079654	0.0329395	0.0510401	0.22729	0.0820808	0.168454	0.0774943
AGO4	4.21157	3.67155	4.43093	3.5355	3.15281	4.12677	3.56271	4.31755	2.39114	3.9325	3.72704	3.90956	3.26213	4.69506	4.1703	5.07044	5.07192	4.62595	5.1761	4.13654	4.48422	4.96043	3.89039	4.75392	4.87956	6.0843	5.28487	3.74357	4.73621	4.07991	3.26366	3.74932	3.11784	2.44166	3.13893	3.60478	3.21863	2.58855	3.61814	5.04539	3.9225	3.33597	4.74628	4.07215	2.45404	3.63501	4.05484	4.17515	2.74011
AGO1	3.10757	3.07942	3.16025	3.07263	2.6189	2.95063	3.00096	3.14173	3.22811	2.4784	4.30934	3.85866	3.53898	4.48563	3.49357	4.44868	4.38197	4.17689	5.60919	3.3273	4.02753	4.12794	2.87518	4.21914	4.92811	4.39229	4.38845	4.49069	4.92	4.07961	3.36649	3.58536	4.30994	3.12631	3.4898	3.00049	3.75856	3.28582	3.8919	4.52867	3.18453	4.71095	4.1896	4.84842	3.66927	3.7178	4.37836	4.18115	3.06566
AGO3	1.16551	0.547111	0.625287	0.722519	1.08139	0.925485	1.08385	0.936886	0.617608	1.31718	1.57378	1.17315	1.35597	1.13893	0.968835	1.61551	2.15553	1.97178	1.88743	2.18855	1.9248	1.49135	1.59962	1.74474	2.47221	2.20425	1.79278	2.02548	2.01645	1.12363	1.96693	1.48432	1.14521	0.998056	0.979088	1.42058	2.09642	1.36107	1.29922	2.64467	1.96939	2.03384	2.54277	2.0891	0.573427	2.02688	2.12858	2.34251	1.74314
LOC100128093	0	0	0	0	0	0	0	0	0	0	0	0.0533283	0	0	0.107053	0	0	0	0	0	0	0	0	0	0	0	0	0	0	0	0	0	0	0	0	0	0	0	0	0	0	0	0	0	0	0	0	0	0
TEKT2	0.10828	0	0	0	0	0	0	0.0822929	0	0	0	0.0358703	0.0617989	0.0786025	0.072007	0.0520305	0	0.0355436	0.0814127	0.0416256	0	0.0742757	0	0.0366471	0	0	0.0379866	0.0436836	0	0.368018	0.0754147	0.0348096	0.037894	0.0698786	0.0414911	0.0413423	0.0436545	0	0.206466	0.0396784	0	0	0	0.0807399	0	0.0422063	0	0	0
ADPRHL2	7.66569	5.30691	7.74999	7.55993	5.77815	5.81275	6.76834	7.67404	7.36116	7.52249	11.5409	13.7321	11.6361	11.1527	8.54618	7.98605	8.57224	9.99119	8.68172	8.54347	7.10737	6.36302	9.1355	10.9882	11.4241	12.4869	8.03386	7.79639	11.7356	11.5354	13.3586	10.9653	13.7629	15.7765	11.4779	10.2931	14.0631	14.9394	11.9022	8.88738	11.9924	7.81341	8.53005	7.52922	12.2408	13.2576	6.33374	11.634	8.58834
COL8A2	0.168176	0.0274898	0.102822	0.157314	0.257133	0.0641397	0.217835	0.232803	0.0730164	0.141917	0.0652166	0.155198	0.0719874	0.392406	0.167757	0.242434	0.134332	0.130125	0.3116	0.152392	0.121101	0.111241	0.185605	0.243937	0.10392	0.248966	0.316066	0.276235	0.0810539	0.336829	0.250994	0.266461	0.403578	0.15117	0.193326	0.082557	0.0726452	0.158371	0.164918	0.118851	0.224293	0.145045	0.189528	0.134359	0.267673	0.182612	0.186002	0.216314	0.158048
TRAPPC3	24.4518	20.1925	22.7823	26.948	23.2769	22.1301	23.9285	22.81	18.734	20.3858	26.786	28.5308	26.2262	23.0389	21.7875	21.1849	21.5413	21.7539	22.8113	24.079	21.0204	17.5188	34.0838	25.3316	29.4652	29.7345	23.2819	20.8698	26.792	25.3831	27.9796	26.4586	30.9559	27.8505	25.4298	24.0574	36.8267	33.9236	30.3204	21.7913	36.2061	19.5418	22.5842	20.364	25.1542	33.2435	20.6624	25.2424	21.9378
MAP7D1	2.3037	2.07731	2.37958	2.38215	2.0216	2.44378	3.71044	3.07841	2.37396	2.86995	2.73329	4.19987	3.43501	3.47195	2.75451	3.07898	2.67851	2.9597	1.82385	3.55413	2.15322	1.53838	3.85576	2.38551	2.59014	3.71992	2.76172	2.28961	2.51175	3.61671	3.34708	2.42775	4.30867	3.61827	3.03405	2.27174	3.70891	4.71756	3.52574	2.51575	3.38479	2.21054	3.42146	2.06474	3.28621	3.58587	2.30323	3.99159	1.76638
THRAP3	20.3648	12.7149	15.1951	14.9537	13.5509	14.2094	16.4831	15.8895	15.7411	16.8708	20.9988	18.0822	18.3018	18.6174	18.1613	18.941	29.3198	28.5436	24.2853	22.3036	22.7578	20.4265	16.8959	25.0233	40.4979	27.008	29.4891	21.285	26.42	21.351	17.6506	19.3644	24.6979	19.0557	18.1608	20.7315	22.237	19.8206	19.9156	27.0275	24.3708	17.0403	25.678	21.4441	23.2914	21.6806	22.2834	29.0861	17.9566
UBE2V2P4	0	0	0	0	0	0	0	0	0	0	0	0	0	0	0	0	0	0	0	0	0	0	0	0	0	0	0	0	0	0	0	0	0	0	0	0	0	0	0	0	0	0	0	0	0	0	0	0	0
SH3D21	0.105593	0.0724924	0.12051	0.170194	0.150684	0.0902085	0.090109	0.120376	0.102693	0.249496	0.252238	0.377785	0.162716	0.183965	0.0631981	0.0913308	0.118081	0.0415938	0.0238177	0.146134	0.0946226	0.0869189	0.116536	0.107213	0.159859	0.23172	0.155584	0.127799	0.341992	0.242248	0.110315	0.0611024	0.177377	0.24532	0.0971075	0.0967594	0.127714	0.0506226	0.120805	0.116081	0.0231952	0.0927258	0.1904	0.0944835	0.313721	0.222258	0.0981002	0.20133	0.0740949
EVA1B	0.43747	0.400445	1.20657	0.264416	0.222957	0.327015	0.746638	0.648329	1.27636	0.755364	0.712511	0.826054	0.973743	1.00034	0.916398	1.07208	0.880571	0.775449	0.789409	1.61447	0.441021	0.675193	0.627649	0.444181	0.851519	0.853341	1.38125	2.32965	0.413251	1.50544	1.91953	2.99555	1.24009	1.1434	0.553181	0.400871	0.582025	0.681616	0.300296	1.05803	0.288291	1.05644	2.02135	0.440373	4.22415	0.92081	0.948328	0.741426	0.498831
STK40	5.96343	4.35231	5.30052	3.27036	3.72096	7.72219	7.80284	7.44953	11.9245	6.7869	13.162	9.55449	14.6955	15.566	12.2863	14.5419	9.62906	12.6919	15.4311	11.3928	10.1134	15.1249	7.96539	10.3273	13.0329	12.0605	14.0628	14.2157	12.6354	15.1479	16.3758	14.1364	11.6295	11.7613	13.3901	12.209	12.9929	9.20135	9.19766	12.1159	8.23314	16.8236	13.4254	15.3815	12.7983	16.2278	13.9693	13.8733	13.2478
LSM10	17.685	15.4622	14.5284	20.5379	15.6907	15.0581	21.6221	24.1126	20.3562	14.5766	25.0078	21.4294	21.7795	17.7213	15.4724	14.6526	17.3454	18.2834	16.8308	16.8044	12.0436	10.7004	15.303	15.928	17.4721	16.045	15.2734	13.7952	16.4918	16.4745	24.4297	21.7024	22.8235	24.2858	17.8982	15.9497	26.1509	26.6885	29.6433	13.3701	25.0381	18.8964	17.679	13.9974	14.7649	21.0237	12.418	20.5377	16.2334
RNU4-27P	0	0	0	0	0	0	0	0	0	0	0	0	0	0	0	0	0	0	0	0	0	0	0	0	0	0	0	0	0	0	0	0	0	0	0	0	0	0	0	0	0	0	0	0	0	0	0	0	0
OSCP1	0.706504	0.330704	0.519215	0.647008	1.47301	0.925927	1.26746	1.02507	1.21023	1.22573	0.906603	0.989373	0.714805	0.944134	1.05711	0.740698	0.969614	1.04361	1.48494	0.925901	1.33095	0.726947	1.45312	1.10862	0.972352	0.743875	1.11534	1.43808	1.34345	1.6372	0.872294	1.36275	0.741748	1.77195	0.738326	1.61849	1.59249	1.0777	1.21243	0.917891	1.62248	0.987016	0.868586	1.04164	1.15289	0.97637	0.944774	0.884432	1.26755
MRPS15	66.2611	67.6794	63.8233	89.2643	68.2878	67.2026	92.8962	81.0709	69.093	71.3464	63.2444	81.1082	81.2233	51.4392	60.1845	64.5198	72.2669	65.9186	59.198	78.3699	70.9335	50.1175	96.6112	66.1314	91.6714	82.6395	65.9349	61.2051	70.2246	73.0142	83.3164	72.6678	79.3437	92.2796	62.3506	66.4584	93.8628	92.133	95.9531	64.6523	104.143	62.0773	63.5427	54.2267	107.599	83.6872	49.2018	61.5184	68.4659
CSF3R	1.31091	0.92854	2.09275	0.817492	0.620382	0.933257	2.64686	1.45885	0.682981	1.1204	1.06754	1.28729	0.814976	2.6849	1.65012	1.97972	2.26871	2.5204	3.2913	2.21376	1.80052	2.47287	1.56732	2.28174	1.70446	3.76714	1.77385	1.47325	2.42191	0.875177	0.570635	1.74591	1.65484	0.75535	1.97338	1.12616	0.566258	1.12225	1.23194	1.88717	0.651339	2.17556	3.25367	1.88515	1.39098	3.63157	1.70358	3.70288	1.62892
FTLP18	0	0	0	0	0	0	0	0	0	0	0	0	0	0	0	0	0	0	0	0	0	0	0	0	0	0	0	0	0	0	0	0	0	0	0	0	0	0	0	0	0	0	0	0	0	0	0	0	0
GRIK3	0.0177237	0	0.005619	0	0	0	0	0.020205	0	0.005369	0.006415	0	0.005058	0	0	0.008517	0	0	0	0	0	0	0.0130403	0.005999	0.006389	0.0144052	0.572036	0.171607	0	0.0225895	0.006172	0	0	0.005719	0.0135828	0	0	0	0	0.0259788	0.006489	0	0.013316	0	0	0	0.009148	0	0
MIR4255	0	0	0	0	0	0	0	0	0	0	0	0	0	0	0	0	0	0	0	0	0	0	0	0	0	0	0	0	0	0	0	0	0	0	0	0	0	0	0	0	0	0	0	0	0	0	0	0	0
RNU6-636P	0	0	0	0	0	0	0	0	0	0	0	0	0	0	0	0	0	0	0	0	0	0	0	0	0	0	0	0	0	0	0	0	0	0	0	0	0	0	0	0	0	0	0	0	0	0	0	0	0
RNA5SP43	0	0	0	0	0	0	0	0	0	0	0	0	0	0	0	0	0	0	0	0	0	0	0	0	0	0	0	0	0	0	0	0	0	0	0	0	0	0	0	0	0	0	0	0	0	0	0	0	0
RPS29P6	0	0	0	0	0	0	0	0	0	0	0	0	0	0	0	0	0	0	0	0	0	0	0	0	0	0	0	0	0	0	0	0	0	0	0	0	0	0	0	0	0	0	0	0	0	0	0	0	0
LINC01137	2.17555	1.87788	3.41215	3.0759	1.71178	2.36397	2.80921	2.7847	4.1295	2.91358	3.64694	3.11038	4.80323	1.99486	3.08386	1.70563	1.83529	1.65378	2.45359	2.77311	2.5224	1.80651	3.28559	3.29401	3.30185	2.88496	3.17338	2.9564	2.83285	2.57822	3.3893	3.20246	4.32772	2.99271	4.16816	3.54116	4.38549	3.4766	3.23128	2.47555	3.01826	2.09478	3.39805	1.92104	5.05561	2.36548	2.24574	3.35561	3.48168
ZC3H12A	1.80902	0.845762	1.07299	0.725019	1.78445	0.540075	1.43169	0.598725	1.30058	2.29804	1.4151	1.66251	1.39882	1.71563	1.02838	1.40204	1.54441	0.957772	0.987202	1.09923	0.915118	0.8206	0.772836	1.04676	1.19897	2.13431	1.33068	1.03586	1.41749	0.991677	1.76798	2.3825	2.36897	1.03564	0.89443	1.02491	1.12928	2.35466	1.1127	1.28303	1.60233	0.747312	1.5345	0.935531	1.9264	1.93343	0.918633	2.45192	1.51849
MIR6732	0	0	0	0	0	0	0	0	0	0	0	0	0	0	0	0	0	0	0	0	0	0	0	0	0	0	0	0	0	0	0	0	0	0	0	0	0	0	0	0	0	0	0	0	0	0	0	0	0
MEAF6	11.4854	5.33448	6.4058	6.69667	7.62579	6.03291	6.4241	7.80346	3.69396	4.53591	6.58682	10.7711	7.3627	7.11906	6.60924	4.38034	6.64877	5.01244	9.48916	5.26289	5.29595	5.27113	7.833	8.28673	7.08184	10.5385	5.99194	6.05415	6.06946	6.55725	7.97637	8.45309	9.43244	4.53432	5.30893	5.07629	7.0054	10.2288	6.70177	6.65677	14.7472	4.51548	6.7994	4.79739	3.44928	7.99164	4.62858	5.75179	4.41645
MIR5581	0	0	0	0	0	0	0	0	0	0	0	0	0	0	0	0	0	0	0	0	0	0	0	0	0	0	0	0	0	0	0	0	0	0	0	0	0	0	0	0	0	0	0	0	0	0	0	0	0
SNIP1	4.2342	1.82695	2.13722	2.64502	2.61607	3.14491	2.10691	1.79326	1.63911	1.87022	2.82529	3.03259	3.24012	2.65298	2.32418	2.45516	3.38588	3.41262	3.48147	3.01448	2.74237	2.45826	3.05442	3.2664	3.35091	4.41229	2.88787	2.51936	3.95829	2.63801	3.53388	2.68056	3.38994	2.97678	2.84159	2.574	3.6907	3.07607	2.3815	3.45856	2.88385	2.57056	3.2656	2.43408	1.21524	3.52677	3.22317	2.78125	2.2823
FTH1P1	0	0	0	0	0	0	0	0	0.0738965	0	0	0	0	0	0	0	0	0	0	0	0	0	0	0	0	0	0	0	0	0	0	0.0586246	0	0	0	0	0	0	0	0	0.0667637	0.0667243	0	0	0	0.0710819	0	0	0
RPS27P9	0	0	0	0	0	0	0.17138	0	0.195313	0	0	0.319341	0.137544	0	0	0	0	0	0.362395	0.185289	0.179964	0.330625	0.531942	0	0.52121	0	0	0	0	0	0.167848	0	0.168678	0.155526	0	0.368057	0	0	0.367619	0	0.176461	0.352714	0.362124	0.1797	0.198891	0.187874	0.124386	0.170183	0.140922
DNALI1	5.5308	2.98775	4.22373	5.90294	5.67946	3.008	3.75036	6.04727	4.824	4.447	5.20168	6.86565	5.36856	9.29099	5.76313	5.18684	5.08126	4.41392	12.5217	4.31558	5.78066	6.34666	5.92245	5.30251	2.62356	5.18872	5.56123	5.2257	4.21742	6.31544	6.59435	6.94024	6.02257	2.96557	6.33428	5.5344	5.49577	3.74565	3.26964	5.58288	3.79381	6.00332	5.6769	6.89901	5.26869	5.96261	3.78848	4.53	3.3183
GNL2	9.69753	8.08286	9.12353	8.90577	7.34961	6.98568	7.73596	6.67122	7.46973	9.53458	9.84884	12.3793	10.7712	10.0587	8.94369	8.46602	10.6808	12.8017	13.624	14.4861	9.48127	8.70936	11.7174	14.3663	17.0859	14.0394	13.2416	9.99148	14.7507	11.5873	13.6683	8.66727	14.9647	12.9887	10.379	11.5626	15.091	15.7809	12.6727	12.3609	14.7141	9.40593	12.4597	13.488	13.3761	16.7411	11.0514	13.5929	11.0174
RSPO1	0.0176319	0.0201746	0.134152	0	0.0539167	0	0.0564238	0.221104	0.042869	0	0	0	0.256609	0.019199	0	0	0	0.0347266	0.0994268	0	0	0	0	0.537072	0	0	0.0185567	0	0	0.0898898	0.313146	0	0	0	0	0	0	0	0	0	0	0	0.0993526	0	0	0	0	0	0
C1orf109	3.71498	2.83381	2.74124	3.91441	2.52445	2.53076	2.323	2.38527	0.908426	2.32832	4.19602	4.45587	4.45984	4.11489	2.91772	4.92444	4.58408	4.26811	5.10478	4.13665	3.39597	4.13003	3.79366	5.15936	4.77915	5.64835	4.49406	4.18612	6.1946	3.34706	4.3272	3.17102	4.14687	3.45151	3.23972	4.40196	5.99095	3.65924	3.59066	4.27174	4.68995	3.84349	5.02878	4.22679	1.98228	5.09315	3.27284	3.48279	4.02631
CDCA8	0.219087	0.325885	0.229201	0.551753	0.334973	0.0467916	0.30381	0.224783	0.133168	0.11946	0.475772	1.52413	0.487655	0.333982	0.305957	0.189495	0.220497	0.388349	0.172961	0.631668	0.294487	0.247969	0.338509	0.578365	0.35537	0.961554	0.230578	0.503802	0.798267	0.558467	0.389102	0.190165	0.736052	0.318122	0.679997	0.401516	0.503467	0.498905	0.426104	0.578035	0.457195	0.264535	0.493806	0.147027	0.461065	0.512384	0.441004	0.649792	0.326683
EPHA10	0	0.00938	0.007796	0.008258	0	0	0	0	0	0.0148995	0.008901	0	0	0	0.008177	0	0.256679	0.008073	0.0184906	0	0.202013	0	0.009047	0.008323	0	0	0.0258828	0.019843	0	0	0.0171284	0	0.0258197	0	0	0	0	0	0.009379	0	0	0.008998	0.009238	0	0.0608886	0.038344	0.0126932	0.0260501	0
LOC100129497	0.0615424	0	0	0	0	0	0	0	0	0	0	0	0	0	0	0	0	0	0	0	0	0	0	0	0	0	0	0	0	0	0	0	0	0	0	0	0	0	0	0	0	0	0	0	0	0	0	0	0
MANEAL	2.33146	1.90548	2.51745	3.16095	2.5194	2.99514	3.08533	2.71781	3.21786	1.37003	2.85509	3.27522	3.66175	4.60015	3.00761	3.58835	5.15556	2.83108	5.47633	3.25488	3.33806	4.14851	2.68916	3.20377	1.91457	5.38557	3.78209	2.16404	2.76777	2.68107	3.20488	3.246	4.45383	4.05565	2.59952	3.71462	4.198	3.00442	4.8734	5.28023	2.83025	2.13587	4.85983	4.11742	2.25687	5.61664	3.44717	5.32915	2.9214
YRDC	10.3828	3.97133	5.61442	5.02044	5.74514	7.79294	5.63257	5.74907	3.28171	3.28896	5.08925	5.95529	4.74908	4.2961	4.43867	4.14807	4.24618	4.73252	4.58352	5.33706	3.95422	3.60176	4.64899	5.18066	5.29301	6.14821	3.74652	3.76985	6.12498	4.31023	5.14459	3.60484	6.32241	5.36998	3.23963	4.3833	6.35066	4.62207	4.27627	4.01122	4.88728	3.80983	4.41294	3.88205	4.62713	6.38281	3.28423	5.27903	3.17444
C1orf122	10.0831	5.10659	10.4935	9.32477	13.2262	9.26707	11.2845	9.70451	14.468	12.1675	16.8262	12.1973	13.1957	12.3741	11.7892	16.4415	11.5528	9.15624	8.85502	18.7295	7.869	7.05827	18.0602	9.7762	12.1547	11.94	12.0906	15.0542	13.1608	20.5408	21.6291	17.6155	19.3933	26.9217	16.7214	16.9927	17.3433	24.1696	18.6745	14.31	19.0172	9.34424	12.6206	9.19783	22.253	20.8754	9.5659	23.3308	11.3089
MTF1	1.4074	0.883352	0.968152	1.22506	0.807812	1.07977	0.80165	0.778851	0.681049	0.65192	1.81748	1.76535	1.60259	1.70359	1.62197	1.52655	1.99404	1.93765	1.89548	1.58372	1.49229	1.77852	1.61358	1.89376	2.35676	2.55707	1.76164	1.59587	2.53543	1.54996	1.89145	1.61431	1.8506	1.54096	1.03669	1.72163	2.13192	1.4821	1.48509	1.99783	1.74839	2.17482	2.01726	1.8034	1.20944	2.90804	1.83012	1.93948	1.54009
RPS2P13	0	0	0	0	0	0	0	0	0	0	0	0	0	0	0	0	0	0	0	0	0	0	0	0	0	0	0	0	0	0	0	0	0	0	0	0	0	0	0	0	0	0	0	0	0	0	0	0	0
INPP5B	4.15664	6.86834	6.12803	4.15127	4.64962	6.3084	4.96747	3.12283	5.05308	7.12191	5.28922	5.31458	4.34359	5.16152	4.09875	5.21939	3.929	3.95256	4.55355	4.49156	4.14902	4.16662	3.37812	3.70041	3.67058	5.32889	4.26184	3.96405	5.64146	7.63546	4.26784	4.64054	4.51404	3.43573	4.54549	4.31092	4.52321	3.51155	4.79633	4.5564	3.4796	3.73901	4.26828	5.30187	11.3381	4.27567	3.89118	5.21034	2.89373
RNU6-584P	0	0	0	0	0	0	0	0	0	0	0	0	0	0	0	0	0	0	0	0	0	0	0	0	0	0	0	0	0	0	0	0	0	0	0	0	0	0	0	0	0	0	0	0	0	0	0	0	0
SF3A3	13.6258	11.693	12.5607	12.3075	14.1021	14.5303	16.2804	15.0344	12.7934	11.3105	20.9526	20.6149	18.5727	19.0847	13.5728	15.8839	18.6421	20.4271	21.1836	24.9102	20.8262	16.5068	19.3224	21.9695	26.1969	25.4745	19.4678	16.5833	26.4517	19.7435	21.1935	18.5003	22.9567	19.2877	16.7354	17.7217	22.6717	23.105	18.4191	22.1549	23.9741	18.0692	19.8381	20.6041	18.8467	25.1909	16.4129	21.7908	15.5403
RNU6-510P	0	0	0	0	0	0	0	0	0	0	0	0	0	0	0	0	0	0	0	0	0	0	0	0	0	0	0	0	0	0	0	0	0	0	0	0	0	0	0	0	0	0	0	0	0	0	0	0	0
FHL3	2.20227	1.31634	1.87566	1.62248	1.13914	1.47423	1.71804	1.53632	1.59834	2.44942	0.999322	2.67865	2.61698	1.86113	1.40987	1.65841	1.69082	1.35949	2.5208	1.63003	1.73046	1.58958	1.55987	1.33496	0.319898	1.68306	1.107	0.556946	0.975856	2.93254	2.57546	2.53604	2.07056	1.7182	2.38047	0.752995	0.914373	1.69399	0.940123	2.02353	1.66067	1.58753	1.88919	1.98527	2.03452	2.61369	1.62865	2.95947	1.35505
UTP11	7.25315	7.47832	6.26646	9.47447	7.63686	5.95805	8.75717	7.42051	4.71553	5.36008	7.52933	10.0863	8.59762	6.6538	6.78453	7.16201	8.67541	9.15724	10.0978	10.8467	7.17215	6.64291	10.0573	8.84809	10.7738	10.3326	9.70276	5.85228	11.7241	7.88988	11.9352	8.4813	10.2649	10.4161	7.26888	8.49053	13.1107	11.4953	9.24032	9.84282	10.8844	7.96161	9.52139	8.67714	5.52547	10.1903	6.6027	8.04877	7.24746
POU3F1	0	0	0.017691	0.037477	0.0379209	0.019864	0	0.0424112	0	0	0	0	0.0159246	0.0202547	0	0.0268149	0	0	0.0209788	0	0	0	0.0205292	0	0.020115	0.0226778	0.0783084	0.0225131	0	0.0474163	0.0388664	0	0.0390587	0.0360133	0.0427665	0	0.0224982	0	0	0	0	0.0408367	0.0209631	0.0208054	0	0.0652555	0	0	0.0163158
MIR3659	0	0	0	0	0	0	0	0	0	0	0	0	0	0	0	0	0	0	0	0	0	0	0	0	0	0	0	0	0	0	0	0	0	0	0	0	0	0	0	0	0	0	0	0	0	0	0	0	0
LINC01343	0	0	0	0	0	0	0	0	0	0	0	0	0	0	0	0	0	0	0	0	0	0	0	0	0	0	0	0	0	0	0	0	0	0	0	0	0	0	0	0	0	0	0	0	0	0	0	0	0
TUBB6P1	0	0	0	0	0	0	0	0	0	0	0	0	0	0	0	0	0	0	0	0	0	0	0	0	0	0	0	0	0	0	0	0	0	0	0	0	0	0	0	0	0	0	0	0	0	0	0	0	0
RNU6-753P	0	0	0	0	0	0	0	0	0	0	0	0	0	0	0	0	0	0	0	0	0	0	0	0	0	0	0	0	0	0	0	0	0	0	0	0	0	0	0	0	0	0	0	0	0	0	0	0	0
LOC400750	0	0	0	0.0232484	0.0235238	0	0	0.0263093	0.0561112	0	0	0.0229357	0.0395147	0.0251295	0	0	0	0.0227268	0.0260279	0.0798472	0	0.0474924	0	0	0.0249562	0	0	0.0279316	0.0934318	0	0.0964414	0.0667725	0.0242297	0	0	0.0264346	0.027913	0.0553202	0.0264031	0	0	0	0	0	0	0.026987	0.0357345	0.0244458	0
RRAGC	10.4426	4.4693	4.9089	7.10672	5.52521	6.06518	6.27107	5.90684	2.88296	3.67645	7.63844	7.42704	7.50677	7.55154	8.09075	8.93445	7.71077	8.34064	7.61924	5.12525	7.00932	6.47968	8.3797	8.66031	9.15884	12.561	6.96335	5.13745	8.12181	7.03572	7.30774	8.49514	9.16419	6.52049	5.01705	5.91214	5.80892	6.61615	6.3383	7.44874	9.74023	7.37195	6.84995	6.6201	2.71373	6.64159	5.87835	8.40157	6.57245
MYCBP	5.60576	4.42188	5.16984	7.37968	6.68792	4.46702	6.41001	4.57505	3.58806	3.0103	6.36343	7.04828	7.10771	6.91321	6.05777	5.6628	6.055	6.23131	6.70536	7.15065	4.94723	4.02009	8.36612	7.65368	7.94474	8.25801	5.54222	5.08845	8.10932	6.44107	7.49799	5.26301	8.35994	6.04315	4.97952	5.35081	8.08987	7.88932	6.26758	6.06917	9.28206	4.70821	5.47993	5.58121	4.41607	6.53033	4.29065	5.55555	4.41408
GJA9-MYCBP	0	0	0	0	0	0	0	0.0235591	0	0	0.0448783	0	0	0	0	0	0	0	0	0	0	0	0.193865	0	0	0	0	0	0	0	0	0	0	0	0	0	0.0874829	0	0	0	0	0	0	0	0	0	0	0	0
LOC105378663	0	0.13402	0.111396	0.471968	0.238779	0.500318	0.624707	0.133527	0	0.106443	0.508718	0.349215	0.300821	0.255078	0	0.337695	0	0.461378	0.132099	0	0	0.120518	0.258535	0	0	0.142797	0.123273	0	0	0.149285	0	0.225925	0	0.113384	0	0.268325	0	0	0.536012	0.128763	0.257292	0	0.132	0.131007	0	0.136966	0	0.248139	0.308211
GJA9	0	0	0	0	0	0	0	0	0	0	0	0	0	0	0	0	0	0	0	0	0	0	0	0	0	0	0	0	0	0	0	0	0	0	0	0	0	0	0	0	0	0	0	0	0.087111	0	0	0	0
RHBDL2	0.0543834	0.062226	0.0517218	0.0273921	0.0554331	0	0	0.123994	0	0.024711	0.0885748	0	0.0232787	0.0592168	0.0813719	0.0783964	0.0608149	0.10711	0.276003	0.188157	0	0.0559571	0.0300097	0.276089	0.0882128	0.0663012	0.114472	0.0329099	0.0366948	0	0.0852228	0.0262245	0.0856445	0.0526444	0.0312582	0.0622922	0.032888	0	0	0.0597851	0	0.119391	0.0612881	0.0912405	0	0	0.0842072	0.0288029	0.0477011
RNU6-605P	0	0	0	0	0	0	0	0	0	0	0	0	0	0	0	0	0	0	0	0	0	0	0	0	0	0	0	0	0	0	0	0	0	0	0	0	0	0	0	0	0	0	0	0	0	0	0	0	0
EIF1P2	0	0	0	0	0	0	0	0	0	0	0	0	0	0	0	0	0	0	0	0	0	0	0	0	0	0	0	0	0	0	0	0	0	0	0	0	0	0	0	0	0	0	0	0	0	0	0	0	0
AKIRIN1	19.6801	4.80083	4.56047	7.2256	6.63914	3.98983	8.48236	7.17474	7.69955	7.60782	13.8843	13.5817	12.2811	13.0316	12.7353	12.212	12.9588	13.5957	20.28	16.1296	11.66	14.8017	10.8268	15.6813	17.1548	22.0442	11.7335	8.48767	18.8737	9.44749	19.9757	14.4133	15.5017	7.81374	7.71716	11.0308	16.4566	13.8889	10.1033	12.7832	23.3927	17.1065	16.1894	16.6486	1.97869	15.2565	13.3337	15.2379	12.8457
NDUFS5	186.764	205.73	212.731	277.983	276.803	211.257	233.51	264.997	171.036	194.691	183.94	234.524	147.803	114.561	142.721	116.877	131.306	145.125	134.47	160.278	167.745	110.904	170.433	127.646	164.416	119.544	108.018	125.603	123.701	182.236	188.339	187.297	195.58	246.073	173.028	155.582	223.235	295.065	285.476	118.911	304.34	132.553	124.05	128.664	292.721	182.256	138.611	135.693	116.378
MACF1	6.17346	7.32091	7.72203	5.56448	5.20043	8.96974	6.85126	4.39112	7.20542	8.24331	8.96989	6.67691	8.54047	8.44876	10.0249	8.77951	11.39	11.3735	12.5637	9.22187	11.5435	10.5815	7.23801	10.1697	14.1407	12.9393	11.2382	13.7248	14.1149	8.60605	6.44629	6.80612	10.6806	7.69287	7.70194	10.5134	13.2837	8.36961	8.03506	9.95487	6.77709	8.73674	11.4474	14.5881	11.6102	11.7881	10.4124	13.0426	8.97172
RNU6-608P	0	0	0	0	0	0	0	0	0	0	0	0	0	0	0	0	0	0	0	0	0	0	0	0	0	0	0	0	0	0	0	0	0	0	0	0	0	0	0	0	0	0	0	0	0	0	0	0	0
RNA5SP44	0	0	0	0	0	0	0	0	0	0	0	0	0	0	0	0	0	0	0	0	0	0	0	0	0	0	0	0	0	0	0	0	0	0	0	0	0	0	0	0	0	0	0	0	0	0	0	0	0
HSPE1P8	0	0	0	0	0.0545882	0	0	0	0	0	0	0	0	0	0	0	0.119776	0	0	0	0	0	0	0	0	0.0652907	0	0	0	0	0	0	0	0	0	0	0	0	0	0	0	0	0	0	0	0	0	0	0
KIAA0754	0.0468248	0.0803659	0.0890661	0.0393081	0.031819	0.0166677	0.0832465	0.169037	0.142308	0.156028	0.279634	0.0853146	0.287287	0.807284	0.506004	0.956253	0.977431	0.776209	0.994573	1.04403	0.524498	0.626336	0.094742	0.499203	0.734205	0.818234	0.747425	0.340029	0.389667	0.0795729	0.285358	0.188163	0.188449	0.0302183	0.170453	0.402257	0.27373	0.121595	0.16964	1.22684	0.308573	0.933739	0.835521	1.17839	0.0193219	1.04035	0.954628	1.45491	0.985709
BMP8A	0.0387238	0.0664621	0	0.009752	0	0	0.0103267	0.044145	0.0353064	0	0	0.0192422	0.008288	0.0210827	0.0289705	0	0.0216517	0	0.0218364	0	0.0108439	0.009961	0	0.0589768	0.198905	0	0.0611323	0	0.0130643	0.0246774	0	0	0.0203278	0.0187428	0	0	0.0702538	0.0116029	0.0221512	0.021285	0.0106328	0.0106266	0.0218201	0.010828	0	0.0113205	0	0.0102546	0
TRK-CTT12-1	0	0	0	0	0	0	0	0	0	0	0	0	0	0	0	0	0	0	0	0	0	0	0	0	0	0	0	0	0	0	0	0	0	0	0	0	0	0	0	0	0	0	0	0	0	0	0	0	0
OXCT2P1	0	0	0.0574272	0	0.0615479	0	0.0644099	0.137672	0.110107	0.109748	0	0.0300046	0.0775398	0.164373	0.060232	0	0.303856	0.118925	0.238349	0.139275	0.101454	0	0	0.0613088	0.0652957	0.14723	0.0953244	0.109621	0.0814853	0	0.157706	0.291173	0.095092	0.0292258	0	0.0691636	0.109548	0	0	0.13276	0	0.0331402	0.204146	0.168842	0.0373747	0	0.023374	0	0
PPIEL	0.148227	0.584185	1.03379	0.315228	0.33575	0.474863	0.28109	0.112652	0.880948	1.21234	0.751078	0.638343	0.592182	0.0896668	0.624286	0.118709	0.239425	0.37303	0.260043	0.417868	0.405858	0.2203	0.0727058	0.434779	0.178097	0.261025	0.208002	0.259129	0.600088	0.608741	0.498976	0.222373	1.5735	1.54647	0.397584	0.943236	1.03583	0.671135	0.602953	0.235371	0.416047	0.0180783	0.241288	0.55263	2.7728	0.288884	0.051003	0.209346	0.0144459
PABPC4	24.7166	22.7182	23.8465	25.5323	18.9386	32.0399	23.6815	27.7118	29.3032	21.6121	22.6291	23.7867	21.48	20.8976	17.8724	24.1374	19.0284	18.2969	20.6287	19.5458	22.659	21.5663	18.3855	20.5737	34.7425	24.5583	21.7909	23.4336	19.9578	29.4656	24.0104	23.0669	23.4154	20.4542	20.6746	17.0762	22.1433	24.306	26.6827	25.6019	25.5599	21.6637	28.4103	26.9037	24.9157	23.6152	23.8998	25.4789	18.3695
LOC101929516	0	0	0	0	0	0	0	0	0	0	0	0	0	0	0	0	0	0	0	0	0	0	0	0	0.0918826	0	0.0894255	0	0	0	0	0	0	0	0	0	0	0	0	0	0	0	0	0	0	0	0	0	0
SNORA55	0	0	0	0	0	0	0	0	0	0	0	0.395097	0	0	0	0	0	0	0	0	0	0	0	0	0	0	0	0	0	0	0	0	0	0	0	0	0	0	0	0	0	0	0	0	0	0	0	0	0
HEYL	0.62223	0.212074	0.667323	0.173374	0.499295	0.169651	0.480147	0.588602	0.708142	1.25124	0.316248	0.710483	0.464686	0.663116	0.382973	0.629792	0.473747	0.443267	0.492721	0.534385	0.311416	0.381417	0.277608	0.712428	0.243375	1.01683	0.975334	0.464666	0.178658	0.995534	0.580899	0.319201	1.55673	0.474177	0.760939	0.39427	0.544418	0.634689	0.424093	0.669479	0.639789	0.610348	0.626631	0.414611	0.0491667	0.448953	0.604725	1.22003	0.603835
NT5C1A	0	0	0.0935851	0	0	0	0	0	0	0	0	0	0	0.0535733	0	0	0	0	0	0	0	0	0	0	0	0	0	0	0	0	0	0	0	0	0	0	0	0	0	0	0	0	0	0	0	0	0	0	0
HPCAL4	0.065581	0.0125064	0.0415809	0	0	0	0	0.0124604	0	0	0	0	0	0.0119016	0.0109029	0	0	0	0.0123271	0.0126055	0	0.0337393	0	0.0221957	0	0	0	0.0132287	0.0295002	0	0.0228378	0	0.0114754	0	0.0125647	0.0375591	0	0	0.0125048	0.0120158	0.0480195	0	0.0123179	0.0122252	0	0.0127813	0	0.0115778	0.0191743
LOC100128091	0	0	0	0	0	0	0	0	0	0	0	0	0	0	0	0	0	0	0	0	0	0	0	0	0	0	0	0	0	0	0	0	0	0	0	0	0	0	0	0	0	0	0	0	0	0	0	0	0
RNU7-121P	0	0	0	0	0	0	0	0	0	0	0	0	0	0	0	0	0	0	0	0	0	0	0	0	0	0	0	0	0	0	0	0	0	0	0	0	0	0	0	0	0	0	0	0	0	0	0	0	0
PPIE	6.40427	4.27566	5.36911	6.55569	4.641	6.86352	6.89275	9.37183	6.05224	5.34981	7.69037	7.47306	6.70323	7.9625	6.25068	7.87295	6.60877	7.13325	9.63467	7.62456	7.62438	6.211	7.25831	7.86839	8.206	8.1161	7.53883	7.5562	7.88217	7.60558	5.69365	6.6311	9.21044	7.36814	7.25627	8.3892	8.77494	9.03995	8.26083	7.10357	6.88243	6.99195	7.08779	7.00875	8.58278	8.17461	5.50117	6.66195	5.60726
BMP8B	0.101656	0.0646198	0.0537115	0.13654	0.0230262	0.313606	0	0.064382	0.0823864	0.0513233	0.147172	1.29091	0.125706	0.159887	0	0.0488474	0.151571	0.0444921	0.178341	0.104211	0.037956	0.0116219	0.037397	0.0573419	1.74663	0.123933	0.475502	0.177715	0.243881	0.0431879	0.0236003	0	0.509918	0.0328018	0	0.0388131	0.10929	0.771637	0	0.024834	0.161274	0.0743903	0.852854	0.113701	0.0838954	0.316994	0.008745	0.095715	0
OXCT2	0.0895806	0	0	0.120321	0	0.255096	0	0	0	0	0.0648448	0.445134	0.255632	0.227598	0.148929	0.043045	0	0.0588106	0.235735	0.034437	0	0.0307242	0.0988643	0	0.226029	0.145615	0	0.072279	0.0805918	0	0	0	0.407547	0.0578108	0.274606	0	0	0.357883	0.0341619	0	0.163981	0.0655537	0.100954	0	0	0.104752	0.184942	0	0.104765
LOC101929536	0	0	0	0	0	0	0.0485767	0	0	0.0413848	0	0.0905155	0.038986	0	0	0	0	0	0	0.0525193	0	0	0	0	0	0	0	0.0551158	0	0	0	0.0439195	0.0956221	0	0	0	0	0	0.0520998	0	0	0	0	0	0.169124	0.053252	0	0.0482376	0.0399437
TRIT1	6.12242	6.72511	8.3615	5.40275	5.3669	8.47323	6.42628	7.25872	5.06111	7.23304	4.41411	5.76816	5.87034	2.98661	4.22615	6.03682	4.29958	5.95679	7.07061	5.08379	6.58359	5.31684	6.51366	5.07253	5.19054	5.88171	6.34045	5.27585	5.41994	5.64953	4.42616	5.57398	7.43058	6.56672	5.96823	6.05903	7.81965	6.01706	7.48073	5.33058	6.88579	3.9785	4.71942	4.95783	9.5497	3.92331	4.92957	5.39567	3.69465
MYCL	3.78428	6.25585	4.68716	6.43856	3.01633	18.3379	4.11883	7.43675	4.10561	6.90808	2.20978	4.0014	2.90067	4.24039	5.57448	6.58116	8.54974	5.47077	4.24311	3.47622	3.86921	7.54986	4.41928	6.29964	6.03123	3.715	3.85541	6.88343	2.68702	8.10407	1.37913	5.25171	3.19924	2.68356	5.36188	2.88554	1.07773	3.29619	8.30651	3.76107	3.08103	2.99468	3.94241	4.40492	6.16907	2.43129	4.06252	5.55831	2.30613
MFSD2A	57.6399	52.4631	130.376	55.4365	65.8518	48.3062	61.9307	74.5753	72.4644	48.4227	56.5195	72.9863	92.6646	52.5791	79.7631	104.342	79.2908	136.548	64.3959	80.6097	32.4199	60.7512	71.8435	133.941	70.9262	110.508	64.0046	143.722	116.178	21.738	103.233	75.2192	108.111	60.2757	68.5514	57.9879	54.3845	88.8462	159.509	123.781	50.0079	82.0997	124.008	23.7287	268.751	84.1229	80.4083	155.089	52.7593
RPS2P12	0.711961	1.35772	1.69279	0.776974	0.665227	0.696929	1.20246	1.42036	0.937632	0.647009	1.03074	0.884449	1.87931	1.55047	2.36729	1.36844	0.928852	2.92131	1.20443	0.752662	0.332287	1.52617	0.654787	1.26505	0.898207	2.24229	1.06151	2.80046	4.56371	0.37809	3.22312	1.37327	1.99327	0.861494	1.29585	1.29121	0.932865	1.06663	3.12236	2.28281	0.325819	1.95376	2.80824	0.663598	1.76272	1.31819	1.88326	2.51382	1.19692
CAP1	47.1389	33.0362	25.7783	40.1258	38.7793	36.013	47.4964	44.1549	32.9743	28.3626	45.2122	59.9842	41.6333	55.4988	40.9086	51.7858	59.808	55.995	58.9449	61.4313	43.7814	46.9265	56.0343	65.2917	65.6296	80.4087	57.5078	44.6667	64.8854	48.1641	48.7747	45.3863	59.7596	38.5776	39.7833	42.9253	50.8848	53.6723	49.3233	62.2499	63.315	51.8079	59.1666	51.0984	17.9684	68.2829	46.3484	62.0196	41.3295
PPT1	22.2732	13.9123	13.5704	17.8359	16.1627	14.4243	23.4108	21.7712	10.1802	9.42879	14.3595	24.3837	13.4072	31.4765	21.4149	27.8123	27.9478	26.8176	33.7303	28.0702	21.5379	24.8201	27.3181	36.5505	28.3429	45.9024	26.6006	22.6661	27.034	16.5504	12.839	22.8445	24.7773	11.0332	13.8022	15.8455	11.628	17.3362	12.094	29.1722	21.1187	23.3983	34.2199	22.5767	4.60443	28.2583	22.5148	27.1181	16.9227
LOC728602	0	0	0	0	0	0	0	0	0	0	0	0	0	0	0	0	0	0	0	0	0	0	0	0	0	0	0	0	0	0	0	0	0	0	0	0	0	0	0	0	0	0	0	0	0	0	0	0	0
RLF	3.42476	2.97139	2.2626	1.98397	1.99858	2.41023	2.44475	2.06636	2.00223	2.09864	2.59263	2.3037	2.26795	3.13134	2.27748	3.94454	3.44972	3.364	3.38088	3.10548	3.10408	3.39833	3.0199	3.54808	3.694	4.83397	3.54936	3.21682	3.64559	2.63231	2.32154	2.07589	2.6075	2.05832	2.25396	3.32391	2.81416	2.55889	2.58218	3.41047	2.62252	2.93664	3.23105	2.8461	1.88787	2.74119	3.04275	3.28615	2.43067
RNU6-1237P	0	0	0	0	0	0	0	0	0	0	0	0	0	0	0	0	0	0	0	0	0	0	0	0	0	0	0	0	0	0	0	0	0	0	0	0	0	0	0	0	0	0	0	0	0	0	0	0	0
TMCO2	0	0	0	0	0	0	0	0.167584	0	0	0	0	0	0	0	0	0	0	0	0	0	0	0	0	0	0	0	0	0	0	0	0	0	0	0	0	0	0	0.168182	0.0808026	0	0	0	0	0	0	0	0	0
ZMPSTE24	17.7248	11.7353	8.95237	14.3536	10.6998	10.0704	10.4264	11.5352	6.8617	9.32062	18.7599	18.8808	15.5572	19.3376	14.8311	16.8191	23.4773	20.234	23.0177	28.7571	19.2758	17.3169	26.6077	26.0515	24.5077	33.022	23.1279	18.0156	33.3477	10.5716	20.9803	16.6296	17.1275	11.7941	11.1571	13.8569	23.4152	17.4074	16.6164	25.1985	25.9505	20.6083	13.5754	13.0113	3.13154	18.8553	15.5611	16.3871	12.3922
COL9A2	0.15391	0.0880527	0.182972	0.193805	0.0980505	0.0821786	0.287308	0.372847	0.140328	0.157353	0.104448	0.191198	0.115292	0.230435	0.23029	0.110935	0.129084	0.13262	0.238674	0.310626	0.0861998	0.0593864	0.0424652	0.117204	0.124825	0.0938193	0.344214	0.442406	0.233662	0.343286	0.160792	0.16699	0.464566	0.353848	0.132695	0.110183	0.0930761	0.184466	0.132062	0.126898	0.147913	0.126708	0.0433628	0.193665	0.738305	0.247468	0.178736	0.224166	0.118124
RPL21P20	0.0977828	0	0.0929971	0	0	0.10442	0.20861	0.111472	0	0.0888622	0	0.0971782	0.0837115	0	0	0	0	0.0962931	0	0	0	0	0	0	0.105739	0	0	0	0.131956	0	0.20431	0.0943046	0.205321	0	0	0.112003	0	0	0	0	0	0	0	0	0.484193	0	0	0.103577	0.0857678
SMAP2	33.1606	15.709	12.3733	13.207	15.2725	24.1969	21.6729	23.391	20.1663	19.7407	21.0988	16.2867	14.903	23.0522	22.9361	26.8061	25.8435	22.5937	27.4597	21.1948	21.4099	28.0291	14.5983	21.9368	18.6618	24.0567	18.4091	17.2032	18.7078	20.8231	18.6931	21.3691	20.9802	14.2776	16.3205	18.7521	17.1715	17.4368	23.0726	24.6338	21.3788	21.9903	19.9386	22.7625	18.4241	19.5742	18.7206	23.9129	15.7678
ZFP69B	0.294985	0.0920522	0.127522	0.270144	0.300679	0.143185	0.400477	0.305711	0.130401	0.146222	0.262061	0.373115	0.183662	0.613204	0.29425	0.463894	0.779695	0.580982	0.544395	0.773179	0.420537	0.220742	0.14798	0.245054	0.492981	0.882726	0.366904	0.227193	1.08567	0.341789	0.224128	0.310355	0.168928	0.207675	0.0616544	0.491467	0.389215	0.44997	0.337482	0.412726	0.530165	0.412107	0.362659	0.599884	0.398369	0.344945	0.539801	0.53971	0.282261
ZFP69	1.24036	1.62198	1.57989	1.82962	1.69326	1.06437	1.67749	1.59076	0.834709	0.86553	0.986041	1.12263	1.51695	0.482356	1.08261	0.86209	1.43658	0.916096	1.6237	1.22612	0.917972	0.592544	1.05112	1.14694	1.14967	1.7282	1.14224	0.562948	1.94286	1.15743	0.786748	1.28168	1.6743	0.943404	1.22216	0.887961	1.82167	1.22114	1.69779	1.4853	1.89751	0.80232	0.648996	1.04049	1.48064	1.11372	0.754509	0.84462	0.932528
EXO5	2.09481	1.81933	3.79254	2.61873	2.70121	2.53347	2.34222	1.2372	1.99431	1.19268	3.97362	4.56503	3.11137	2.74818	2.08959	2.00105	2.22965	2.83337	3.38725	3.46374	2.6857	3.60968	2.45117	3.94638	2.78381	3.56926	1.67343	2.81024	4.01898	3.05591	2.76856	3.65114	4.37212	3.88463	3.04637	3.44017	4.0294	5.8986	4.21569	2.7468	3.46503	2.68728	1.8488	2.93582	2.62447	4.10233	2.55971	3.4487	2.32443
ZNF684	16.9083	12.6006	16.7477	12.6373	12.3899	10.7337	9.41976	4.17486	3.0627	6.91578	5.8941	7.69205	4.91399	7.89045	5.25934	4.0062	4.38571	6.21524	10.3109	4.55298	8.40786	9.80784	4.58632	6.80379	4.15676	8.39111	4.92032	4.46372	11.1108	7.2827	5.29117	9.86929	5.91726	3.46964	3.73212	5.50374	8.35606	6.25696	5.08119	5.96749	11.2965	8.38187	6.17606	10.6905	5.49809	5.22393	4.92649	5.94254	4.46516
LOC100328982	0	0	0	0	0	0	0	0	0	0	0	0	0	0	0	0	0	0	0	0	0	0	0	0.0322264	0	0	0	0	0	0	0	0	0	0	0	0	0	0	0	0.0697841	0	0	0	0	0	0	0	0	0
GTF2F2P2	0	0	0	0	0	0	0	0	0	0	0	0	0	0	0	0	0	0	0	0	0	0	0	0	0	0	0	0	0	0.100459	0	0	0	0	0	0	0	0	0	0	0	0	0	0	0	0	0	0	0
RIMS3	0.158219	0.155173	0.14331	0.106256	0.0460779	0.0965477	0.0803676	0.0858902	0.183182	0.102703	0.278144	0.277043	0.225751	0.410192	0.195402	0.488744	0.261183	0.385812	0.382372	0.399696	0.236301	0.348851	0.266082	0.359542	0.30145	0.670528	0.293388	0.291796	0.315188	0.336092	0.267619	0.334247	0.482515	0.233386	0.424387	0.327937	0.246039	0.3612	0.293068	0.447259	0.314452	0.322536	0.450013	0.463481	0.139903	0.449323	0.402477	0.446917	0.191646
NFYC-AS1	0.547731	0.920493	1.12324	0.741436	0.872348	0.621466	1.07724	0.429283	0.187273	1.02663	0.761997	0.459291	0.439604	0.298206	0.409775	0.44414	0.593366	0.556242	0.482604	0.315842	0.440975	0.493133	0.283357	0.278067	0.240621	0.626027	0.414331	0.476469	0.554366	0.610838	0.339757	0.396186	0.197675	0.414232	0.59029	0.450933	0.310534	0.820588	0.469979	0.244617	0.48879	0.450924	0.327926	0.402038	0.296648	0.360279	0.265033	0.45327	0.150134
NFYC	7.02467	8.32864	11.5479	8.18111	7.74343	11.2692	8.9342	8.606	8.63625	10.8178	10.0088	8.00789	8.53088	8.89498	7.72056	12.0738	8.88622	8.9992	8.74696	10.2458	9.64875	8.35627	7.64743	7.4713	9.98512	10.7342	9.86864	11.8488	10.4877	9.92545	8.66706	9.93228	10.1282	10.7231	9.86561	9.77563	14.7819	11.2193	9.58217	10.9721	9.09436	10.2229	10.3345	9.43904	19.6153	11.9313	8.0716	9.76407	7.79251
MIR30E	0	0	0	0	0	0	0	0	0	0	0	0	0	0	0	0	0	0	0	0	0	0	0	0	0	0	0	0	0	0	0	0	0	0	0	0	0	0	0	0	0	0	0	0	0	0	0	0	0
MIR30C1	0	0	0	0	0	0	0	0	0	0	0	0	0	0	0	0	0	0	0	0	0	0	0	0	0	0	0	0	0	0	0	0	0	0	0	0	0	0	0	0	0	0	0	0	0	0	0	0	0
KCNQ4	0.0265748	0.0912213	0.139008	0.0133853	0	0.0993251	0.0425209	0.136328	0.242295	0.156978	0.0721376	0.0132052	0.0682517	0.0723416	0.0662714	0.0574633	0.0594351	0.0654248	0.0299712	0.030648	0.074418	0.0546875	0.0439933	0.0269825	0.0287371	0.0485977	0.0559373	0.0482448	0.0717245	0.0677408	0.0416446	0.0640738	0.139502	0.0128625	0.0458234	0.0608789	0.0642836	0.0477759	0.0456048	0.0292143	0.0291878	0.0437558	0.0598976	0.059447	0.378324	0.0621511	0.0102871	0.0422241	0.0466188
RN7SL326P	0	0	0	0	0	0	0	0	0	0	0	0	0	0	0	0	0	0	0	0	0	0	0	0	0	0	0	0	0	0	0	0	0	0	0	0	0	0	0	0	0	0	0	0	0	0	0	0	0
CITED4	2.61567	2.84806	7.8642	2.33745	1.97811	6.082	3.73518	5.19421	9.3342	7.24616	9.80296	5.49249	9.89611	4.18033	2.94582	6.81144	5.00082	4.11301	4.18705	4.86546	2.45733	2.99522	3.16611	4.79757	1.00366	3.80608	3.24128	3.36996	4.38379	7.68915	23.4918	7.12033	9.39007	18.2551	6.59564	4.78402	6.58236	7.23062	2.94422	4.17407	5.32869	4.67721	2.56741	4.6715	19.5848	6.66	3.42952	7.4629	4.14449
LOC100128362	0	0	0	0	0	0	0	0	0	0	0	0	0	0	0	0	0	0	0	0	0	0	0	0	0	0	0	0	0	0	0	0	0	0	0	0	0	0	0	0	0	0	0	0	0	0	0	0	0
UBE2V1P8	0	0	0	0	0	0	0	0	0	0	0	0	0	0	0	0	0	0	0	0	0	0	0	0	0	0	0	0	0	0	0	0	0	0	0	0	0	0	0	0	0	0	0	0	0	0	0	0	0
CTPS1	36.2786	20.1071	22.5481	19.4615	13.0853	23.6209	19.9533	17.2711	20.5213	17.8856	20.1228	18.1835	30.1017	22.3724	20.809	27.5094	25.7206	35.7413	28.2644	28.8483	29.1823	22.8729	33.5967	39.5506	36.9168	37.2281	27.7337	37.7956	49.3819	21.6754	23.9961	19.0568	39.1454	33.7935	31.1784	20.3447	51.7179	21.9101	24.4602	28.8132	18.4023	31.6021	32.268	24.0541	50.9477	36.6094	25.3585	27.0463	29.406
SLFNL1-AS1	0.204244	0.363529	0.323746	0.125735	0.150356	0.327161	0.193659	0.0776125	1.31043	0.29904	0.665307	0.394685	0.718837	0.333594	0.633842	0.327142	0.0761327	0.536352	0.307129	0.340238	0.559239	0.548735	0.300547	0.48388	0.404915	0.511838	0.262725	0.892646	0.949371	0.361549	0.580858	0.53622	1.00069	0.856755	0.821757	0.376913	0.617575	0.217593	0.33752	0.5738	0.0997005	0.809588	0.626588	0.736096	1.16587	0.451133	0.412883	0.336538	0.497632
SLFNL1	0.025368	0	0	0	0.0258576	0.0541797	0	0	0	0.069161	0.0550894	0.0504222	0.0217174	0	0.0253047	0	0	0	0	0	0.0284154	0.026102	0	0.0257571	0	0	0	0	0	0	0.0530046	0.0489312	0	0	0	0.0290571	0	0.0304042	0.0290225	0	0.0278623	0	0.0285887	0	0	0	0	0	0
SCMH1	1.83669	2.97452	5.22697	2.64725	3.16824	3.39466	2.74288	2.44817	2.83394	3.86469	3.8812	2.76609	3.44715	2.16915	2.87501	3.05502	3.52324	3.32525	3.05934	3.32396	2.48463	2.47133	2.27652	3.17028	2.75004	3.66883	2.95902	4.10388	5.07157	3.87153	3.49816	1.43071	3.67863	4.66373	4.67748	3.73828	5.16061	3.35279	3.39439	3.15294	3.16559	1.82999	3.26405	3.01826	7.24086	3.79989	2.85487	3.90601	2.86264
RPL23AP17	0	0	0	0	0	0	0	0	0	0	0	0	0	0	0	0	0	0	0	0	0	0	0	0	0	0	0	0	0	0	0	0	0	0	0	0	0	0	0	0	0	0	0	0	0	0	0	0	0
RPL36AP9	0	0	0	0	0	0	0	0	0	0	0	0	0	0	0	0	0	0	0	0	0	0	0	0	0	0	0	0	0	0	0	0	0	0	0	0	0	0	0	0	0	0	0	0	0	0	0	0	0
FOXO6	0	0	0	0.0918649	0	0	0	0.0519799	0.0831451	0.0207184	0.0495089	0.0453146	0	0	0.0227414	0	0	0	0	0	0	0	0	0.046296	0.0493066	0	0.023994	0	0	0.116228	0.0476353	0.109937	0.0239355	0.0441385	0	0	0	0.0273243	0.10433	0	0	0	0	0	0.197559	0	0.0353008	0	0
LOC101929901	0	0	0	0.139255	0	0	0	0	0	0	0	0	0	0	0	0	0	0	0	0	0	0	0	0	0	0	0	0	0	0	0	0	0	0	0	0	0	0	0	0	0	0	0	0	0	0	0	0.146427	0
RNA5SP45	0	0	0	0	0	0	0	0	0	0	0	0	0	0	0	0	0	0	0	0	0	0	0	0	0	0	0	0	0	0	0	0	0	0	0	0	0	0	0	0	0	0	0	0	0	0	0	0	0
EDN2	0	0.0994722	0.413403	0.0875759	0.221533	0.0464181	0	0.148659	0.158527	0	0.849554	0.431989	1.41408	1.84591	0.953906	0.250643	0.534691	0.214027	0.392184	1.15299	0.535584	0.447255	1.24728	0.441345	0.0940091	0.847893	0.457476	1.21	0.234636	0.886415	2.31598	0.54498	1.73417	0.547011	0.54965	1.84219	0.578309	0.625166	1.39243	1.14684	0.477417	0.477135	0.489865	0.583415	1.50668	1.11825	0.874968	0.920865	0.648153
HIVEP3	0.20065	0.167774	0.231198	0.225451	0.208456	0.164823	0.30047	0.215544	0.145416	0.217412	0.213678	0.272271	0.175079	0.231088	0.211698	0.222498	0.24164	0.31919	0.182776	0.178004	0.280943	0.146902	0.200152	0.266414	0.504889	0.362228	0.174625	0.116753	0.249946	0.22131	0.16931	0.145135	0.251171	0.224116	0.190736	0.123755	0.256685	0.129492	0.216313	0.203612	0.169523	0.258369	0.313097	0.258951	0.286605	0.288779	0.316661	0.412817	0.236917
LOC100418723	0	0	0	0	0	0	0	0	0	0	0	0	0	0	0	0	0	0	0	0	0	0	0	0	0	0	0	0	0	0	0	0	0	0	0	0	0	0	0	0	0	0	0	0	0	0	0	0	0
HNRNPFP1	0	0	0	0	0	0	0	0	0	0	0	0	0	0	0	0	0	0	0	0	0	0	0	0	0	0	0	0	0	0.0301684	0	0	0	0	0	0	0	0	0	0	0	0	0	0	0	0	0	0	0
GUCA2B	0.547387	0.41755	1.82209	0.459517	1.39488	2.14332	0.875845	1.04003	1.33088	4.47705	2.08025	3.53602	2.57739	1.88745	6.64328	1.97271	3.26465	3.50381	1.1318	2.20951	1.1241	1.40807	0.805487	0.741046	0.591927	0.889791	2.11236	4.19582	0.73869	2.09299	6.57643	9.94242	1.0536	2.11953	2.30724	3.65745	1.5448	4.26438	2.19186	5.31551	8.51713	3.10441	2.46754	3.36734	4.29164	2.98711	2.11893	1.15964	1.68045
GUCA2A	0.0947218	0	0	0	0.0965499	0	0.10104	0	0	0.0860804	0	0.0941361	0	0.10314	0.188971	0	0	0	0	0	0	0	0	0.0961749	0	0.230959	0.49845	0	0	0	0.0989573	0.0913525	0.099447	0	0	0.108497	0.114565	0	0	0	0.208071	0	0.106748	0.21189	0	0	0.293334	0	0.0830829
FOXJ3	5.08076	6.25566	5.57619	4.60543	4.97705	6.59329	5.24871	3.72884	3.15128	5.07126	5.3939	4.7402	4.84188	6.09684	4.36289	5.7615	5.11241	5.73669	5.61317	5.16376	5.27933	5.26657	4.86868	5.42669	7.67553	6.66535	6.59726	4.68891	6.08045	5.52648	4.54967	5.49095	4.89877	4.97305	4.06348	5.12862	5.66627	3.88639	5.72644	6.26934	5.09373	4.80101	4.9291	4.7655	5.37945	4.9933	4.80926	5.38181	3.07571
RIMKLA	0.005153	0.041275	0.009802	0.0155737	0.0105055	0	0.032982	0	0.018794	0.009366	0.0167864	0.0153643	0.0132351	0.039279	0	0.007429	0.0461017	0.005075	0.0290595	0.0475452	0.017317	0	0.0284367	0.0209293	0.0334356	0.0251303	0.0271179	0.0124739	0.0417256	0.006568	0.0323023	0.00994	0.0270518	0.0149655	0.0236957	0.0295135	0.0124656	0.0555871	0.0294784	0.0113303	0	0.0169699	0.0232302	0.0288193	0	0.006026	0.0279276	0.0218345	0.0180803
RPS15AP8	0	0	0	0	0	0	0	0	0	0	0	0	0	0	0	0	0	0	0	0	0	0	0	0	0	0	0	0	0	0	0	0	0	0	0	0	0	0	0	0	0	0	0	0	0	0	0	0	0
ZMYND12	5.03226	5.37175	1.95524	4.23475	3.72193	7.83138	5.10606	4.4425	6.67708	3.48565	5.49737	5.58055	5.12244	4.91151	2.2956	3.31749	2.29899	2.38715	3.11455	2.97256	4.19322	3.75711	4.30079	3.2713	4.51265	2.46898	3.61692	3.00811	3.72675	4.10638	6.09075	4.05425	3.96247	4.96046	3.91533	4.9557	4.26793	2.57434	5.09023	4.25026	6.26849	3.97444	3.00849	4.11842	3.34271	3.04991	4.25231	4.22534	2.69142
PPCS	19.4431	25.0678	24.4114	34.5578	26.466	24.9826	26.2419	25.9921	18.5562	17.5739	24.0351	27.6289	23.366	22.5228	22.0457	23.5164	22.3486	23.6236	25.7732	27.6055	22.0333	18.7283	36.8955	26.5052	28.6637	29.4167	25.7258	20.9289	28.81	23.4883	29.0439	28.1609	31.7209	25.8116	20.9035	22.9315	32.969	29.1497	25.4847	25.699	33.6069	22.4937	23.2318	20.1627	17.9653	19.526	17.7872	19.6135	18.8483
RPS3AP11	0	0	0	0	0	0	0	0	0	0	0	0	0	0	0	0	0	0	0	0	0	0	0	0	0	0	0	0	0	0	0	0	0.071567	0	0	0	0	0	0	0	0	0	0	0	0	0	0	0	0
TMSB4XP1	0.256507	0.39133	0.406588	0.258397	0.610068	0.91306	0.273616	0.77978	0.103942	0.0777021	0.092839	0.169947	0.0731983	0.0931014	0.0852893	0	0	0	0	0.197215	0.0957738	0.175953	0.0943634	0.43407	0	0.10424	0.179974	0.206965	0.115384	0.108976	0	0	0	0	0.098289	0.391746	0	0.204954	0.0978201	0.0939949	0.563457	0.187708	0.096358	0.191266	0	0.199967	0	0.0905686	0
CCDC30	0.105484	0.30174	0.250804	0.123972	0.0896001	0.150192	0.206286	0.0801678	0.0427445	0.191722	0.114535	0.17472	0.0602031	0.0191432	0.140295	0.0760304	0.137619	0.12119	0.158621	0.0608261	0.216619	0.162805	0.116416	0.0535512	0.209123	0.1929	0.12952	0.234055	0.142349	0.179257	0.0367336	0.0678214	0.295323	0.187204	0.0404197	0.241649	0.29769	0.168568	0.321815	0.135288	0.057928	0.0771917	0.118877	0.196637	0.435274	0.22614	0.149721	0.111734	0.138784
RNU6-536P	0	0	0	0	0	0	0	0	0	0	0	0	0	0	0	0	0	0	0	0	0	0	0	0	0	0	0	0	0	0	0	0	0	0	0	0	0	0	0	0	0	0	0	0	0	0	0	0	0
PPIH	9.30469	8.06964	7.38381	8.77622	12.5047	9.55653	12.2644	9.18851	9.00588	6.08604	7.78645	10.4251	6.69728	8.13113	6.91679	7.09104	6.36234	6.30316	7.95395	7.38173	7.5679	6.03706	11.5771	9.20673	8.65186	7.36982	7.98388	6.45557	8.87755	6.64715	10.1542	8.57361	12.1955	6.99919	8.03916	8.48553	11.5406	12.5725	10.6451	8.60007	11.0658	7.74147	7.3469	6.62876	13.1326	10.1875	5.68953	8.47492	5.82213
YBX1	67.9312	56.1209	44.642	60.1374	64.5676	67.7761	85.6445	79.3713	54.7426	46.6011	70.7021	89.0004	80.8303	80.102	61.5292	82.3965	86.7211	67.457	73.3848	95.5419	71.7304	69.3109	90.4275	80.9273	87.1053	87.4334	83.8689	69.1781	70.8621	81.1079	91.1307	91.4744	73.9052	62.3623	63.6539	55.3344	69.1321	53.7126	70.5163	94.1686	85.8343	80.2764	94.0213	77.9768	45.0954	91.2239	69.7616	72.315	65.3347
CLDN19	0	0	0	0	0	0.145324	0.0161293	0.103426	0	0.0549653	0.0656729	0.0300546	0.0258897	0.197576	0.0754154	0.0435947	0	0.0297808	0.119373	0.087192	0	0.0155583	0	0.0153527	0.0163511	0.0184344	0.127311	0.0915026	0.0204052	0	0	0.0145829	0.0158751	0.0439118	0.017382	0.259796	0	0.0906133	0.172991	0.0498679	0	0.0497932	0	0.050737	0.112311	0.0176817	0.0468259	0.0480501	0
P3H1	5.24478	5.61978	8.67493	5.99023	5.68572	6.01287	6.02495	4.05935	5.69353	8.08199	8.70411	8.24562	7.83879	7.69732	5.65165	7.33303	7.39505	7.04772	8.17034	7.46474	7.01443	5.95605	5.96255	8.33516	6.16471	8.70372	6.12909	8.49192	8.56905	7.98133	6.59715	8.01872	11.3443	9.64473	7.70275	9.2624	10.0562	7.94686	8.20784	8.52323	8.09164	6.83532	6.46418	6.59212	16.3077	7.38428	5.75804	9.49459	6.16967
C1orf50	11.3223	9.45535	12.4012	10.6489	15.5336	11.6897	12.0775	12.8462	6.91467	8.33877	11.3033	9.49244	13.2302	8.29694	6.9049	8.27685	9.84099	8.82472	8.53306	9.59215	8.77552	7.785	9.29772	8.44491	10.5608	8.17742	8.6971	7.98815	8.68962	12.4473	12.5013	11.3336	10.535	12.6744	9.00598	8.7893	14.7326	11.9622	14.4882	8.08162	11.7283	7.8928	7.68006	8.10243	14.8798	8.34551	7.47785	10.0606	8.66026
LOC105378683	0	0	0	0	0	0	0	0	0	0	0	0	0	0	0	0	0	0	0	0	0	0	0	0	0	0	0	0	0	0	0	0	0	0	0	0	0	0	0	0	0	0	0	0	0	0	0	0	0
TMEM269	0	0	0	0	0	0	0	0	0	0	0	0	0.0474337	0.0603313	0	0.0798718	0.0619595	0	0	0	0	0	0	0	0	0	0	0.0670585	0	0	0	0	0	0	0	0	0	0	0	0	0	0	0.0624415	0	0	0	0	0	0.0485988
SVBP	5.66491	9.68371	7.85429	15.4698	13.4269	8.30885	12.0127	11.6711	12.9436	3.47342	12.0055	10.5136	6.89476	5.72247	9.59953	7.37914	8.39559	7.32612	8.15933	9.99657	6.42188	4.49452	11.7507	8.73167	7.60196	7.73842	6.17753	5.78232	11.3289	8.35097	11.8364	7.30648	10.7485	10.3729	10.1212	8.28681	9.24556	13.4973	10.0729	6.37764	15.5923	4.19544	8.15324	4.88568	8.78708	10.9341	6.1295	10.989	7.66278
ERMAP	6.70698	5.39507	7.9919	3.63685	6.4716	10.0205	5.94257	5.9429	5.24015	7.39615	8.27938	6.86656	7.38043	9.37029	6.25563	8.7487	9.53616	7.93802	7.89762	5.61729	8.95945	8.23002	5.47855	8.95869	8.83451	9.61861	8.51638	10.6223	8.94596	8.68709	4.45449	7.57899	9.88432	7.27583	8.71175	12.3345	9.65534	8.1877	9.75618	8.27982	8.23811	6.02974	6.83949	10.0428	11.5777	7.87929	7.67435	8.19229	4.95471
ZNF691	3.55702	4.91652	7.49657	5.70449	5.80107	5.43939	4.12816	3.79547	3.5285	5.97368	8.28061	7.1266	5.79796	4.30694	5.62027	5.08659	4.1686	5.52045	5.71254	3.90531	6.15179	4.62616	5.08764	4.59393	5.63119	5.93234	4.94153	6.06147	8.60185	7.39872	5.79706	6.5591	9.38096	8.89742	7.42554	7.75746	8.70757	8.52636	8.85512	4.56725	8.34484	4.34175	4.23311	4.74233	16.4861	5.88977	3.70116	4.97347	4.54265
LOC339539	0	0	0.0219025	0	0	0	0.0245656	0	0	0	0	0	0	0	0	0	0	0	0	0	0	0	0	0	0	0	0	0	0	0.0587039	0.0240594	0.0222104	0	0	0	0	0	0	0	0	0	0	0	0	0	0	0	0	0
LOC100420252	0	0	0	0	0	0	0	0	0	0	0	0	0	0	0	0	0	0	0	0	0	0	0	0	0	0	0	0	0	0	0	0	0	0	0	0	0	0	0	0	0	0	0	0	0	0	0	0	0
MKRN8P	0	0	0	0	0	0	0	0	0	0	0	0	0	0	0	0	0	0	0	0	0	0	0	0	0	0	0	0	0	0	0	0	0	0	0	0	0	0	0	0	0	0	0	0	0	0	0	0	0
ATP6V1E1P1	0	0	0	0	0	0	0	0	0	0	0	0	0	0	0	0	0	0	0	0	0	0	0	0	0	0	0	0.0659845	0	0	0	0	0	0	0	0	0	0	0	0	0	0	0	0	0	0	0	0	0
SLC2A1	0.756871	0.254711	0.324628	0.328899	0.499192	0.332807	0.601557	0.642894	0.162371	0.310194	1.65974	0.412968	0.292215	1.08269	0.932628	0.513443	0.23234	0.16076	0.334746	0.410767	0.216104	0.519181	0.311194	0.69314	0.192578	0.434228	2.07733	0.951956	0.720978	0.737678	0.759706	0.729948	0.638818	0.517178	0.392379	0.730949	0.179495	0.213442	0.679143	0.326293	0.537894	0.521286	0.351221	0.448173	0.367433	0.572684	0.321708	0.833157	0.169222
SLC2A1-AS1	0.0969129	0	0	0	0	0	0	0	0	0.132107	0.157843	0.0481568	0.0829667	0.052763	0.145007	0.0698523	0.162561	0	0	0	0	0	0	0.295199	0	0.0590753	0.203992	0.0586463	0	0.185278	0	0.140198	0.152621	0.234535	0.167109	0.0555032	0	0	0.166312	0	0.106442	0.0531895	0	0	0.0599857	0.0566632	0.0750298	0.153983	0
RNU6-880P	0	0	0	0	0	0	0	0	0	0	0	0	0	0	0	0	0	0	0	0	0	0	0	0	0	0	0	0	0	0	0	0	0	0	0	0	0	0	0	0	0	0	0	0	0	0	0	0	0
FAM183A	0	0.12054	0.300577	0.106124	0.107381	0	0.22475	0.240193	0	0	0	0	0.270565	0	0	0	0	0	0	0	0	0	0	0	0	0	0	0	0	0	0	0	0	0	0	0	0	0	0.120525	0	0	0.115638	0	0	0	0	0	0	0
EBNA1BP2	14.6279	17.876	30.5686	14.1677	19.3394	27.5224	17.0543	14.1045	28.2265	38.2224	19.6288	22.0864	24.989	12.5329	15.3525	12.2409	15.9498	14.7317	15.6745	21.0015	14.5275	14.6075	21.0859	17.2772	20.8757	20.0577	13.7893	19.3902	20.0535	25.1543	19.9255	14.4915	26.0488	26.747	20.0184	22.7582	29.5674	24.4891	27.3988	16.1902	21.1302	14.5275	14.4666	18.3274	66.7669	20.829	11.479	21.6434	14.2562
MIR6733	0	0	0	0	0	0	0	0	0	0	0	0	0	0	0	0	0	0	0	0	0	0	0	0	0	0	0	0	0	0	0	0	0	0	0	0	0	0	0	0	0	0	0	0	0	0	0	0	0
CFAP57	0	0	0.0101033	0	0	0	0	0	0	0	0.0461388	0	0	0.0115673	0	0	0	0	0.0359426	0.0122514	0	0	0	0.0323584	0	0	0	0	0	0.0406187	0.0110982	0	0	0	0.0122118	0.0121681	0	0.0254643	0.0243072	0	0	0	0	0.0237637	0	0	0	0	0.0186357
RNA5SP46	0	0	0	0	0	0	0	0	0	0	0	0	0	0	0	0	0	0	0	0	0	0	0	0	0	0	0	0	0	0	0	0	0	0	0	0	0	0	0	0	0	0	0	0	0	0	0	0	0
TMEM125	0.0579107	0.0662619	0.137691	0.087506	0.383685	0.0927622	0.0926599	0	0.1056	0.105255	0.314399	0.374092	0.17352	0.409874	0.173299	0.0834811	0.0647593	0.0285142	0.522496	0.0667869	0.0324338	0.0595864	0	0.499792	0.0939342	0.0706014	0.609482	0.665843	0.273524	0.147618	0.605002	0.223403	1.76319	0.196206	0.0998566	0.298496	0	0.173519	0.132507	0.318313	0.445234	0.254269	0.0978948	0.356247	0.0716895	0.169297	0.493178	0.214697	0.228577
C1orf210	1.65263	1.43877	1.12756	2.02672	0.988745	4.68058	2.14609	2.74408	3.53767	1.95895	0.975238	2.92778	1.32254	4.61614	2.61612	2.74488	2.61141	2.61808	11.1426	2.27884	2.33408	3.8445	1.78425	4.70565	3.53536	1.6206	2.83584	2.69588	1.74538	2.79318	2.06433	1.69779	6.52539	1.14767	1.15639	0.987635	2.2161	2.23908	1.89071	3.08063	1.93351	2.09011	4.21077	6.42937	2.71297	1.97454	2.3086	2.28333	2.26889
TIE1	4.0076	1.94063	5.07327	1.84633	1.71484	3.31561	5.41292	5.22354	2.27799	3.43068	2.31682	3.26238	2.22481	5.06376	4.28413	4.16034	4.11445	3.44817	4.3501	4.82692	4.42775	3.16656	2.2341	4.55514	3.60894	4.06875	5.80127	5.52907	4.50375	4.93348	2.77215	2.42719	4.12136	4.06481	2.34277	2.71037	4.5659	3.27864	2.59761	4.36054	2.9144	4.05373	4.6089	3.62572	3.40337	4.97423	2.74264	4.14364	2.9393
MPL	0.209194	0.085486	0	0.0752624	0.0609231	0.175523	0.15939	0.170343	0.127155	0.0950545	0.162245	0.0891	0.166298	0.162704	0.149052	0.107701	0.200514	0.161862	0.151669	0.051698	0.200849	0.184497	0.197891	0.136545	0.226215	0.0546507	0.125809	0.180846	0.181481	0.152356	0.0780527	0.115287	0.188254	0.0867875	0.120239	0.085577	0.289162	0.143271	0.188045	0.0821327	0.131293	0.147617	0.117877	0.150415	0.0739906	0.139785	0.185094	0.14245	0.222808
CDC20	0.227615	0.0744111	0.3711	0.393072	0.198864	0.243065	0.173426	0.518961	0.276704	0.14775	0.353065	2.00355	0.306209	0.460282	0.162177	0.0937481	0.109086	0.352231	0.146689	0.600006	0.14569	0.200744	0.358863	0.69332	0.0703245	1.86318	0.581773	0.27548	0.745967	0.580205	0.305734	0.250878	0.751047	0.18886	1.084	0.0744903	0.0393281	0.467662	0.334807	1.14388	0.285709	0.392618	0.732896	0.290953	0.161012	1.06466	0.579006	0.378874	0.370773
ELOVL1	10.7344	6.28078	8.23685	9.79975	8.0197	7.94597	9.56368	11.1247	9.00858	9.64428	17.9799	18.5176	17.9617	17.8979	17.1262	18.8152	22.405	18.1987	19.3289	25.076	17.7285	13.0532	19.5877	26.4117	30.5696	29.185	18.9361	19.7829	24.157	15.3915	15.5473	16.4995	28.4309	17.3875	16.3712	17.2556	19.7329	23.4284	20.0611	21.6568	27.0297	17.4736	22.4075	17.6001	11.9672	30.2043	14.4255	23.9038	21.8534
MIR6734	0	0	0	0	0	0	0	0	0	0	0	0	0	0	0	0	0	0	0	0	0	0	0	0	0	0	0	0	0	0	0	0	0	0	0	0	0	0	0	0	0	0	0	0	0	0	0	0	0
MED8	14.6923	13.4671	15.3124	19.4842	21.0691	16.4272	16.5791	17.3549	11.2075	13.8107	21.6937	18.166	18.8329	16.6056	14.9472	16.622	19.4008	18.079	19.1169	19.3342	15.0288	12.7664	23.1348	18.2896	25.7422	22.058	17.5041	15.4346	25.707	16.6602	19.707	15.8864	25.0206	23.687	17.8668	19.446	28.4064	23.086	23.2528	18.3713	24.5701	14.3776	17.6355	17.8595	20.4245	25.4758	14.563	24.8499	13.9822
SZT2	1.11821	1.34634	1.76382	1.15392	1.20333	1.32309	1.40891	1.05712	1.49673	2.43958	2.19987	1.42881	2.00465	1.55699	1.7256	1.47154	1.57722	1.999	1.84994	1.38396	1.30928	1.53943	1.2126	1.43997	1.76534	1.94276	1.55411	1.97581	2.12944	1.53444	1.68922	1.21371	2.42161	2.21394	2.15881	2.32512	2.72377	1.66708	1.95238	1.84177	1.28379	1.8219	1.96711	2.1397	4.2975	2.06846	1.57156	2.77339	2.18376
MIR6735	0	0	0	0	0	0	0	0	0	0	0	0	0	0	0	0	0	0	0	0	0	0	0	0	0	0	0	0	0	0	0	0	0	0	0	0	0	0	0	0	0	0	0	0	0	0	0	0	0
HYI	21.037	21.7001	39.4842	22.1151	20.8744	28.9746	24.9901	27.1615	39.039	28.9301	25.481	29.9745	33.5294	19.5661	24.164	23.9505	26.8219	26.2095	19.1872	34.7379	28.7857	17.9151	25.1079	21.3597	29.7715	20.7411	30.8204	29.8008	21.937	29.0466	25.6822	30.433	29.8668	37.7973	44.1522	28.021	28.0943	54.5335	36.8307	23.3017	40.3032	11.1523	26.9408	21.7915	74.5264	37.0861	23.8133	27.9809	21.4925
PTPRF	18.9302	15.8029	19.4417	19.1448	14.5062	19.7952	18.2256	16.4636	26.5818	23.9132	35.8673	27.8424	35.6104	40.8045	31.9902	42.9369	50.7614	54.9105	33.6072	41.2863	34.0924	33.2423	26.2722	38.2485	36.5199	41.4291	37.2345	37.6079	36.6446	32.5959	37.3504	36.4091	41.3222	34.3329	36.0867	34.2566	42.5934	29.1243	26.5597	46.7117	27.8139	43.3744	45.7466	43.317	37.4176	55.5151	43.9147	58.1734	39.2267
KDM4A	3.51504	4.83738	5.82441	6.04758	4.78949	4.65657	5.45029	5.10876	5.8737	4.90681	13.9157	10.1078	13.4536	12.2715	9.48262	12.2063	12.6162	13.7865	11.9337	13.3316	12.1772	9.28424	10.7848	16.4099	25.3012	19.1736	14.2637	13.8591	19.2511	10.515	13.1998	9.00508	13.8992	11.6345	10.803	13.8911	17.9552	11.77	11.8017	13.7039	10.7462	9.59954	14.307	13.1186	13.5326	14.6617	12.391	14.3559	13.8476
KDM4A-AS1	0	0.158372	0.164547	0.209147	0.0352708	0.0739033	0.0738218	0.0394473	0.126197	0.125785	0.225432	0.137556	0.207364	0.22607	0.138067	0.299291	0	0.136303	0.0780507	0.47888	0.232559	0.106813	0.190945	0.0702675	0.0374185	0.0843718	0.0364179	0.167518	0.0466961	0.132308	0.469953	0.0333721	0.181646	0.167482	0.278444	0.356716	0.125555	0.33178	0.237527	0.342359	0.114016	0.189914	0	0.232217	0.257016	0.202317	0.133948	0.146613	0.121404
ST3GAL3	3.18265	2.34104	2.61249	2.04198	2.02755	4.08651	2.99077	3.0883	4.1454	2.85787	4.73107	4.12316	4.67084	5.05387	3.9684	4.61526	4.15221	4.08561	4.89271	4.71918	5.00795	4.89262	3.72156	4.32787	4.71174	4.85013	3.90785	4.19586	4.67842	5.91557	5.22494	4.75033	4.23644	5.18982	4.11593	5.20784	4.83463	4.74541	3.94458	5.16485	4.7024	4.49167	4.26992	5.46675	6.26163	6.15849	2.47867	4.77591	4.18738
LOC101929592	0	0	0	0	0	0	0	0	0	0	0	0	0	0	0	0	0	0	0	0	0	0	0	0	0	0	0	0	0	0	0	0	0	0	0	0	0	0	0	0	0	0	0	0	0	0.135798	0	0	0
MIR6079	0	0	0	0	0	0	0	0	0	0	0	0	0	0	0	0	0	0	0	0	0	0	0	0	0	0	0	0	0	0	0	0	0	0	0	0	0	0	0	0	0	0	0	0	0	0	0	0	0
SHMT1P1	0	0	0	0	0	0	0	0	0	0	0	0	0.0183862	0	0	0	0	0	0.0242216	0	0	0	0	0	0.0232243	0.0261832	0	0	0	0	0	0	0	0	0	0.0246	0	0	0.0245707	0	0	0	0	0	0	0	0	0	0
ARTN	0.028017	0	0.106583	0.0282234	0.0285577	0.0299187	0	0.0319393	0.0681186	0.178227	0.030421	0.0556875	0.0239852	0	0.0838415	0	0	0.0551803	0.0315977	0	0.0313827	0	0	0	0	0.0341567	0	0.0339087	0.151234	0.0357085	0.0878093	0.135102	0.117658	0.0542422	0	0.0641827	0.0677723	0.0671582	0.0320532	0	0	0	0	0.0313366	0.208099	0.032762	0.0433814	0.0296771	0
IPO13	3.86814	2.55344	4.695	4.1555	2.59177	2.9897	2.64015	2.86783	4.50506	4.2773	8.94346	7.40618	7.28298	6.67133	5.82822	5.84907	7.62272	7.01907	7.35219	7.53383	5.1509	5.76135	5.16461	7.88242	10.8667	10.8497	5.75068	6.61313	9.29013	8.48109	8.77456	6.31323	9.59897	8.0126	7.18298	7.42059	9.35691	9.41803	7.86049	8.26679	8.6455	6.88856	8.21551	7.80577	7.75199	11.6561	5.81141	9.0829	7.2958
DPH2	3.53407	2.44933	4.78237	3.0922	3.19059	2.26437	2.47729	3.56839	1.964	3.1566	5.59151	4.9171	5.72252	4.57381	4.10945	4.5123	4.92308	5.19051	4.94231	5.24025	3.43834	3.69866	2.62993	4.51098	6.48585	5.71188	4.39956	4.00839	8.17572	4.78741	5.52759	4.86908	7.44193	6.97896	4.71259	5.806	7.84047	6.53504	4.75942	4.5289	5.83342	4.47778	4.93862	4.22385	5.19992	6.80109	3.78359	6.26764	4.37517
ATP6V0B	41.9549	48.0956	64.9746	47.756	40.7513	39.9652	38.7131	30.2644	43.7033	36.2127	45.8409	46.878	33.3696	32.5206	33.8639	28.8543	27.125	30.5264	26.0496	30.0701	23.8662	20.8121	34.9088	32.6776	36.6253	32.815	24.1151	26.2335	38.8468	40.7844	36.1268	45.6696	49.2462	52.8764	40.3272	35.748	49.6927	59.2172	42.9973	26.9552	52.9358	24.92	31.0165	19.7071	55.9801	39.3593	23.3671	40.9258	25.0876
B4GALT2	6.73794	6.11629	16.3195	11.5841	9.59228	6.69162	6.99569	8.91023	10.2935	8.36843	11.2912	13.281	18.0356	15.6518	15.9067	13.4688	16.0993	14.3765	14.2609	15.9817	8.80526	10.3994	14.2528	12.2459	18.5312	15.5254	13.8991	12.0148	13.3663	14.3701	15.979	14.2962	21.3401	17.5672	14.0195	10.4962	18.0918	17.3356	9.96982	13.6045	12.1121	10.2559	12.1495	10.4252	23.939	19.1725	10.8677	18.0095	12.3519
CCDC24	0.819023	1.19271	2.33681	1.31259	0.72099	0.397552	1.54874	0.297081	2.48914	2.60506	1.61691	1.81291	2.48594	1.33772	1.85678	1.18066	1.41545	1.53977	1.13363	1.93205	1.50122	1.07255	1.93106	2.04117	2.09339	2.54165	1.52806	3.19905	2.91386	3.5112	2.48915	2.40557	3.40043	3.20737	2.91011	2.77175	4.05244	4.59577	1.70366	1.43241	2.04444	1.47113	2.01384	1.91541	13.5493	3.65681	1.41228	1.93227	2.74293
SLC6A9	0.0438292	0.0501497	0.20842	0.0294347	0.104242	0.0156014	0.0311683	0.0499651	0.159845	0.438137	0.126906	0.0290388	0.0750439	0.206806	0.116586	0.0421213	0.0816874	0.143871	0.26363	0.117943	0.0327296	0.0150325	0.0322476	0.19284	0.505551	0.178113	0.138384	0.247548	0	0.0931028	0.137367	0.11272	0.230078	0.0707127	0.352686	0.0334687	0.141362	0.175101	0.133715	0.144547	0.0481387	0.0481102	0.181111	0.114385	0.596832	0.153757	0.147041	0.170229	0.153775
KRT8P47	0	0	0	0	0	0	0	0	0	0	0	0	0	0	0	0	0	0	0	0	0	0	0	0	0	0	0	0	0	0	0	0	0	0	0	0	0	0	0	0	0	0	0	0	0	0	0	0	0
RN7SL479P	0	0	0	0	0	0	0	0	0	0	0	0	0	0	0	0	0	0	0	0	0	0	0	0	0	0	0	0	0	0	0	0	0	0	0	0	0	0	0	0	0	0	0	0	0	0	0	0	0
KLF17	0	0	0	0	0	0	0	0	0	0	0	0	0	0	0	0	0	0	0	0	0	0	0	0	0	0	0	0	0	0	0	0	0	0	0	0	0	0	0	0	0	0	0	0	0	0	0	0	0
LOC100129492	0	0	0	0	0	0	0	0	0	0	0	0	0	0	0	0	0	0	0	0	0	0	0	0	0	0	0	0	0	0	0	0.0969145	0	0	0	0	0	0	0	0	0	0	0	0	0	0	0	0.106443	0
KLF18	0	0	0	0	0	0	0	0	0	0	0	0	0	0	0	0	0	0	0	0	0	0	0	0	0	0	0	0	0	0	0	0	0	0	0	0	0	0	0	0	0	0	0	0	0	0	0	0	0
LOC100419796	0	0	0	0	0	0	0	0	0	0	0	0	0	0	0	0	0	0	0	0	0	0	0	0	0	0	0	0	0	0	0	0	0	0	0	0	0	0	0	0	0	0	0	0	0	0	0	0	0
OOSP1P1	0	0	0	0	0	0	0	0	0	0	0	0	0	0	0	0	0	0	0	0	0	0	0	0	0	0	0	0	0	0	0	0	0	0	0	0	0	0	0	0	0	0	0	0	0	0	0	0	0
LOC100130714	0	0	0	0	0	0	0	0	0	0	0	0.0466221	0	0	0	0	0	0	0	0	0	0	0	0	0	0	0	0	0	0	0	0	0	0	0	0	0	0	0.0536704	0	0	0	0.0528683	0	0	0	0	0	0
DMAP1	5.30463	8.11633	14.0498	7.98451	6.50728	9.55094	8.71795	7.48877	10.8727	12.7524	12.993	12.7505	12.9638	7.11936	9.13692	10.6701	9.31181	10.6602	11.5826	11.8797	9.25828	7.17172	9.53038	9.80129	14.1739	12.4454	9.73756	15.1172	10.2384	16.352	11.7281	10.7078	16.2221	16.1215	12.5858	12.788	12.9437	13.5657	10.9027	11.9004	8.36671	11.1039	9.14097	8.96871	39.9733	11.6127	8.04654	10.1598	6.78988
ERI3	11.2344	7.7766	12.1308	7.97203	7.11746	8.81542	12.7451	13.727	13.8459	14.4117	14.7256	15.1744	15.4893	14.3956	12.8781	16.5528	13.9164	13.5081	13.8952	13.6006	11.993	11.5914	11.6794	14.5262	21.5451	17.8203	13.6854	14.01	14.9931	14.1999	14.8168	12.6605	15.7047	16.523	12.7361	14.1478	17.6041	17.5934	13.8115	15.5231	13.1911	13.1834	16.2631	14.544	20.4769	19.125	12.3257	17.9816	11.3783
ERI3-IT1	0	0	0	0	0	0	0	0	0	0.176772	0.158406	0.193315	0.124895	0	0.0485083	0.140204	0	0	0.109689	0	0.108943	0.0500366	0	0.0493755	0.105173	0.118573	0	0.0588558	0.0656247	0.12396	0.0508039	0.0937994	0.153166	0.0941489	0.111804	0.111403	0.0588166	0.291419	0.0556352	0.213838	0.106822	0.160138	0.0548036	0	0	0.0568655	0.0376489	0.257554	0.0426542
SNORA110	0	0	0	0	0	0	0	0	0	0	0	0	0	0	0	0	0	0	0	0	0	0	0	0	0	0	0	0	0	0	0	0	0	0	0	0	0	0	0	0	0	0	0	0	0	0	0	0	0
RNU6-369P	0	0	0	0	0	0	0	0	0	0	0	0	0	0	0	0	0	0	0	0	0	0	0	0	0	0	0	0	0	0	0	0	0	0	0	0	0	0	0	0	0	0	0	0	0	0	0	0	0
RNF220	5.21211	5.7873	6.23294	7.26994	6.33438	8.48057	7.55008	7.47119	6.41117	6.02587	7.38393	9.33299	7.6304	7.43839	7.66024	6.53542	8.1737	7.03089	6.7652	7.2203	6.47734	6.12452	6.84145	7.23354	7.97074	8.85467	7.15711	7.7639	6.0348	9.43385	8.08721	7.85238	9.50335	8.12048	7.33878	7.24182	8.54207	8.31682	7.83303	7.86576	9.23048	5.61965	7.33363	6.39883	12.9426	7.78987	5.83792	8.24874	5.91072
MIR5584	0	0	0	0	0	0	0	0	0	0	0	0	0	0	0	0	0	0	0	0	0	0	0	0	0	0	0	0	0	0	0	0	0	0	0	0	0	0	0	0	0	0	0	0	0	0	0	0	0
TMEM53	6.20021	6.1449	8.04501	7.75512	9.23312	9.72237	9.21991	7.83022	9.41472	10.2847	12.9889	12.7132	13.5166	9.91355	11.082	13.3902	14.2535	12.0753	9.69609	15.3112	8.77811	8.75122	11.4216	12.2162	14.4812	13.3757	10.7221	14.4781	12.7839	12.8083	12.7863	15.9161	14.9065	12.4724	12.983	12.5141	13.1582	17.2104	10.9961	14.0122	13.4425	12.4225	12.7799	9.07458	22.0847	13.0182	8.54755	15.3813	11.0385
C1orf228	0.84041	4.25325	3.50453	1.40015	1.02137	1.3807	1.37918	0.958065	4.75464	3.73058	1.05291	1.60618	1.1899	0.950298	1.3542	0.978513	1.15667	1.3369	0.510364	0.596445	1.33964	1.29709	0.856159	0.918941	1.4331	0.906359	0.952528	1.29099	1.17774	1.97747	1.0806	1.15343	2.1719	2.19029	1.82071	1.81418	2.38478	2.40191	1.25732	0.568544	0.532525	1.41923	0.94711	0.433839	11.6841	1.85209	0.52552	0.890206	0.538683
RNU5F-1	0	0	0	0	0	0	0	0	0	0	0	0	0	0	0	0	0	0	0	0	0	0	0	0	0	0	0	0	0	0	0	0	0	0	0	0	0	0	0	0	0	0	0	0	0	0	0	0	0
RNU5D-1	0	0	0	0	0	0	0	0	0	0	0	0	0	0	0	0	0	0	0	0	0	0	0	0	0	0	0	0	0	0	0	0	0	0	0	0	0	0	0	0	0	0	0	0	0	0	0	0	0
KIF2C	0.132882	0.0570168	0.110581	0.150594	0.135447	0.159639	0.265772	0.265099	0.0201925	0.226424	0.198391	0.67681	0.17064	0.289384	0.165689	0.2155	0.167172	0.130858	0.0749325	0.191562	0.148845	0.170909	0.32997	0.286706	0.107771	0.76951	0.104889	0.180929	0.42589	0.127022	0.104118	0.112136	0.313899	0.0643164	0.286414	0.0570774	0.200899	0.378249	0.228038	0.401721	0.182435	0.182327	0.243349	0.167205	0	0.330198	0.270052	0.140756	0.0582771
RPS8	903.424	649.801	723.501	1134.6	962.517	1292.93	1328.75	1316.22	702.121	513.216	686.425	872.578	641.803	587.252	628.678	626.553	635.238	635.939	618.093	739.858	761.084	563.431	831.046	637.721	635.249	519.997	747.947	616.829	543.689	702.642	635.913	638.304	723.494	693.331	716.242	579.965	762.838	747.685	825.162	559.171	878.383	525.26	516.55	499.703	668.214	683.057	570.118	540.752	449.673
SNORD55	0	0	0	0	0	0	0	0	0	0	0	0	0	0	0	0	0	0	0	0	0	0	0	0	0	0	0	0	0	0	0	0	0	0	0	0	0	0	0	0	0	0	0	0	0	0	0	0	0
SNORD46	0	0	0	0	0	0	0	0	0	0	0	0	0	0	0	0	0	0	0	0	0	0	0	0	0	0	0	0	0	0	0	0	0	0	0	0	0	0	0	0	0	0	0	0	0	0	0	0	0
SNORD38A	0	0	0	0	0	0	0	0	0	0	0	0	0	0	0	0	0	0	0	0	0	0	0	0	0	0	0	0	0	0	0	0	0	0	0	0	0	0	0	0	0	0	0	0	0	0	0	0	0
SNORD38B	0	0	0	0	0	0	0	0	0	0	0	0	0	0	0	0	0	0	0	0	0	0	0	0	0	0	0	0	0	0	0	0	0	0	0	0	0	0	0	0	0	0	0	0	0	0	0	0	0
RPS15AP11	0	0	0	0	0	0	0	0	0	0	0	0	0	0	0	0	0	0	0	0	0.132338	0	0	0	0	0	0	0	0	0	0	0	0	0	0	0	0	0	0	0.12988	0	0	0	0	0	0	0	0	0
BEST4	0	0.059465	0.0988538	0	0.0264867	0	0.110874	0	0.094768	0.212532	0.0846447	0	0.0667375	0	0	0.112377	0	0	0	0	0.0291068	0.0267371	0	0	0	0.0316797	0.0273482	0.0314497	0.0701333	0.397428	0.271471	0.0250609	0.054563	0.100617	0.0597424	0.0595282	0.0942862	0.218008	0.267558	0	0	0	0	0	0.418183	0.0303862	0	0	0
PLK3	1.35236	0.549069	0.89202	0.571295	0.711461	0.326098	1.07028	0.522183	0.662908	1.03076	0.828933	1.01883	1.08305	1.25879	0.718008	0.440207	0.70736	0.665876	0.688797	0.704352	0.610812	0.60597	0.577744	0.62011	0.566088	1.3562	0.55095	0.765573	0.765315	1.11201	1.02544	1.13596	1.28242	1.09796	1.17848	1.19924	0.501249	1.07184	0.673771	0.71936	0.862447	0.766167	0.762027	0.414742	2.29517	0.663165	0.439061	0.993498	0.478301
TCTEX1D4	0.0857717	0	0	0	0	0.0915936	0.274478	0.0488898	0.417079	0.11692	0	0.0426207	0	0.0933947	0	0.0618221	0.0479576	0	0	0.0989183	0.0480377	0.176507	0.189321	0.0435437	0	0.209136	0	0.36333	0.115748	0.109319	0.448035	0.165441	0	0.166058	0.0492993	0.098245	0.0518698	0.719598	0.0490641	0.0471455	0.0942052	0	0.0483307	0	0	0.300895	0	0	0
BTBD19	0.103941	0.0792867	0.197708	0	0.0706313	0.0369987	0.0739157	0.197487	0.126357	0.220403	0.225719	0.275462	0.148306	0.414988	0.138242	0.349617	0.426188	0.136476	0.1563	0.639319	0.155236	0.285196	0.191188	0.316606	0.262263	0.549115	0.145857	0.335463	0.467555	0.220793	0.651532	0.200487	0	0.167695	0.398283	0.238113	0.377145	0.498304	0.356745	0.571324	0.190268	0.456374	0.702825	0.232512	0.128672	0.607723	0.402354	0.513798	0.212728
PTCH2	0.0117534	0.201724	0.335343	0.118399	0.0838613	0.0502045	0.125373	0.0401964	0.0857288	0.245665	0.178666	0.128487	0.211302	0.230363	0.128965	0.118601	0.0525733	0.0694457	0.159066	0.108439	0.184314	0.120934	0.0907998	0.0596683	0.0762582	0.157619	0.185547	0.213374	0.111027	0.13482	0.184183	0.113353	0.222114	0.216173	0.13511	0.228864	0.170586	0.183127	0.201698	0.0775245	0.025818	0.0774083	0.0794735	0.118313	0.669292	0.206159	0.118293	0.124498	0.061855
RNU5E-6P	0	0	0	0.954196	0	0	0	0	0	0	0	0	0	0	0	0	0	0	0	0	0	0	0	0	0	0	0	0	0	0	0	0	0	0	0	0	0	0	0	0	0	0	0	0	0	0	0	0	0
EIF2B3	8.82744	6.15182	7.11112	8.99323	7.90176	11.2959	11.6569	10.4624	6.9312	9.31747	11.2412	10.5871	12.3098	9.99319	8.43127	8.18305	11.9687	11.9928	10.6325	15.4293	8.96351	7.1788	13.3853	12.6699	17.0903	15.0606	12.475	11.2891	16.2995	11.3465	13.0364	8.75461	12.1558	14.9843	10.2338	11.8871	14.9413	15.765	16.4218	11.6011	17.9076	8.12505	8.90546	11.4397	10.2467	20.1478	10.6482	13.4032	12.3051
RNA5SP47	0	0	0	0	0	0	0	0	0	0	0	0	0	0	0	0	0	0	0	0	0	0	0	0	0	0	0	0	0	0	0	0	0	0	0	0	0	0	0	0	0	0	0	0	0	0	0	0	0
CCNB1IP1P1	0	0	0	0	0	0	0	0	0	0	0	0	0	0	0	0	0	0	0	0	0	0	0	0	0	0	0	0	0	0	0	0	0	0	0	0	0	0	0	0	0	0	0	0	0	0	0	0	0
LOC128192	0	0	0	0	0	0	0	0	0	0	0	0	0	0	0	0	0	0	0	0	0	0	0	0	0	0	0	0	0.115384	0	0	0	0	0	0	0	0	0	0	0	0	0	0	0	0	0	0	0	0
MRPS17P1	0	0	0	0	0	0	0	0	0	0	0	0	0	0	0	0	0	0	0	0	0	0	0	0	0	0	0	0	0	0	0	0	0	0	0	0	0	0	0	0	0	0	0	0	0	0	0	0	0
HECTD3	8.12171	8.03899	10.2942	8.1513	9.16599	6.95763	7.39834	8.14632	10.0193	13.3973	12.7796	12.249	10.3588	11.1811	13.6123	12.184	14.1018	13.6601	13.9343	11.9809	10.9639	11.4924	8.76459	11.5997	16.5586	13.9097	10.0803	12.9003	14.2016	14.8287	10.5865	11.3511	16.5178	12.8175	13.2365	13.9972	14.2535	13.5126	15.1656	14.127	14.9716	12.4085	13.3486	12.6101	22.6915	14.4828	9.5189	16.6652	9.79682
UROD	62.2724	49.6246	60.8589	84.2186	54.7927	70.7677	65.35	69.6277	67.3011	56.7951	77.391	86.6498	74.8659	71.183	57.2358	58.5355	75.1928	74.4198	64.1644	67.3798	68.4979	51.6207	80.5995	71.0411	86.7293	70.545	68.1335	59.182	82.4225	76.083	64.1983	76.3416	91.0676	85.8111	80.4741	81.726	90.4082	110.632	102.955	72.3589	94.0385	60.4821	67.0213	53.1468	116.304	85.3997	56.3091	75.815	56.7177
ZSWIM5	0.177259	0.341593	0.310548	0.140972	0.17117	0.537983	0.338356	0.297794	0.15878	0.34761	0.243118	0.101989	0.223632	0.528245	0.288491	0.672439	0.521635	0.496112	0.357739	0.279743	0.418005	0.556762	0.16474	0.274703	0.252213	0.181982	0.333837	0.496816	0.453236	0.321047	0.253411	0.368899	0.205691	0.198684	0.407534	0.384701	0.259527	0.268357	0.565691	0.205121	0.420115	0.358423	0.178736	0.438261	0.242532	0.272736	0.23113	0.345877	0.114563
OSTCP5	0	0	0	0	0	0	0	0	0	0	0	0	0	0	0	0	0	0	0	0	0	0	0	0	0	0	0	0	0	0	0	0	0	0	0	0	0	0	0	0	0	0	0	0	0	0	0	0	0
LINC01144	0.859974	0.874657	0.605841	1.15508	0.681778	0.918346	1.01926	0.653579	1.23904	1.36042	0.587926	0.633079	0.708953	0.589588	0.476573	0.413232	0.391794	0.595947	0.826196	0.587725	0.642188	0.753768	0.421821	0.67913	0.895506	0.465969	0.871559	1.11792	0.257894	1.21785	0.465851	0.430051	1.07007	1.35663	1.31811	0.693173	1.27126	0.954354	0.874546	0.525217	0.629688	0.489468	0.430737	0.783744	1.77431	0.260717	0.443861	0.607286	0.307309
HPDL	0.030208	0	0.0287295	0.0304306	0	0	0.0322228	0.0688741	0	0.0274521	0.0656	0.0300212	0.025861	0	0.0301327	0	0	0	0	0	0	0	0.133354	0	0	0	0.0953773	0.0365605	0	0.0770021	0	0	0	0	0	0	0	0.0362051	0.0345598	0.0332084	0	0	0	0.0337872	0	0	0	0	0.0529924
MUTYH	1.52884	1.77665	2.29462	1.68449	2.14273	2.57647	2.44622	1.47055	2.67168	2.82215	3.2163	3.29992	3.5584	2.62713	2.09692	2.78931	1.76307	2.07013	2.31694	3.00291	2.11387	1.96635	2.1091	1.89186	2.27321	1.86388	2.81581	3.03572	2.99801	4.23203	3.69354	2.37296	4.16325	4.02363	2.36161	3.174	4.70946	4.15144	2.65097	3.02	2.4138	1.59951	2.01908	1.65655	8.90114	3.0448	2.08984	2.58097	2.01148
TOE1	3.27883	2.16242	3.14001	2.72955	3.3189	3.81748	2.59885	2.82935	2.29746	2.4624	4.30188	4.25423	4.03505	2.90082	2.56656	2.69153	2.69902	3.67733	2.46525	4.12277	2.72903	2.57714	1.8847	2.65868	3.47176	3.19234	2.85171	3.33451	5.93037	4.12093	4.75756	3.64531	5.23531	5.02548	3.97857	3.72957	5.50791	5.73091	4.08984	3.12891	5.65192	2.54936	2.41209	2.87783	5.46833	4.23353	2.3093	3.76254	2.73614
TESK2	2.12477	3.62651	4.49624	2.88958	2.58089	4.97288	3.83415	4.21873	2.71216	2.75158	3.15302	3.66017	2.68304	4.2609	3.55013	5.92173	4.4155	4.95202	4.55302	2.94054	4.99805	4.2632	3.57608	3.84731	6.1271	4.07988	4.28609	5.70036	3.60808	4.28781	2.36777	3.15917	3.17884	2.57104	3.52131	4.34022	2.67696	2.88614	3.68682	5.04147	3.30606	3.42073	3.7714	4.00048	4.84418	3.27143	3.48191	5.27032	2.25196
CCDC163	0.251107	0.31605	0.310462	0.252957	0.81905	0.831268	0.267855	0.257635	0.549471	0.136919	0.790694	0.449197	0.7524	0.246081	0.200385	0.434379	0.336964	0.544018	0.368159	0.492311	0.281272	0.180861	0.443408	0.229463	0.651693	0.734723	0.317133	0.729389	0.847161	0.800108	0.918172	0.145305	0.500903	0.826462	0.375256	0.60401	0.971871	0.36115	0.0861845	0.331257	0.441275	0.468578	0.650872	0.47746	1.36775	0.440452	0.233288	0.212788	0.154176
MMACHC	5.42585	5.43495	6.16021	8.90797	6.20036	6.57605	5.56745	6.12125	6.39061	6.39817	11.8236	9.21729	11.2188	9.66962	10.4314	20.6502	15.4522	22.8518	14.5466	14.3554	13.1017	14.4497	9.26196	10.8085	12.0595	12.7949	10.8281	10.0661	14.6442	10.3851	12.3961	6.40979	12.28	11.3407	12.2803	10.9245	15.7136	8.5957	9.0213	11.847	9.75354	14.6526	16.2918	16.5473	6.0893	14.7752	11.9189	15.5914	14.3104
PRDX1	247.153	253.068	183.834	352.846	293.643	249.777	288.937	333.296	268.676	290.809	343.819	335.973	274.99	272.859	266.608	255.054	334.487	285.683	285.621	339.321	311.511	183.505	398.426	337.465	353.162	319.097	319.097	261.816	397.978	245.227	309.829	391.503	424.199	414.864	304.365	376.535	455.454	434.378	465.671	309.945	497.689	219.359	263.233	222.343	271.496	381.428	252.563	306.95	254.988
HMGB1P48	0	0	0	0	0	0	0	0	0.036784	0	0	0	0	0	0	0	0	0	0	0	0	0	0	0	0	0	0	0	0	0	0	0	0	0	0	0	0	0	0	0	0	0	0	0	0	0	0	0	0
AKR1A1	150.365	134.854	112.582	219.153	151.299	146.325	190.656	146.619	190.253	160.487	248.793	245.53	231.927	190.942	191.837	164.233	233.756	216.612	225.604	234.515	222.293	139.925	241.123	237.372	304.921	232.402	223.954	199.132	245.852	197.268	197.855	220.915	296.876	250.236	216.837	247.094	247.572	416.043	273.184	206.871	346.466	161.571	186.859	202.727	257.705	291.077	184.333	232.12	234.721
NASP	10.8731	14.9975	21.2801	15.6713	17.7126	21.8969	14.723	11.2634	13.4595	15.5061	16.1907	18.2237	13.5731	11.2989	12.1007	12.3819	12.122	13.527	14.7639	16.6242	14.4409	12.3627	16.1278	12.9387	10.7736	16.3631	12.3318	13.4801	18.5145	19.8908	13.728	11.5238	19.6862	17.7187	14.1734	15.658	22.4186	14.4004	18.1387	17.2838	12.742	11.7535	11.862	13.9755	47.9404	15.2305	12.5437	14.9709	9.50808
CCDC17	0.266273	0.609345	0.690658	0.731551	0.789564	0.568694	0.361497	0.275956	0.941671	0.835936	0.42054	0.601425	0.497358	0.289939	0.217317	0.279161	0.135347	0.286055	0.136502	0.139585	0.216917	0.373607	0.293869	0.196624	0.314116	0.383648	0.356669	0.556645	0.261332	1.23409	0.328758	0.653678	1.01657	1.42939	0.862628	0.859535	1.08327	0.609259	0.996982	0.186277	0.478563	0.212569	0.1364	0.162449	6.23297	0.198145	0.262371	0.25641	0.339717
GPBP1L1	26.4457	27.8086	24.8188	26.4057	27.3423	35.2893	27.8366	31.344	22.8144	25.9001	34.3946	37.8956	32.0578	40.0765	31.4668	38.5219	37.1987	39.0283	42.9718	31.0537	39.4642	36.1163	31.7432	39.5596	44.4325	43.1835	37.2944	36.6449	40.5841	38.9057	31.3272	37.6181	32.2777	25.191	28.9098	34.4973	39.8103	29.1637	36.9067	40.4451	41.0805	31.06	38.6212	32.48	28.2106	30.6009	29.6002	33.6461	23.7969
RPS15AP10	0.119179	0	0	0	0.0607398	0.127269	0.0635643	0.0679322	0	0.379074	0.129406	0	0.102029	0.0648858	0.118882	0.171803	0.199911	0.410773	0.336028	0.20617	0.0667482	0.367884	0.0657653	0.0605039	0.193315	0.363242	0.439007	0.0721209	0.643323	0	0.124509	0.11494	0.250249	0.173053	0.137002	0	0.432437	0	0.0681744	0.0655085	0	0.196231	0.201466	0.0666502	0	0	0.0922686	0.126241	0.104535
RPL7AP16	0.0623883	0.142771	0.0593349	0.062848	0.0635924	0.133246	0.133099	0.0711226	0	0.453574	0.135483	0.434018	0.267052	0.135866	0.186699	0.269808	0.279066	0.430065	0.562895	0.287803	0.419298	0.128387	0.206562	0.570109	0.472253	0.152121	0.393964	0.226524	0.505153	0.238548	0.065178	0.0601691	0.131001	0.0603934	0.286873	0.643151	0.150916	0.299096	0.285505	0.27434	0.137045	0.205447	0.0703093	0.418682	0	0.364773	0.241505	0.39651	0.164167
TMEM69	8.7381	12.0317	11.3388	11.3388	9.17093	9.80568	9.91335	10.3413	7.51684	8.81578	10.6136	11.1495	9.50931	9.91787	9.6766	10.5682	11.9659	10.3916	11.5669	9.86392	10.8247	9.86718	9.84799	12.7067	14.534	12.7746	10.911	9.14165	14.0904	10.3819	8.16179	12.141	10.9622	8.17195	9.02334	8.77894	14.3303	10.8722	11.2254	10.3794	12.4033	8.08784	10.2231	8.57245	6.73781	9.52526	10.4629	10.7854	6.69012
IPP	0.849787	0.666228	0.374165	0.538993	0.352891	0.789832	1.22541	1.00463	1.12871	1.01538	1.50366	1.53267	1.65708	2.09052	1.67964	2.74493	3.2556	2.80496	2.96392	2.35935	1.56882	2.28309	1.37205	2.46064	2.92697	2.7627	2.08684	1.65701	2.4422	1.30371	1.5454	0.834736	1.4374	0.746445	0.958779	1.5682	1.73204	1.2071	1.17025	2.75067	1.4173	2.05559	2.76662	3.81949	0.214292	2.68669	3.1555	3.33385	2.78823
RPL6P1	0	0	0	0	0.0793089	0	0	0.0887	0.0945875	0	0	0	0	0	0	0	0	0.0766218	0	0	0	0	0	0	0	0	0	0	0.105	0.0991677	0	0	0	0	0	0	0	0.093254	0.0890163	0	0	0	0.0876858	0	0	0	0	0.0824174	0
MAST2	1.45888	3.15935	4.63278	1.56097	1.52065	3.5207	1.8727	1.61614	2.44485	4.82378	2.70275	2.58027	3.4152	1.89369	1.965	1.63967	2.32269	2.06165	2.3611	1.91063	1.52335	2.02691	1.25531	1.72396	2.77193	2.41165	1.6048	3.29193	2.94755	2.65778	3.03102	1.7806	2.97679	3.38298	1.93288	2.61514	3.24987	2.92407	2.67803	2.26524	1.56612	2.0628	2.36863	2.53519	12.8869	2.36136	1.44214	2.9335	2.4725
TMA16P2	0	0	0	0	0	0	0	0	0	0	0	0	0	0	0	0	0	0	0	0	0	0	0	0	0	0	0	0	0	0	0	0	0	0	0	0	0	0	0	0	0	0	0	0	0	0	0	0	0
PIK3R3	2.94138	1.05882	1.05296	0.81567	0.76638	0.635264	1.57759	1.31866	0.4319	0.991126	1.12141	1.31379	1.59857	2.54604	1.62361	1.73893	1.66309	1.54592	2.32024	2.68709	1.60109	2.37188	1.85107	2.49154	2.94841	3.64639	2.31304	2.02995	2.65366	1.62171	1.41561	1.42634	2.84522	1.32768	1.32021	1.47636	1.81875	2.35681	1.18157	1.95283	1.67882	2.76614	2.31851	1.76508	0.654601	1.90334	1.54159	2.1267	2.63068
LOC101929626	0	0	0	0	0	0	0	0	0	0	0	0	0.779286	0	0	0	0.169655	0	0	0	0	0	0	0.154041	0.164058	0.18496	0	0.183617	0	0	0	0	0.159281	0	0	0	0.183495	0.181832	0.347139	0	0.499891	0	0	0	0	0.177408	0.117456	0	0.665357
TSPAN1	1.77204	1.33897	2.32127	3.03129	3.23759	1.53527	3.60213	1.982	2.19485	2.36999	2.28712	2.82437	3.09131	2.62124	1.60086	2.60267	4.11275	2.23892	1.99851	2.31356	1.87256	1.41049	1.54978	2.34238	2.42239	1.30437	3.13176	1.4163	2.03038	2.13068	2.34029	2.86984	2.35187	2.00666	1.69113	2.37441	3.80124	3.80687	3.48087	2.02155	3.67221	2.12862	1.8463	3.32825	3.60091	2.7759	1.57899	4.56863	2.52207
POMGNT1	12.4394	9.16513	13.0783	11.5827	9.97373	13.6958	13.2856	11.102	13.4524	13.3383	17.2438	17.5315	17.2557	19.0739	14.2251	18.2658	16.0852	15.016	15.7699	16.5888	12.205	13.3711	10.8841	15.545	21.5293	21.1865	15.5284	15.9893	18.3905	17.7428	20.4609	17.1917	20.5622	17.3902	15.3997	16.7234	20.9253	21.7901	18.8929	19.9696	20.8329	16.2634	18.1931	15.9675	20.0036	24.5265	13.3586	21.7102	15.0804
LURAP1	0.206195	0.0674087	0.0280148	0.0296735	0.090075	0.157279	0.0314212	0.100741	0	0	0.63968	0.087823	0.0504351	0.416968	0.0293831	0.169852	0.0658801	0.0290077	0.0332211	0.2378	0.0329951	0.272779	0	0.0299084	0.0637066	0.0718233	0.465022	0.427811	0.0397511	0.337889	0	0.255678	0.123704	0.998009	1.25288	0.371142	0.0712543	0.105913	0.0337	0.0971467	0.0323528	0.0970011	0	0.0329466	0.109395	0.0688906	0.136831	0.0936055	0
RAD54L	0.0519374	0.0198091	0.0987909	0.12208	0.0529398	0	0.0184672	0.0986809	0	0.0314661	0.0375959	0.258081	0.0889268	0.113107	0.103616	0.0748703	0.0967994	0.0170487	0.0390502	0.179694	0.0193922	0	0.133746	0.158202	0.0187211	0.253276	0.036441	0.0419062	0.116815	0.198588	0.0361732	0.0667866	0.145409	0.0837943	0.119409	0	0.0418783	0.0622484	0.217872	0.437737	0.114088	0	0.117063	0.0774549	0	0.263179	0.093823	0.165044	0.121482
LRRC41	11.4916	7.77935	9.38293	9.90124	7.57039	9.68708	10.7997	10.5941	11.0951	12.1222	17.7536	14.2849	15.3895	14.2832	13.7113	17.0451	18.7801	17.5934	17.3568	18.5371	15.1899	14.9037	12.0912	17.1454	23.1152	20.9022	17.986	19.1852	20.8432	16.8834	18.7416	14.4683	22.384	17.491	16.9905	16.2947	20.6696	20.0395	16.2965	18.4214	16.477	16.9945	16.3444	15.2916	15.0492	21.1074	14.2749	22.1336	15.168
UQCRH	125.39	109.604	90.2962	137.13	135.802	152.307	141.665	155.829	108.892	83.3925	105.544	126.018	105.471	87.92	72.9323	90.8359	95.5855	89.3921	65.0111	87.254	92.8966	64.7633	122.402	85.8557	93.425	84.7448	79.849	65.662	87.3226	95.4377	91.0702	109.143	121.039	99.6342	100.371	90.9487	149.008	133.096	187.419	84.1819	160.529	79.4807	74.277	64.3948	84.3892	75.7499	81.4896	93.9837	78.0101
NSUN4	2.85521	1.46153	1.77756	1.80712	1.6562	1.88557	1.88349	1.69171	1.40438	1.84363	2.43733	2.61354	3.24839	3.34419	2.32345	2.70785	3.6445	2.74697	3.55908	3.83443	2.14616	2.18404	2.09383	3.29953	4.08286	3.42366	3.01485	2.10294	3.14329	2.53776	2.41378	2.47285	2.78071	2.18203	2.24571	2.85087	2.88535	2.58905	2.78301	3.15945	3.68268	2.32995	2.72024	2.89937	2.34862	3.76711	3.0249	3.38254	3.01514
FAAH	12.6868	13.2075	22.4011	11.9946	10.6528	26.3464	15.3911	17.7231	24.8095	25.1616	20.0421	19.5585	16.3362	16.7867	16.1302	18.2138	15.4664	13.0568	15.657	15.7408	12.8131	12.8399	11.6489	12.7495	17.655	11.3467	18.2499	19.3508	20.3484	24.7186	14.4492	17.1248	18.9697	22.9265	25.4027	20.8151	28.205	27.1705	21.4446	17.6052	12.7636	16.3802	12.1588	14.4808	89.1798	22.9221	12.7809	18.5331	12.3821
FAAHP1	0.0429874	0.0983731	0.163534	0.0433041	0.131451	1.88211	0.137564	0.294033	0.470325	0.429723	0.186704	0.427216	0.331212	0.140424	0.0428803	0	0.0480712	0	0	0	0.144454	0.0442312	0	0	0.0464852	0.0524078	0	0.104054	0.0580108	0.767043	0.404186	0.0414583	0.0902636	0.74903	0.24708	0.344672	0.675904	0.721302	0.147541	0.0472571	0.188857	0.235931	0.145336	0.192323	2.71399	0	0	0.136603	0
LINC01398	0	0	0	0	0	0	0	0	0	0	0	0	0	0	0	0	0	0	0	0	0	0	0	0	0	0	0	0	0	0	0	0	0	0	0	0	0	0	0	0	0	0	0	0	0	0	0	0	0
DMBX1	0	0	0	0	0	0	0	0	0	0	0	0	0	0	0	0	0	0	0	0	0	0	0	0	0	0	0	0	0	0.0239618	0	0	0	0	0	0	0	0	0	0	0	0	0	0	0	0	0	0	0
MKNK1-AS1	0	0	0	0	0	0	0	0	0	0	0	0	0	0	0	0	0	0	0	0	0	0	0	0	0	0	0	0	0	0	0	0	0	0	0	0	0	0	0	0	0	0	0	0	0	0	0	0	0
KNCN	0	0	0	0	0	0	0	0	0	0	0	0	0	0	0	0	0	0	0	0	0	0	0	0	0	0	0	0	0	0	0	0	0	0	0	0	0	0	0	0	0	0	0	0	0	0	0	0	0
MKNK1	5.18269	7.21457	9.53777	4.71198	5.83578	6.77324	7.02522	4.84178	5.52708	8.82464	7.80115	7.2704	7.07979	6.64158	5.74834	5.42127	6.46513	5.96971	6.90013	5.89075	6.83221	5.2364	5.96759	6.81996	7.18253	9.28377	6.02558	6.45372	9.16537	7.0109	5.06259	6.00883	7.36628	7.69751	7.54934	6.66504	8.03349	7.131	7.64176	6.37622	5.97998	5.56569	6.00938	6.65476	19.1316	8.20458	5.3306	7.11491	5.67823
MOB3C	5.52861	2.25477	4.5639	2.81224	3.29192	3.1955	6.9873	2.66249	2.68394	4.39414	3.96237	5.07736	3.84265	4.15239	3.82216	2.99853	3.38708	4.22254	5.51495	3.5773	4.49639	4.03645	3.34277	4.4648	4.51838	4.98283	4.60878	4.68165	4.50601	5.81385	3.6218	4.13534	5.51706	4.73363	3.94328	3.40665	4.54612	4.41746	4.36284	3.75095	4.68943	3.82544	4.00975	4.10203	6.9118	5.41946	3.29141	5.46965	2.75273
ATPAF1	39.2796	30.9859	22.3373	35.3367	28.1193	40.2971	39.6587	44.9229	33.4748	28.8421	38.7203	42.382	41.1672	43.7903	39.8129	48.9253	45.9909	43.1674	46.098	46.7012	40.2278	40.286	46.6742	47.4886	59.0609	53.318	48.7448	37.2783	48.2598	42.4182	43.3892	49.0372	45.5171	39.8855	35.3782	41.0493	49.2529	43.2556	45.6912	42.6246	47.923	38.1713	44.7515	42.8579	24.0621	38.8292	38.0912	37.693	32.7216
NENFP1	0	0	0	0	0	0	0	0	0	0	0	0	0	0	0	0	0	0	0	0	0	0	0	0	0	0	0	0	0	0	0	0	0	0	0	0	0	0	0	0	0	0	0	0	0	0	0	0	0
TEX38	0	0.0723802	0	0	0	0	0	0	0	0	0	0	0.0541548	0	0	0	0.0707389	0	0	0	0	0	0	0	0	0	0.0665758	0	0	0.322497	0	0	0	0	0.0727179	0	0	0.0758163	0	0	0	0	0	0	0	0	0	0.067006	0
EFCAB14-AS1	0	0	0	0	0	0	0	0	0	0	0	0	0	0	0	0	0	0	0	0	0	0	0	0	0	0	0	0	0	0	0	0	0	0	0	0	0	0	0	0	0	0	0	0	0	0	0	0	0
EFCAB14	16.0269	12.6432	11.6946	12.6439	11.8984	12.062	14.5673	14.2655	10.0115	11.0201	14.7154	15.6368	13.8095	19.4669	15.9775	19.8906	20.0556	19.0844	19.5451	18.6359	16.5452	20.0861	14.3838	21.3262	22.039	25.0312	21.6783	18.2656	21.5388	15.6481	15.0662	14.3365	17.3123	10.8976	13.7228	15.1231	18.2763	14.1943	13.452	21.5848	16.9908	18.9193	21.1802	19.1829	7.02649	17.3939	15.1499	18.3471	11.8458
CYP4B1	0.075716	0	0.120017	0	0.0771773	0	0.13461	0.086316	0	0	0	0	0.0216067	0.109927	0	0	0	0	0.113857	0	0	0	0	0.666272	0	0	0.185937	0	0	0	0.685547	0	0	0	0	0.028909	0	0	0	0	0	0	0.312873	0	0	0	0	0	0
CYP4Z2P	0.0369505	0	0	0	0	0	0	0.0421235	0	0	0	0	0	0	0	0	0	0	0	0	0	0	0	0	0	0	0	0.0447208	0	0	0	0	0	0	0	0	0.0446911	0	0	0	0	0	0	0	0	0	0	0	0.0324102
LOC100533627	0	0	0	0	0	0	0	0	0	0	0	0	0	0	0	0	0	0	0	0	0	0	0	0	0	0	0	0	0	0	0	0	0	0	0	0	0	0	0	0	0	0	0	0	0	0	0	0	0
CYP4A11	323.611	377.41	459.829	260.446	335.293	537.484	227.505	410.357	488.295	599.106	422.236	397.294	430.622	531.86	411.601	700.897	722.828	520.266	374.004	359.053	541.457	734.946	189.262	317.023	314.093	329.326	426.655	620.378	444.809	484.589	325.582	688.952	382.399	424.44	616.676	551.001	484.32	370.284	491.815	534.987	298.481	915.946	468.459	599.848	628.358	437.559	446.605	541.407	322.557
CYP4X1	4.30733	5.40403	3.05442	3.78716	2.61887	4.21639	3.8087	8.37773	2.91669	3.31348	3.22051	5.70759	3.15377	5.55412	1.92216	3.02291	2.683	2.43712	2.34369	2.22232	2.43354	3.40173	1.70967	3.03069	2.61491	2.902	5.01044	4.43572	2.03953	2.91346	2.56575	1.5669	3.33215	1.75562	2.06311	2.07736	5.66664	2.44537	2.91781	1.95221	1.41095	2.82024	2.23549	1.47911	4.53703	1.85567	2.03301	1.96109	0.596537
CYP4A26P	0	0	0	0	0	0	0	0	0	0	0	0	0	0	0	0	0	0	0	0	0	0	0	0	0	0	0	0	0	0	0	0	0	0	0	0	0	0	0	0	0	0	0	0	0	0	0	0	0
CYP4A43P	0	0	0	0	0	0	0	0	0	0	0	0	0	0	0	0	0	0	0	0	0	0	0	0	0	0	0	0	0	0	0	0	0	0	0	0	0	0	0	0	0	0	0	0	0	0	0	0	0
CYP4A27P	0	0	0	0	0	0	0	0	0	0	0	0	0	0	0	0	0	0	0	0	0	0	0	0	0	0	0	0	0	0	0	0	0	0	0	0	0	0	0	0	0	0	0	0	0	0	0	0	0
CYP4A44P	0	0	0	0	0	0	0	0	0	0	0	0	0	0	0	0	0	0	0	0	0	0	0	0	0	0	0	0	0	0	0	0	0	0	0	0	0	0	0	0	0	0	0	0	0	0	0	0	0
CYP4Z1	0.571212	1.07842	0.407441	0.632962	0.174671	0.36599	0.456983	0.748857	0.659682	0.36337	0.713258	0.737984	0.293407	0.27989	0.227915	0.164686	0.0958146	0.168753	0.225475	0.131753	0.319916	0.352644	0.220643	0.144994	0.27796	0.174097	0.300586	0.691332	0.231252	0.546021	0.268539	0.220357	0.269868	0.387062	0.492476	0.294426	1.48537	0.787304	0.359426	0.0627947	0.0941064	0.125401	0.0965601	0.127778	1.90923	0.100193	0.110558	0.0907586	0
LOC100533626	0	0	0	0	0	0	0	0	0	0	0	0	0	0	0	0	0	0	0	0	0	0	0	0	0	0	0	0	0	0	0	0	0	0	0	0	0	0	0	0	0	0	0	0	0	0	0	0	0
CYP4A22	24.2324	24.9359	16.4593	16.5011	16.2247	30.8967	22.2211	26.2649	21.4066	49.9655	51.2121	62.9402	35.2105	66.7116	30.7789	88.8063	83.2855	59.4213	48.0925	44.3737	49.4804	64.0468	21.6543	37.566	29.7275	84.3303	31.8184	62.4922	75.542	63.54	23.6047	128.151	33.2362	35.5913	51.9056	31.774	89.3044	78.1242	111.769	69.2699	51.4897	82.1237	92.06	74.5198	27.9702	82.2611	35.7432	102.145	87.0652
MTND1P34	0	0	0	0	0	0	0	0	0	0	0	0	0	0	0	0	0	0	0	0	0	0	0	0	0	0	0	0	0	0	0	0	0	0	0	0	0	0	0	0	0	0	0	0	0	0	0	0	0
LINC00853	0.0823979	0.0942804	0.15673	0.083005	0.587917	0.703926	0	0.187867	1.10185	0.149762	0	0.491331	0.211622	0.0897211	0.164385	0.118781	0	0	0.0929287	0.190055	0.0922964	0.0847821	0.0909372	0	0	0	0.0867198	0	0.111195	0.525094	0	0.158934	0	0.159526	0.473601	0.377523	0.0996591	1.5801	0.848415	0.0905821	0.180999	0.0904463	0.0928594	0.0921608	2.14206	0.192706	0.0637924	0.0872802	0.144547
PDZK1IP1	0.609228	0.0697084	0.231765	0.613717	0.620987	0.260232	0.584877	1.11123	0.370309	0.332189	0.859955	2.3613	1.04312	1.12774	0.364626	0.702586	0.340638	0.479957	1.16805	0.281043	0.136483	1.44177	0.537892	1.05158	0.3294	0.891284	2.4365	1.62216	0.0822144	0.854129	2.67317	0.470046	3.32602	0.943596	1.33064	1.39565	0.147371	2.77467	0.557596	0.803688	3.47948	0.200621	1.44181	1.29468	0.0754183	0.854891	2.16965	2.12958	1.12218
TAL1	2.3054	0.500704	0.842514	0.18278	1.03352	0.512892	2.07207	0.82738	0.441149	0.34918	0.266546	0.318214	0.520822	0.47649	0.628146	0.800064	0.250643	0.336337	0.637972	0.467744	0.430391	0.395351	0.424053	0.357617	0.276998	0.455423	0.651511	0.516704	0.504113	0.680163	0.200707	0.391153	0.661128	0.454601	0.306732	0.281181	0.348543	0.307009	0.244215	0.445863	0.293064	0.445195	0.589383	0.477509	0.805969	0.274577	0.181789	0.418305	0.215319
STIL	0.135433	0.107283	0.247702	0.146926	0.191142	0.0222502	0.122241	0.213776	0.113983	0.265091	0.248861	0.476262	0.294319	0.29494	0.239016	0.180216	0.33785	0.225703	0.281986	0.420516	0.21005	0.289424	0.28744	0.380799	0.394297	0.711254	0.339896	0.214349	0.61859	0.079668	0.195908	0.140663	0.306254	0.231951	0.347302	0.11933	0.390611	0.224751	0.1907	0.481014	0.240288	0.30876	0.328738	0.279655	0.180554	0.402018	0.387147	0.397268	0.292411
CMPK1	99.4126	78.29	76.4439	128.454	106.538	83.4793	75.2058	88.7455	45.0908	56.1418	85.6057	105.633	100.645	93.4385	82.7949	86.1013	116.517	107.867	97.0592	101.704	87.0771	90.9468	108.567	110.302	118.885	136.038	113.483	77.6816	122.465	63.1445	96.6399	83.059	82.4477	57.9086	52.8295	56.6059	139.655	81.5228	84.1239	112.222	124.842	82.3151	102.743	51.402	23.8329	45.5339	68.0702	63.0865	42.1075
LINC01389	0.0632579	0	0	0	0.128958	0.0675516	0.269908	0	0.0769004	0	0.137371	0.251467	0.10831	0.13776	0.0631002	0	0.0707389	0.311471	0.214028	0.145907	0.141714	0	0.139627	0.128457	0	0	0.133152	0.0765604	0.0853655	0.0806242	0.0660864	0	0.398481	0.0612351	0.0727179	0.217371	0	0.227449	0	0	0	0	0	0.212259	0.391544	0.295886	0.195897	0.268024	0.166455
FOXE3	0	0	0	0	0	0	0.0293275	0	0.0334231	0	0	0	0	0.0299372	0	0	0	0	0	0	0	0	0	0	0	0	0	0	0	0	0	0	0	0	0	0	0	0	0	0	0	0	0	0	0.136141	0	0	0	0
FOXD2-AS1	0.0868314	0.124192	0.640008	0.262414	0.243395	0.0927253	0.16209	0.123735	0.395842	0.394549	0.282846	0.668783	0.353096	0.49638	0.757882	0.219051	0.315576	0.256526	0.465162	0.325456	0.121578	0.402048	0.239575	0.551022	0.305164	0.502835	0.365543	0.157637	0.322239	0.387343	0.544285	0.355907	0.546978	0.336219	0.149725	0.447565	0.472596	0.650436	0.223516	0.214776	0.190738	0.166798	0.440351	0.461318	1.37051	0.40615	0.285705	0.689823	0.437932
FOXD2	0.0815519	0.0533213	0.144041	0.140833	0.0356254	0.0622053	0.124273	0.0398438	0	0.158811	0.164449	0.231565	0.229396	0.1776	0.162697	0.0335889	0.0260561	0.126201	0.157671	0.13436	0.0260996	0.095899	0.0642882	0.11829	0.0881876	0.25566	0.0980907	0.0846013	0.0943312	0.267276	0.243424	0.213481	0.159009	0.135333	0.147318	0.0800671	0.183181	0.195484	0.226587	0.0768446	0.191937	0.0255765	0.0525177	0.130306	0.2596	0.068117	0.108236	0.172768	0.08175
RPL21P24	0	0	0	0	0	0	0	0	0	0	0	0	0	0	0	0	0	0	0	0	0	0	0	0	0	0	0	0	0	0	0	0	0	0	0	0	0	0	0	0	0	0	0	0	0	0	0	0	0
ATP6V0E1P4	0	0	0	0	0	0	0	0	0	0	0	0	0	0	0	0	0	0	0	0	0	0	0	0	0	0	0	0	0	0	0	0	0	0	0	0	0	0	0	0	0	0	0	0	0	0	0	0	0
TRABD2B	1.78218	1.40083	0.560073	0.601039	0.426501	2.60649	0.933994	1.57235	1.16805	0.49292	1.32092	0.400437	1.09454	0.894351	1.40673	1.99943	1.31708	1.86949	2.79646	1.81406	2.15251	3.12535	1.07751	0.944098	0.0502746	0.897434	1.55761	2.06318	1.40119	1.41225	0.801414	0.478272	1.66771	1.23764	2.1734	1.74847	1.66819	0.538642	2.08325	2.02734	0.553183	2.26246	0.567606	2.71268	3.43403	0.833607	1.33777	1.46098	1.1622
CYP46A4P	0	0	0	0	0	0	0	0	0	0	0	0	0	0	0	0	0	0	0	0	0	0	0	0	0	0	0	0	0	0	0	0	0	0	0	0	0	0	0	0	0	0	0	0	0	0	0	0	0
SKINT1L	0	0.0412438	0.102845	0.0363112	0	0.153969	0	0	0.219097	0	0.0391386	0	0	0	0	0	0	0.0354965	0	0	0	0	0	0	0	0	0.0379363	0	0.0486431	0.0918827	0	0	0	0.0348931	0	0	0	0	0.123716	0	0	0	0	0	0	0	0	0.0381815	0
SLC5A9	6.12191	4.33989	6.32857	5.04421	4.86657	6.44862	3.38933	3.14812	5.29852	7.9067	10.5488	9.40714	5.45457	6.55731	8.7949	6.57081	7.27376	7.66686	12.7205	7.00268	9.65244	2.65313	4.02076	1.35127	10.002	5.25283	5.95278	3.2013	11.2921	10.3045	5.10957	5.95228	17.2559	5.08876	13.7306	10.3087	5.23134	15.0534	11.3242	13.7525	9.28183	3.79819	4.03076	10.5314	27.2661	10.2129	7.3927	6.04411	4.75684
SPATA6	1.16369	0.671974	0.40339	0.843591	0.709472	0.929104	0.382833	0.88027	0.290864	0.484288	0.330646	0.421526	0.400354	0.461845	0.455637	0.564398	0.4135	0.278458	0.674605	0.627128	0.450737	0.716179	0.876197	0.695674	0.352816	0.503839	0.812669	0.789758	0.719146	0.734649	0.454476	0.650303	0.54807	0.347419	0.337554	0.261601	0.486694	0.247659	0.323502	0.334763	0.430018	0.68046	0.576051	0.52306	0.309655	0.317938	0.387314	0.43776	0.248021
PPP1R8P1	0	0	0	0	0	0	0	0	0	0	0	0	0	0	0	0	0	0	0	0	0	0	0	0	0	0	0	0	0	0	0	0	0	0	0	0	0	0	0	0	0	0	0	0	0	0	0	0	0
RNU6-723P	0	0	0	0	0	0	0	0	0	0	0	0	0	0	0	0	0	0	0	0	0	0	0	0	0	0	0	0	0	0	0	0	0	0	0	0	0	0	0	0	0	0	0	0	0	0	0	0	0
LOC644462	0.843265	1.47569	1.34452	1.72394	0.783699	0.68862	0.55558	0.169645	0.482413	0.788874	1.05027	0.911997	0.97671	1.13426	0.816424	0.715064	2.2188	1.27005	0.419576	1.02972	1.30572	1.27598	1.31387	1.66204	1.26054	1.81422	0.104411	0.780456	1.74043	0.885104	1.63239	1.53086	0.755136	0.40815	1.02639	1.3068	1.46988	0.802596	0.794498	2.0449	1.47099	1.2251	1.95656	0.0277406	0.122812	0.493042	1.05609	0.630516	1.06597
RNU4-61P	0	0	0	0	0	0	0	0	0	0	0	0	0	0	0	0	0	0	0	0	0	0	0	0	0	0	0	0	0	0	0	0	0	0	0	0	0	0	0	0	0	0	0	0	0	0	0	0	0
RPL21P25	0	0	0	0	0	0	0	0	0	0	0	0	0	0	0	0	0	0	0	0	0	0	0	0	0	0	0	0	0	0	0	0	0	0	0	0	0	0	0	0	0	0	0	0	0	0	0	0	0
AGBL4	0.224919	0.0791859	0.181002	0.209147	0.193989	0	0.442931	0.0986182	0.231361	0.157231	0.450865	0.326695	0.251799	0.376783	0.690334	0.723287	0.290214	0.834856	0.448791	0.2993	0.251939	0.160219	0.400984	0.333771	0.336767	1.37104	1.29284	0.293157	0.210133	0.286667	0.198826	0.216919	0.236139	0.301468	0.278444	0.653979	0.272036	0.393989	0.376085	0.532558	0.36105	0.341846	0.643438	0.0193514	0.492615	0.222549	0.468817	0.513145	0.0910533
BEND5	0.0883694	0.202226	0.140074	0.148367	0.390325	0.0943676	0.157106	0.470124	0.0716184	0.187384	0.095952	0.117097	0.252176	0.160372	0.205681	0.0849259	0.0988202	0.145039	0.0996634	0.101914	0.0989852	0.0606176	0.195055	0.239267	0.0318533	0.0718233	0.248012	0.320858	0.0397511	0.300346	0.153868	0.113635	0.0618518	0.171087	0.101585	0.101221	0	0.105913	0.0674001	0.161911	0.22647	0.161668	0.0331963	0.19768	0.182325	0.206672	0.205246	0.249615	0.103348
LOC101929721	0	0	0	0	0	0	0	0	0	0	0	0	0	0	0	0	0	0	0	0	0	0	0	0	0	0	0	0	0	0	0	0	0	0	0	0	0	0	0	0	0	0	0	0	0	0	0	0	0
AGBL4-IT1	0	0	0	0	0	0	0	0	0	0	0	0	0	0	0	0	0	0	0	0	0	0	0	0	0	0	0	0	0	0	0	0	0	0	0	0	0	0	0	0	0	0	0	0	0	0	0	0	0
ZNF859P	0	0	0	0	0	0	0	0	0	0	0	0	0	0	0	0	0	0	0	0	0	0	0	0	0	0	0	0	0	0	0	0	0	0	0	0	0	0	0	0	0	0	0	0	0	0	0	0	0
MTND2P29	0	0	0	0	0	0	0	0	0	0	0	0	0	0	0	0	0	0	0	0	0	0	0	0	0	0	0	0	0	0	0	0	0	0	0	0	0	0	0	0	0	0	0	0	0	0	0	0	0
ELAVL4	0.008249	0.0660662	0.0549138	0.0332372	0.0840772	0	0.0791882	0.0282099	0.0300823	0.007496	0.0268689	0.0819752	0.0211846	0.0269449	0.0329119	0.0594533	0.009224	0.0243686	0.009303	0.0380512	0.0184788	0.008487	0.0182067	0.0251252	0.00892	0.0703929	0.0347247	0	0.0779188	0.0525651	0.0172347	0.0318205	0.03464	0	0	0.0188961	0.0498824	0.0395443	0.009437	0.0272034	0	0.0271626	0.0185916	0.0184517	0.0408444	0.0482276	0.012772	0.0349491	0.021705
RPS2P11	0	0	0	0	0	0	0	0	0	0	0	0	0	0	0	0	0	0	0	0	0	0	0	0	0	0	0	0	0	0	0	0	0	0	0	0	0	0	0	0	0	0	0	0	0	0	0	0	0
HMGB1P45	0	0	0	0	0	0	0	0	0	0	0	0	0	0	0	0	0	0	0	0	0	0	0	0	0	0	0	0	0	0	0	0	0	0	0	0	0	0	0	0	0	0	0	0	0	0	0	0	0
FCF1P6	0	0	0	0	0	0	0	0	0	0	0	0	0	0	0	0	0	0	0	0	0	0	0	0	0	0	0	0	0	0	0	0	0	0	0	0	0	0	0	0	0	0	0	0	0	0	0	0	0
DMRTA2	0	0	0	0	0	0	0	0	0	0	0	0	0	0	0	0	0	0	0	0	0	0	0	0	0	0	0	0	0	0	0	0	0	0	0	0	0	0	0	0	0	0	0	0	0	0	0	0	0
FAF1	11.6816	9.45768	7.82104	10.2596	8.68314	11.6189	11.9884	11.0334	9.17678	9.33204	11.9513	11.0226	11.8419	12.4902	12.8093	14.8639	15.0674	13.6632	14.649	15.7823	11.9748	11.8461	13.2646	14.7297	16.8732	18.7402	14.6467	14.9548	16.1625	13.8942	14.1866	10.9407	13.5705	11.9408	12.1681	13.5253	15.914	12.0295	13.847	14.8818	14.7524	10.971	12.8796	12.4997	14.1739	17.1367	12.2435	15.5901	10.986
RNU6-1026P	0	0	0	0	0	0	0	0	0	0	0	0	0	0	0	0	0	0	0	0	0	0	0	0	0	0	0	0	0	0	0	0	0	0	0	0	0	0	0	0	0	0	0	0	0	0	0	0	0
PHBP12	0	0	0	0	0	0	0	0	0	0	0	0	0	0	0	0	0	0	0	0	0	0	0	0	0	0	0	0	0	0	0	0	0	0	0	0	0	0	0	0	0	0	0	0	0	0	0	0	0
MRPS6P2	0	0	0	0	0	0	0	0	0	0	0	0	0	0	0	0	0	0	0	0	0	0	0	0	0	0	0	0	0	0	0	0	0	0	0	0	0	0	0	0	0	0	0	0	0	0	0	0	0
CDKN2C	1.53856	1.3329	1.27513	2.32484	1.32181	2.22977	1.92252	2.73116	0.774869	1.45812	1.12167	2.33726	0.771477	1.36417	1.09623	0.792111	0.565311	1.14716	0.99154	1.59694	1.45257	1.01769	1.40692	1.36131	0.808107	2.97436	1.73492	1.03746	1.33474	1.73684	0.803678	1.18707	1.70761	0.680851	1.06119	0.654571	1.27602	0.922003	1.28244	1.933	0.820779	1.20632	1.88252	0.81126	1.27882	1.00238	1.4464	1.04768	0.75187
MIR4421	0	0	0	0	0	0	0	0	0	0	0	0	0	0	0	0	0	0	0	0	0	0	0	0	0	0	0	0	0	0	0	0	0	0	0	0	0	0	0	0	0	0	0	0	0	0	0	0	0
MIR6500	0	0	0	0	0	0	0	0	0	0	0	0	0	0	0	0	0	0	0	0	0	0	0	0	0	0	0	0	0	0	0	0	0	0	0	0	0	0	0	0	0	0	0	0	0	0	0	0	0
C1orf185	0	0	0	0	0	0	0	0	0	0.0543318	0	0	0	0	0	0	0	0	0	0	0	0	0	0	0	0	0	0	0	0	0	0	0	0	0	0	0	0	0	0	0	0	0	0	0	0.0699115	0	0	0.0524398
CFL1P2	0	0	0	0	0	0	0	0	0	0	0	0	0	0	0	0	0	0	0	0	0	0	0	0	0	0	0	0	0	0	0	0	0	0	0	0	0	0	0	0	0	0.0543006	0	0	0.0612388	0	0	0	0
RNF11	38.0582	27.4902	23.3215	30.0569	31.4062	28.6458	26.2328	33.186	14.5389	20.4651	29.9925	35.1464	32.6118	32.5467	27.0763	32.3353	29.8983	33.2734	34.9292	28.2189	29.7101	33.8543	32.0493	33.6409	31.1153	36.678	32.3717	18.8063	34.2393	17.456	35.4101	31.2022	17.7461	12.349	15.3165	16.0733	32.6587	16.5849	27.9327	28.6324	34.4249	30.4371	30.7499	18.2319	3.75065	16.9479	20.7404	18.5801	14.9037
RPS2P8	0	0.0667946	0.0555192	0	0	0	0	0.0665488	0	0	0	0	0	0	0	0	0	0.0574869	0	0	0	0	0	0	0	0	0.0614381	0	0	0	0	0	0.0612883	0	0.0671062	0	0	0	0	0	0	0	0	0	0	0.204789	0	0.12367	0
TTC39A	0.0684578	0.031332	0.0911502	0.165509	0.111646	0.0877254	0.102233	0.109258	0.216377	0.0373275	0.104065	0.21771	0.105492	0.119267	0.245834	0.0986853	0.153107	0.161796	0.185297	0.268432	0.0920179	0.0704387	0.271989	0.403146	0.414557	0.200304	0.331423	0.165708	0.166289	0.0698013	0.157342	0.14525	0.402488	0.132537	0.141652	0.172509	0.115918	0.196916	0.187968	0.10536	0.390982	0.150289	0.262308	0.229707	0.186441	0.224146	0.1696	0.275554	0.384295
TTC39A-AS1	0	0	0	0	0	0	0	0	0	0	0.0909822	0	0	0	0	0	0.0937018	0	0	0	0	0	0	0.0850778	0.0906104	0.102155	0	0	0	0	0	0	0	0	0	0	0	0	0	0	0	0	0	0	0	0	0	0	0
EPS15	13.7181	11.0136	10.1275	12.158	11.654	13.843	11.5072	10.7239	7.82507	8.03422	9.18948	11.2738	8.49547	11.2597	9.94831	11.1979	14.0074	12.7656	13.0739	12.3381	12.551	11.4882	14.0435	15.2296	15.9622	18.8073	15.4099	11.0726	17.1718	10.6348	10.305	10.3465	11.3363	7.46186	8.30157	9.6713	13.3359	9.60773	10.6258	15.9324	14.1068	12.1576	15.6277	12.2548	4.79579	11.2209	10.8589	11.248	7.95485
LOC100422413	0	0	0	0	0	0	0	0	0	0	0	0	0	0	0	0	0	0	0	0	0	0	0	0	0	0	0	0	0	0	0	0	0	0	0	0.0520314	0	0	0	0	0	0	0	0	0	0	0	0	0
RNU6-877P	0	0	0	0	0	0	0	0	0	0	0	0	0	0	0	0	0	0	0	0	0	0	0	0	0	0	0	0	0	0	0	0	0	0	0	0	0	0	0	0	0	0	0	0	0	0	0	0	0
RNU6-1281P	0	0	0	0	0	0	0	0	0	0	0	0	0	0	0	0	0	0	0	0	0	0	0	0	0	0	0	0	0	0	0	0	0	0	0	0	0	0	0	0	0	0	0	0	0	0	0	0	0
CALR4P	0	0	0	0	0	0	0	0	0	0	0	0	0	0	0	0	0	0	0	0	0	0	0	0	0	0	0	0	0	0	0	0	0	0	0	0	0	0	0	0	0	0	0	0	0	0	0	0	0
OSBPL9	44.2832	31.8036	27.6393	35.5381	25.333	25.0378	34.0836	27.4433	21.1322	23.0393	27.9026	25.7675	26.785	34.0959	26.1056	29.9637	33.8288	35.2194	36.8873	34.8732	31.3779	35.2197	36.125	34.9622	31.3572	58.12	39.5787	34.3061	38.6314	32.5567	26.5393	31.6301	32.0961	19.081	24.8205	27.5153	38.2283	26.7673	27.2484	36.012	29.7275	36.7864	34.3082	34.5652	25.0346	30.5434	30.7685	30.3907	23.4712
GAPDHP51	0	0	0	0	0	0	0	0	0	0	0	0	0	0	0	0	0	0	0	0	0	0	0	0	0	0	0	0	0	0	0	0	0	0	0	0	0	0	0	0	0	0	0	0	0	0	0	0	0
SLC25A6P3	0	0	0	0	0	0	0	0	0	0	0	0	0	0	0	0	0	0	0	0	0	0	0	0	0	0	0	0	0	0	0	0	0	0	0	0	0	0	0	0	0	0	0	0	0	0	0	0	0
NRDC	33.6339	30.7934	26.9778	27.1913	23.4625	25.7912	30.2154	25.8911	25.2264	32.0077	35.2166	35.5068	35.7811	34.1109	30.1445	40.968	43.9795	38.6636	34.5633	41.0192	37.6893	36.6517	34.7057	40.9879	58.6227	50.5646	36.4226	37.3011	45.7483	37.0034	32.8111	33.4021	35.4937	33.9785	32.0716	38.5862	37.0827	41.1423	36.5568	41.9739	44.8799	34.6648	37.6035	40.5277	47.7779	36.492	36.3642	40.6699	32.5542
MIR761	0	0	0	0	0	0	0	0	0	0	0	0	0	0	0	0	0	0	0	0	0	0	0	0	0	0	0	0	0	0	0	0	0	0	0	0	0	0	0	0	0	0	0	0	0	0	0	0	0
TSEN15P2	0	0	0	0	0	0	0	0	0	0	0	0	0	0	0	0	0	0	0	0	0	0	0	0	0	0	0	0	0	0	0	0	0	0	0	0	0	0	0	0	0	0	0	0	0	0	0	0	0
RAB3B	0.004241	0.004852	0.004033	0.008543	0.0172894	0	0.009047	0.004834	0.0309302	0.003854	0.009209	0.172786	0.0399331	0.0138521	0.0253796	0.0183387	0.009484	0.0167036	0.004782	0.009781	0	0	0	0.0215278	0.270547	0.196452	0.0446292	0.005132	0	0.0108093	0	0.0286277	0.0400684	0.0123147	0.009749	0.0145715	0.0153865	0.0254118	0	0.004662	0.0326022	0	0.176819	0.009486	0	0.0297521	0.0229809	0.0224588	0.0297556
RNA5SP48	0	0	0	0	0	0	0	0	0	0	0	0	0	0	0	0	0	0	0	0	0	0	0	0	0	0	0	0	0	0	0	0	0	0	0	0	0	0	0	0	0	0	0	0	0	0	0	0	0
RPS26P14	0	0	0	0	0	0	0	0	0	0	0	0	0	0	0	0	0	0	0	0	0	0	0	0	0	0	0	0	0	0	0	0	0	0	0	0	0	0	0	0	0	0	0	0	0	0	0	0	0
RN7SL290P	0	0	0	0	0	0	0	0	0	0	0	0	0	0	0	0	0	0	0	0	0	0	0	0	0	0	0	0	0	0	0	0	0	0	0	0	0	0	0	0	0	0	0	0	0	0	0	0	0
TXNDC12	14.7835	13.9076	12.179	19.0286	14.6733	16.3885	13.3127	14.6556	12.037	10.443	12.4366	15.6003	12.6883	13.6576	10.3389	12.9924	14.2502	13.4982	13.3835	15.8657	13.9795	11.0897	18.0425	15.2264	16.7851	16.5887	13.8068	12.9534	16.2845	16.1299	13.4306	14.3543	16.8221	14.6986	13.1235	11.1265	18.3347	14.6429	15.6101	14.1327	18.3269	12.5863	15.278	11.9568	10.0725	15.5308	10.9608	12.6628	8.75082
KTI12	3.62886	2.60889	2.04632	2.78213	1.63668	2.81207	2.80897	2.6359	2.22526	1.92615	3.55667	4.72346	2.77674	2.30788	2.53067	3.51832	2.90884	2.49834	2.64392	3.1851	2.55399	1.98258	2.79991	2.70634	3.29905	2.85805	2.67006	3.45917	2.73024	2.74232	3.58983	3.99532	3.50644	4.32108	2.32573	2.50131	4.66094	2.34785	2.53507	2.43594	2.78644	1.97403	2.31623	2.90942	2.06724	2.66624	2.23762	2.78936	2.47877
TXNDC12-AS1	0	0	0	0	0	0	0	0	0	0	0	0	0	0	0	0	0	0	0	0	0	0	0	0	0	0	0	0	0	0	0	0	0	0	0	0	0	0	0	0	0	0	0	0	0	0	0	0	0
BTF3L4	7.73044	7.6775	7.51944	9.12272	9.45796	7.75409	6.48172	8.70571	3.7505	3.97633	7.88427	10.1658	8.42565	8.27699	6.72827	6.40896	7.88382	8.66389	8.86396	9.69998	6.84581	6.40917	9.23068	9.3974	10.795	9.58183	7.2717	5.15365	10.3371	5.48701	8.41925	9.02802	8.26387	6.94954	5.62318	5.24023	10.414	8.8996	8.93805	7.8148	12.8711	7.26227	9.14818	4.88081	1.91686	5.62409	5.12213	6.06371	3.41601
ZFYVE9	3.40734	2.38721	2.19362	2.58753	2.01974	2.48546	2.75112	3.2031	3.0461	3.04885	5.02022	4.24065	5.03521	5.86777	4.27732	6.92193	6.9875	6.52502	7.07078	5.59816	4.79138	5.40453	4.80182	6.46149	8.66162	7.42613	6.92937	5.08822	7.3429	4.85053	5.77219	4.17592	4.58997	3.04466	3.98921	5.01967	5.6935	4.12149	4.42597	6.76544	5.50416	5.78861	6.72286	6.30876	2.45296	6.57122	6.21746	6.68541	5.34281
RN7SL788P	0	0	0	0	0	0	0	0	0	0	0	0	0	0	0	0	0	0	0	0	0	0	0	0	0	0	0	0	0	0	0	0	0	0	0	0	0	0	0	0	0	0	0	0	0	0	0	0	0
LOC100190934	0	7.52851	0	0	6.14777	0.0975871	0	4.16711	0	0	0	0	0	0	0	0	1.12411	1.61986	0	3.05634	1.43307	0	0	0	0	1.44834	0	0	0	2.44592	2.86412	0	0	2.91925	3.25656	0	0	0	0	1.8083	0.10037	1.70528	0.102987	2.35087	0.113127	0	0	0	0
LOC724060	0	0	0	0	0	0	0	0	0	0	0	0	0	0	0	0	0	0	0	0	0	0	0	0	0	0	0	0	0	0	0	0	0	0	0	0	0	0	0	0	0	0	0	0	0	0	0	0	0
PDCL3P6	0	0	0	0	0	0	0	0	0	0.0562457	0	0	0	0	0	0	0	0	0	0	0	0	0	0	0	0	0	0	0	0	0	0	0	0	0	0	0	0	0	0	0	0	0	0	0	0	0	0	0
RPL9P12	0	0	0	0	0	0	0	0	0	0	0	0	0	0	0	0	0	0	0	0	0	0	0	0	0	0	0	0	0	0	0	0	0	0	0	0	0	0	0	0	0	0	0	0	0	0	0	0	0
DNAJC19P7	0	0	0	0	0	0	0	0	0	0	0	0	0	0	0	0	0	0	0	0	0	0	0	0	0	0	0	0	0	0	0	0	0	0	0	0	0	0	0	0	0	0	0	0	0	0	0	0	0
ANAPC10P1	0.0656997	0	0	0	0	0	0	0	0	0	0	0	0	0	0	0	0	0	0	0	0	0	0	0	0	0	0	0	0	0	0	0	0	0	0	0	0	0	0	0	0	0	0	0	0	0	0	0	0
CC2D1B	2.62018	2.41385	2.96834	2.4357	2.63147	2.3454	2.30171	1.98767	2.23671	3.16902	3.8805	3.14966	3.9667	2.55935	2.74817	2.74952	2.87618	2.92176	3.32443	2.95513	2.70834	3.02308	2.57278	2.67993	3.13546	3.98122	2.53457	3.10122	3.74388	3.70783	3.46193	2.73136	4.61178	4.11231	2.74625	3.21086	4.35747	3.47517	2.66702	2.58391	3.20579	2.10421	2.90942	2.80134	5.97442	3.89751	2.26719	3.90805	3.68392
PLA2G12AP1	0.188678	0.215887	0	0.126712	0	0	0	0	0.0764564	0	0.136578	0.0625038	0.107684	0.136964	0.125472	0.362651	0.140661	0.123869	0.0709306	0	0.140896	0.129425	0	0.319287	0.20403	0.3067	0.0661914	0.0761184	0.339491	0.320635	0	0.121311	0.06603	0	0	0.216116	0.228203	0.0753785	0.0719531	0	0	0.207107	0.283511	0.281378	0	0.0735443	0.146074	0.266477	0
ORC1	0.360923	0.117992	0.147111	0.190448	0.175185	0.091767	0.0733326	0.0979647	0.125361	0.14057	0.130631	0.290369	0.191276	0.168429	0.137152	0.173429	0.211413	0.16925	0.348901	1.48658	0.192515	0.0353682	0.360391	0.314109	0.185853	0.691455	0.162795	0.249612	1.06689	0.109526	0.161598	0.116028	0.577414	0.166372	0.33587	0.196862	0.103936	0.329582	0.117977	0.982482	0.0943836	0.188656	0.213058	0.134562	0.148933	0.502441	0.572158	0.746412	0.27135
PRPF38A	6.62147	8.02597	6.31608	6.8286	8.19124	7.04993	10.0812	7.10048	5.56538	5.98169	8.25634	7.61545	8.51133	9.04988	6.50697	6.88272	8.10764	8.61028	7.55636	10.129	7.68101	7.46	6.1584	8.57837	7.4577	10.0847	8.10611	7.75232	9.59845	8.08868	9.05234	7.7124	9.28279	7.51289	6.88892	7.47187	11.4069	7.0176	8.72179	9.54713	9.36581	8.71325	8.50286	6.87858	7.68613	9.09848	7.54499	8.09606	5.35977
ZCCHC11	3.39766	3.5042	2.80643	1.79105	1.74585	2.95233	3.2271	2.30277	3.02143	3.68832	3.71952	3.06212	3.34703	4.31793	4.04846	6.44107	5.98548	5.93095	6.3935	5.46434	5.09876	5.27749	3.3183	6.78616	7.18719	7.39928	5.47648	6.54566	5.61517	2.96605	3.07307	4.05785	4.27081	2.56814	3.86297	4.74476	4.25579	3.05693	3.94039	6.55951	3.50681	5.5892	7.13355	5.32033	4.55178	4.55002	5.42669	6.28097	4.34371
EEF1GP7	0	0	0	0	0	0	0	0	0	0	0	0	0	0	0	0	0	0	0	0	0	0	0	0	0	0	0	0	0	0	0	0	0	0	0	0	0	0	0	0	0	0	0	0	0	0	0	0	0
GPX7	3.32374	3.60022	1.47517	4.37502	7.27267	3.02877	2.69453	4.95103	2.42433	0.966566	2.59843	2.07	4.21125	3.28135	1.41459	3.38588	3.22124	2.74941	3.64857	3.21987	1.34029	1.18557	1.32055	2.5198	5.41524	3.56586	1.72572	1.17999	2.99022	2.37228	1.25005	5.04334	4.88536	3.56065	4.12646	2.89339	0.643202	4.56785	1.16612	1.80258	4.28331	2.96736	5.54368	1.28875	0.932634	1.60649	2.91633	1.78381	2.83759
FAM159A	0.0593301	0.033943	0.0564263	0.0298836	0.0302376	0.0316786	0.284793	0.0338181	0	0.134794	0.0644209	0.0294816	0.0253961	0.0323015	0.0295911	0.0427636	0	0.0292131	0.0334564	0	0.0996861	0	0	0	0.0320788	0.144664	0	0.0359033	0	0.037809	0.0309915	0	0	0.0574329	0.136405	0.0339791	0	0.142217	0.135755	0	0.0325819	0.130251	0.0334314	0.0331799	0	0.0346892	0.0229666	0	0.0780599
COA7	6.003	1.06126	0.759593	0.908382	1.2868	1.76081	1.51153	2.20281	1.59734	1.68577	5.42708	4.07114	6.35225	5.6388	4.42036	6.83376	7.4332	7.58606	8.31022	9.30014	5.07918	6.65387	5.54463	7.76928	10.3083	9.98836	5.99248	4.9891	8.62248	4.07179	6.32526	5.64039	6.8705	3.44174	3.87981	5.93165	5.73365	5.15676	4.42134	8.7518	6.33858	9.50225	8.12981	9.42302	1.0844	10.394	8.09825	8.54194	8.56473
NDUFS5P3	0	0	0	0	0	0	0	0	0	0	0	0	0	0	0	0	0	0	0	0	0	0	0	0	0	0	0	0	0	0	0	0	0	0	0	0	0	0	0	0	0	0	0	0	0	0	0	0	0
RN7SL62P	0	0	0	0	0	0	0	0	0	0	0	0	0	0	0	0	0	0	0	0	0	0	0	0	0	0	0	0	0	0	0	0	0	0	0	0	0	0	0	0	0	0	0	0	0	0	0	0	0
ZYG11B	14.9289	6.89546	5.64876	10.8412	7.60169	8.53537	5.88612	7.47245	4.79733	7.04484	9.96413	9.49887	9.71712	7.82196	8.29317	12.7659	16.2681	14.5302	11.2397	14.9338	12.2121	11.2729	15.9593	15.2054	17.3226	15.8194	13.579	13.4217	17.637	6.1208	9.63597	13.2238	10.8072	5.34809	7.20443	6.96408	11.5926	6.62959	10.0013	14.1029	12.8559	12.6427	16.6283	12.9796	2.24388	9.90185	9.42447	9.33079	8.99954
RPS13P2	0	0	0.0992325	0	0.106353	0.222843	0.333895	0.237893	0	0	0	0	0.178649	0	0.104079	0	0.116678	0	0	0	0.233747	0.107358	0.115152	0	0	0	0	0.126281	0.140804	0.132984	0	0.100628	0	0.202005	0	0.119513	0	0.250106	0.11937	0	0	0	0	0	0.129165	0.12201	0	0	0.183037
RNU6-969P	0	0	0	0	0	0	0	0	0	0	0	0	0	0	0	0	0	0	0	0	0	0	0	0	0	0	0	0	0	0	0	0	0	0	0	0	0	0	0	0	0	0	0	0	0	0	0	0	0
ZYG11A	0.369816	0.321008	0.145538	0.295464	0.376954	1.19837	0.4761	0.726879	0.837136	0.359256	0.346163	0.316836	0.742369	0.624854	0.737789	0.533108	0.399291	0.678132	0.61843	0.47062	0.142842	0.787277	0.112591	0.479073	0.234429	0.855077	0.416056	0.416717	0.998123	0.633875	0.186515	0.159883	1.29868	0.283924	0.762286	0.233709	0.632372	0.458519	0.175073	0.140189	0.126055	0.419937	0.129342	0.770215	1.68915	0.104384	1.14525	0.499792	0.346746
ECHDC2	90.5938	120.638	218.429	122.386	69.6394	117.402	79.066	81.1038	136.547	211.142	158.152	126.994	186.687	83.1914	106.514	107.821	104.088	114.641	76.9649	158.362	123.35	79.6779	163.379	77.8625	94.0163	86.766	103.523	187.694	107.925	225.846	210.475	177.165	148.461	282.946	173.242	170.96	198.125	196.516	200.327	116.646	169.363	90.0613	99.5857	111.177	496.783	142.309	101.758	122.462	89.6163
LOC100652967	0	0	0	0	0	0	0	0	0	0	0	0	0	0	0	0	0.332821	0	0	0	0	0	0	0	0	0	0	0	0	0	0	0	0	0	0	0	0	0	0	0	0	0	0	0	0	0	0	0	0
SCP2	427.653	330.831	205.028	315.303	238.87	231.563	327.436	356.413	234.746	240.164	359.865	361.504	346.126	333.49	299.516	318.067	426.722	417.732	335.784	405.28	351.191	371.249	374.368	439.236	405.305	517.189	411.307	407.661	522.881	284.33	422.647	340.294	395.344	246.974	290.883	425.015	446.879	313.527	367.772	435.241	437.351	321.579	378.383	444.506	108.771	402.035	383.136	348.554	323.008
MIR1273F	0	0	0	0	0	0	0	0	0	0	0	0	0	0	0	0	0	0	0	0	0	0	0	0	0	0	0	0	0	0	0	0	0	0	0	0	0	0	0	0	0	0	0	0	0	0	0	0	0
MIR5095	0	0	0	0	0	0	0	0	0	0	0	0	0	0	0	0	0	0	0	0	0	0	0	0	0	0	0	0	0	0	0	0	0	0	0	0	0	0	0	0	0	0	0	0	0	0	0	0	0
MIR1273G	0	0	0	0	0	0	0	0	0	0	0	0	0	0	0	0	0	0	0	0	0	0	0	0	0	0	0	0	0	0	0	0	0	0	0	0	0	0	0	0	0	0	0	0	0	0	0	0	0
LOC100133211	0.0566754	0	0	0.142732	0.144423	0.27235	0.241822	0	0	0.10301	0.246154	0.0281625	0.363897	0.863974	0.650142	0.285951	0	0.223248	0	0.424854	0.698321	0.49568	0.875684	0.402814	0.245148	0.794597	0	0.205781	0.650101	0.758463	0.207234	0.191308	0.535523	0.521199	0	0.162293	0.034274	0.407562	0.0324201	0.529589	0.062248	0.155528	0.063871	0.158476	0.14032	0.165685	0	0.300168	0.0248557
TUBBP10	1.11689	2.14246	1.06223	0.860388	0.87058	0.982228	2.55798	0.936218	1.91685	2.03	2.53247	1.27322	2.72789	0.822696	1.50733	2.03625	2.27755	2.45855	1.18554	1.7427	1.95019	1.69002	1.84896	1.16738	1.17225	1.84224	1.00261	3.73724	2.83714	0.962968	1.33843	1.33062	2.79357	1.55817	3.24757	1.76847	2.58254	1.41737	1.84153	1.87786	1.19063	2.01928	1.29572	1.3962	2.96861	1.07557	1.29705	1.28746	1.38304
PODN	2.3431	0.857187	1.19759	0.369308	0.584894	0.714896	0.714108	2.14417	2.1896	2.24522	1.10766	2.39197	1.36457	2.65548	1.47867	1.49354	0.96252	1.3813	1.90552	1.94855	0.999837	1.62366	0.650878	2.05536	1.46509	2.876	2.96926	2.46929	0.96795	4.42874	2.21474	1.49113	4.21711	2.2836	2.95002	0.766812	0.636191	1.56651	1.05767	2.22537	1.50557	1.31223	1.81428	1.0162	1.38123	1.93845	1.72764	3.35989	2.01325
HIGD1AP11	0	0	0	0	0	0	0	0	0	0	0	0	0	0	0	0	0	0	0	0	0	0	0	0	0	0	0	0	0	0	0	0	0	0	0	0	0	0	0	0	0	0	0	0	0	0	0	0	0
SLC1A7	0.0908003	0.0692629	0.259069	0.0457346	0.200531	0.452496	0.0807137	0.120764	0.275957	0.330067	0.147887	0.075199	0.634826	0.395481	0.166052	0.370864	0.22	1.02829	0.785105	0.209435	0.101708	0.108999	0.0167017	0.0768277	0.212742	0.405894	0.270761	0.879157	0.878157	0.462911	0.774693	0.467042	0.826192	0.351587	1.21776	0.624029	0.329465	0.798061	0.0692541	0.316093	0.914175	0.880412	0.35815	0.389308	0.749363	0.460107	0.913867	0.320601	0.119465
CPT2P1	0	0	0	0	0	0	0	0	0	0	0	0	0	0	0	0	0	0	0	0	0	0	0	0	0	0	0	0	0	0	0	0	0	0	0	0	0	0	0	0	0	0	0	0	0	0	0	0	0
CPT2	43.6917	24.2912	28.3273	33.888	38.1293	50.0599	30.8891	34.1355	28.7828	49.7362	55.717	55.9302	57.508	51.7726	41.3001	71.1042	74.6661	68.4395	46.4169	41.9431	39.7123	52.7082	43.0519	50.0279	61.2191	55.2194	43.7787	42.4401	69.4613	51.4236	61.0015	83.681	58.9378	43.1466	44.681	44.2184	53.3555	50.2559	58.8273	64.3257	60.8644	57.7754	56.599	55.3265	39.7265	60.7869	50.7527	67.5375	42.3531
C1orf123	13.7987	23.0665	24.0981	23.7392	20.0879	25.3507	26.8058	25.0024	21.5493	18.8888	20.0776	18.4457	17.7642	16.1227	16.3993	17.3863	17.7238	14.7523	17.3263	15.9538	15.9236	13.9477	20.0621	16.6219	19.4318	20.1702	19.8998	18.3831	18.9026	20.3335	19.572	17.0288	23.8289	23.9897	19.5382	19.6672	24.3824	27.3692	25.4494	16.8887	24.5084	14.4217	16.7258	15.4337	36.5733	21.9072	14.1542	18.3717	13.719
MAGOH	27.3766	32.1489	30.0107	36.7227	29.9611	33.3893	33.3524	35.1515	28.5514	26.4504	31.4466	30.5724	26.2124	23.0633	19.6908	21.8094	26.0221	24.973	22.1816	28.1662	24.9358	18.2356	38.0057	25.6021	29.6821	22.0457	24.1115	27.7276	29.7499	27.7302	32.0629	28.5567	31.8434	29.221	20.1247	30.4501	41.1281	35.1429	36.2659	27.2446	39.4054	20.561	23.4641	24.0128	26.3988	29.4858	20.3025	20.0702	17.3144
LOC100507564	0.645648	0.31661	0.570188	0.92915	0.658109	0.393984	1.18065	0.788611	0.840956	0.586746	0.751123	0.687488	0.868586	0.502164	0.644039	0.797771	0.61886	0.817472	0.416094	0.478677	0.671552	0.427069	0.508971	0.608727	0.997404	0.730913	0.922196	0.446527	0.871292	0.764121	0.867238	0.756114	0.677856	0.89286	0.47713	0.581068	0.83668	0.66328	0.527615	0.30419	0.607827	0.809958	0.779594	0.464237	0.627996	0.754997	0.642677	0.439653	0.364059
LRP8	0.0979713	0.0400355	0.0598991	0.042297	0.0784631	0.007473	0.11197	0.0877541	0.051043	0.0826739	0.0607873	0.0347734	0.005991	0.0761989	0.0209415	0.0100879	0.007826	0.006891	0	0.0484233	0.0156772	0.0144009	0.0540622	0.0994742	0.0378368	0.145035	0.05892	0.0592868	0.0472181	0.0356764	0.007311	0.0404942	0.102859	0.0541934	0.0241334	0.0160312	0.0507835	0.0503234	0.0640487	0.023079	0.0230581	0.0230445	0.0709778	0.0547897	0.0259889	0.0327326	0.027089	0.0593007	0.0245523
LINC01771	0	0	0	0	0	0	0	0	0	0	0	0	0.0822351	0	0	0	0	0	0	0	0	0	0	0	0	0	0	0	0	0	0	0	0	0	0	0	0	0	0	0.105599	0	0	0	0.10744	0	0	0	0	0
SLC25A3P1	0	0	0	0	0	0	0	0	0	0	0	0	0	0	0	0	0	0	0	0	0	0	0	0	0	0	0	0	0	0	0	0	0	0	0	0	0	0	0	0	0	0	0	0	0	0	0	0	0
DMRTB1	0	0	0	0.0574516	0	0	0	0	0	0	0	0	0	0	0	0	0	0	0	0	0	0	0	0	0	0	0	0	0	0	0	0	0	0	0	0	0	0	0	0	0	0	0	0	0	0	0	0	0
GLIS1	0	0	0	0	0	0	0	0.022049	0	0	0	0	0.016558	0	0.0192931	0.0278814	0	0.0190466	0	0	0	0	0	0	0	0	0	0	0	0	0	0.0186533	0.0203061	0	0	0	0	0	0	0.063787	0	0.0212305	0	0	0	0	0	0	0
RNU7-95P	0	0	0	0	0	0	0	0	0	0	0	0	0	0	0	0	0	0	0	0	0	0	0	0	0	0	0	0	0	0	0	0	0	0	0	0	0	0	0	0	0	0	0	0	0	0	0	0	0
NDC1	4.48044	2.19525	2.83362	3.29698	2.9104	3.36245	2.55216	2.99771	2.29119	2.3384	4.5953	5.14813	3.884	5.51766	4.07526	5.10845	5.18699	4.93453	6.19859	5.71383	4.87962	4.93523	5.99102	5.69506	6.30949	7.14089	5.95073	4.65773	6.07675	4.27206	3.93799	3.62447	5.62815	3.53966	3.21743	3.51614	5.28253	4.30135	4.86767	6.01725	4.49954	4.1624	5.21463	4.77147	2.34712	4.34186	4.41239	4.55465	3.37556
RPL37P7	0	0	0	0	0	0	0	0	0	0	0	0	0	0	0	0	0	0	0	0	0	0	0	0	0	0	0	0	0	0	0	0	0	0	0	0	0	0	0	0	0	0	0	0	0	0	0	0	0
YIPF1	12.822	12.7235	16.3492	19.146	24.2883	13.8437	13.889	12.224	11.3801	12.1163	20.4828	20.4672	18.9423	13.7453	14.4029	15.3757	18.8111	20.4764	17.34	21.3303	12.0427	13.8935	14.1508	19.4704	23.436	27.494	17.0473	16.2736	24.1171	20.2106	19.7077	18.9592	24.1832	23.1214	17.7069	19.7879	26.2469	24.3772	21.8414	16.029	30.4398	15.4445	18.9575	17.5775	27.2856	23.5186	13.7701	22.4459	14.3069
DIO1	109.984	100.595	68.4164	102.097	49.1621	138.639	100.711	103.428	104.6	66.1457	128.7	160.581	90.7741	154.558	92.1058	169.854	209.359	134.391	184.74	203.324	187.908	95.5799	216.569	179.066	184.032	176.973	144.798	143.88	187.324	129.845	116.614	141.636	162.512	180.835	116.809	98.3554	141.944	157.214	245.629	183.646	167.76	81.7908	124.706	147.958	60.7576	183.231	119.929	102.178	154.433
HSPB11	26.2589	27.0538	24.9208	32.9534	30.5651	36.8933	34.6569	28.2861	19.9513	21.386	18.2429	29.0822	23.0041	18.6579	17.5363	17.804	14.931	16.4357	18.9485	17.58	17.1994	13.7383	29.3487	20.2788	18.1683	19.6692	16.1602	15.4865	24.1746	24.6045	20.4586	26.6126	26.167	21.2186	19.058	18.7985	33.9803	28.3382	31.9513	19.8767	29.3297	17.4653	20.6899	16.054	15.6335	18.4758	16.1948	15.4396	14.7368
LRRC42	9.65627	3.62484	4.98294	7.21117	8.07283	7.54674	6.46614	6.59793	5.44354	6.97598	16.8683	12.6239	13.2476	8.72337	10.2095	10.0558	11.4114	12.2989	11.5431	11.6633	9.99738	8.52525	11.6992	12.8663	12.089	13.6663	10.0345	11.4657	13.1132	12.3461	15.2753	13.9839	18.3571	13.0334	12.8862	11.6537	16.7634	15.2607	12.2323	9.91215	16.2599	7.28922	8.85685	9.77827	7.24015	11.3985	8.67861	14.4231	9.05757
HNRNPA3P12	0	0	0	0	0	0	0	0	0	0	0.0504164	0.184581	0.0397505	0.202236	0.0463165	0.133869	0.0519234	0	0	0.160647	0	0.0477758	0.153733	0.0471445	0.100421	0	0.146603	0.112393	0.0626596	0	0.0485085	0	0	0.134842	0	0.0531847	0	0	0	0	0	0	0	0	0	0	0.0718956	0	0
LDLRAD1	0.022923	0	0	0	0	0	0	0	0	0	0.248899	0.0455625	0.0392486	0.0499206	0	0	0.0256339	0.0225738	0.0258526	0.052873	0	0	0.0505972	0.139648	0.0247882	0.0279464	0	0	0.123737	0.0876482	0.047896	0.265291	0.240665	0.06657	0.0527021	0	0	0.0824215	0.183577	0	0.0755307	0	0.0516667	0.051278	0.0567542	0	0.0354939	0.121406	0
TMEM59	68.2381	53.5494	42.3231	58.7346	47.0961	62.089	57.2967	58.2331	43.9244	40.5327	61.5931	60.6375	49.3249	63.4448	48.4986	59.4073	59.798	54.3367	60.8845	62.6702	57.435	54.0973	75.7029	63.4522	63.8446	68.4488	60.3936	55.499	62.7072	58.7408	55.0644	57.8066	61.9939	45.5362	44.6058	47.1328	61.7733	58.6804	62.7188	60.3684	64.7182	50.6834	61.6854	50.8735	14.4719	50.1458	48.748	49.188	39.6442
TCEANC2	0.435778	0.69807	0.483525	0.358508	0.25911	0.612721	0.503581	0.654102	0.344344	0.554432	0.851707	0.591881	0.715047	0.941108	0.796936	1.0784	0.755337	0.965563	1.22868	0.896253	0.626431	0.724893	0.553081	0.914424	0.840372	1.35475	0.840831	0.694434	1.15655	0.731294	0.796712	0.511337	0.716777	0.414813	0.467551	0.798642	0.80817	0.62675	0.58996	0.934171	0.85355	0.884936	0.949471	1.25915	0.584419	0.900263	0.922169	1.0309	0.694389
MIR4781	0	0	0	0	0	0	0	0	0	0	0	0	0	0	0	0	0	0	0	0	0	0	0	0	0	0	0	0	0	0	0	0	0	0	0	0	0	0	0	0	0	0	0	0	0	0	0	0	0
LOC100507586	0.254509	0	0	0	0	0	0	0	0	0	0	0	0	0	0	0	0	0	0	0	0	0	0	0	0	0	0	0	0.171728	0	0	0	0	0	0	0	0	0	0	0	0.139767	0	0	0.426997	0	0	0	0	0
CDCP2	0	0	0	0	0	0	0.0593137	0.0633895	0	0	0	0	0	0.0302734	0	0	0	0	0	0	0	0.0286069	0	0	0	0	0.0292607	0	0	0.0354351	0	0.0268135	0	0	0	0.0318456	0.0336267	0	0.0636155	0	0	0	0.0313323	0	0	0	0	0	0
CYB5RL	0.475476	0.701992	0.247983	0.278117	0.390849	0.851709	0.588994	0.594497	0.372916	0.655118	0.732777	0.44205	0.774714	0.818354	0.55079	0.950747	0.788984	0.860943	1.0033	0.530665	0.824663	0.820651	0.304695	0.763088	0.829298	0.841461	0.677982	0.426957	0.869329	0.332328	0.72107	0.710033	0.499195	0.341492	0.511319	0.720307	0.352469	0.477956	0.543974	1.19716	0.404305	1.27954	0.691411	1.1494	0.607594	0.591875	0.854972	1.10478	0.484319
MRPL37	42.8234	28.2258	24.302	37.7354	46.4137	72.8598	44.2964	41.4605	49.121	50.1123	58.2744	56.3836	62.4725	44.5113	46.9207	72.6934	65.2896	54.7091	47.399	60.0939	55.1976	58.5277	50.0912	49.7346	57.9087	53.9685	55.6158	55.3958	56.3975	67.0885	58.9942	77.7398	57.3367	57.3738	58.0024	53.3721	59.4583	50.9365	66.8971	65.2855	61.4712	69.0698	46.334	52.4134	54.2894	54.8666	48.2362	56.4122	43.8433
SSBP3	25.6257	9.09701	11.6047	9.08818	10.6289	12.6369	9.35563	11.8112	13.4905	10.5411	8.66903	12.9914	12.7244	12.7214	11.5203	12.8363	8.68484	10.3018	10.6467	9.70958	8.17438	12.8478	6.96413	9.46601	5.79193	8.34599	8.40273	8.93364	7.09247	16.4904	10.4918	11.9616	12.2307	9.68918	9.6782	7.91803	12.3085	8.54589	9.21075	9.27378	7.26153	9.2415	12.0534	8.66784	19.7672	8.25966	9.40782	9.18395	7.06166
SSBP3-AS1	0	0.0237769	0.0197632	0.0209333	0.0211813	0	0	0	0	0.0755379	0.0451266	0.0413035	0	0	0.0207285	0.0299557	0	0	0.0234361	0	0	0	0	0	0.0224711	0	0.0218702	0	0	0	0	0	0	0	0.0716636	0	0	0.0249057	0.0237739	0	0.0456469	0	0	0	0.231521	0	0.0321761	0	0
TALDO1P1	0	0	0	0	0	0	0	0	0	0	0	0	0	0	0	0	0	0	0	0	0	0	0	0	0	0	0	0	0	0	0	0	0	0	0	0	0	0	0	0	0	0	0	0	0	0	0	0	0
HNRNPA1P63	0	0	0	0	0	0	0	0	0	0	0	0	0	0	0	0	0	0	0	0	0	0	0	0	0	0	0	0	0	0	0	0	0	0	0	0	0	0	0	0	0	0	0	0	0	0	0	0	0
ACOT11	0.19274	0.183779	0.0763777	0.0647199	0.278318	0.291581	0.137063	0.494376	0.253833	0.131367	0.488315	0.191548	0.0962522	0.262337	0.208281	0.277844	0.0359222	0.173986	0.57966	0.333423	0.269867	0.512318	0.177262	0.146772	0.0347371	0.195814	0.219753	0.50542	0.433499	0.368479	0.436276	0.356277	0.252943	0.108836	0.369272	0.275961	0.0971316	0.0385006	0.422637	0.22954	0.0529227	0.617067	0.162908	0.341329	0.318131	0.507111	0.460091	0.15312	0.0986165
FAM151A	2.28198	1.73022	11.8451	8.55814	1.84961	2.31943	1.64234	5.07753	12.0658	24.8855	23.8225	5.98389	26.55	8.98116	5.86899	66.2673	21.5216	28.9159	1.05426	48.7666	114.471	16.7755	20.1174	7.70467	8.23543	6.16745	20.8338	63.5559	30.7207	18.3968	32.8018	13.3639	8.74616	26.4815	32.6799	45.4429	36.2128	4.02014	53.913	22.0034	20.5038	38.8708	3.06745	22.1409	36.622	16.911	40.6768	11.154	4.79897
MROH7	0.284316	1.11739	1.09336	0.249053	0	0.382818	1.45047	1.00054	2.75004	0.808835	1.02009	0.50369	0.539717	0.282664	0.480899	1.03355	0.677349	0.779087	0.264887	1.18327	1.59235	0.610524	0.818559	0.351433	0	0.0753525	1.43109	1.37642	0.750678	0.330859	0.529486	0.357655	0.298499	1.37612	0.653669	1.95397	1.2858	0.311129	1.82437	1.67149	0.149347	0.447777	0.334344	0.857225	3.70327	0.607116	0.64121	0.798735	0.292751
MROH7-TTC4	0	0.199833	0.0237285	0.125667	0.161064	0.0710483	0.239523	0.056885	0.080881	0.241851	0.252844	0.132242	0.0996766	0.0724454	0.0663665	0.299718	0.232502	0.696136	0	0.508336	0.167681	0.119801	0.0458921	0.0844412	0.287784	0.162225	0	0.261701	0.190792	0.0529985	0.0521305	0	0.130971	0.0885566	0.076482	0.161942	0.201175	0	0.380586	0.393131	0	0.264737	0.178076	0.186038	0	0.0778004	0.386319	0.0792838	0
TTC4	7.25442	7.65006	7.26705	7.03296	6.76857	11.5595	7.76254	6.24789	5.66735	6.30328	12.5685	11.4359	12.9077	8.22107	7.28171	6.75319	7.09512	8.91308	8.23287	9.04823	7.89664	7.41753	7.67996	9.25909	10.6235	9.92544	8.73588	8.22949	13.9634	10.9851	12.5917	9.62824	12.9167	14.3311	9.85553	10.6016	16.393	15.127	10.485	7.04997	15.5358	7.76331	7.91918	9.25856	13.0907	10.9828	7.7291	8.74416	8.19815
PARS2	1.34679	0.940275	1.04207	2.11555	1.62872	1.73072	1.26617	1.63943	1.94249	1.28616	2.45377	2.69961	3.0681	3.15667	2.86902	3.06027	2.29738	3.39435	3.52697	2.44829	2.86374	2.95942	1.78867	2.61901	3.85075	4.42485	3.09912	2.76272	3.3885	2.64752	2.90941	2.66381	3.11553	2.36438	2.36165	3.033	3.36828	3.00945	2.35039	3.51319	3.28435	2.73117	3.13846	3.26804	2.99536	2.77607	2.1914	3.43348	2.48274
TTC22	0.0531712	0.141957	0.0505689	0.0535629	0.0180658	0	0.0567176	0.181845	0.129277	0.144961	0.346401	0.264212	0.37933	0.385979	0.176796	0.306596	0.356756	0.366528	0.259856	0.592769	0.158823	0.364731	0.117363	0.233943	0.249156	0.453763	0.22384	0.514821	0.430522	0.248484	0.648069	0.529892	0.204687	0.205884	0.264865	0.243614	0.300112	0.276151	0.405541	0.428651	0.27253	0.564193	0.29961	0.218061	0.197467	0.414509	0.397929	0.638313	0.357556
LEXM	0.0608888	0.0348347	0	0.0613374	0	0.0325109	0	0.208239	0.0740204	0.110668	0	0.151281	0.104253	0.198901	0.0303685	0.175548	0.0340448	0.119922	0.137341	0.0702215	0.136407	0.0313253	0	0.0618229	0.0987648	0.222696	0.128165	0.147386	0.0410842	0.116407	0.0954171	0.0293615	0.0639262	0.0589418	0.139989	0.174359	0.0736441	0.182442	0.383133	0.167341	0.133751	0.100254	0	0.0340516	0.263816	0.106802	0.09428	0.257986	0.240332
DHCR24	257.216	215.82	135.481	249.267	128.545	193.009	198.747	202.003	248.702	193.62	361.357	327.952	505.22	281.93	354.471	440.968	596.769	293.279	509.107	616.832	352.126	270.908	327.909	441.553	740.29	473.263	434.206	536.53	501.911	248.03	387.058	425.136	457.936	436.93	274.66	356.992	433.027	445.232	452.317	404.092	515.507	326.376	455.939	435.197	232.602	621.737	327.26	393.01	520.606
TRNAK-CUU	0	0	0	0	0	0	0	0	0	0	0	0	0	0	0	0	0	0	0	0	0	0	0	0	0	0	0	0	0	0	0	0	0	0	0	0	0	0	0	0	0	0	0	0	0	0	0	0	0
TMEM61	0.0889225	0	0	0	0	0	0	0	0.1081	0	0	0	0	0.0968255	0	0	0	0.0437839	0.0501436	0	0	0.0457477	0	0	0	0	0	0.053811	0	0	0.0464493	0	0.0466792	0.0430395	0.0511103	0	0	0	0	0	0	0	0.0501062	0	0	0	0.0344218	0.0470957	0
BSND	0	0	0.0378098	0	0	0	0	0	0	0	0	0.0395097	0	0	0	0	0	0	0	0	0	0	0	0	0	0	0	0	0	0	0	0.0383414	0	0	0.0457008	0	0	0	0	0	0	0	0	0	0	0	0	0	0
PCSK9	2.16909	5.10788	7.91897	7.38693	3.4662	4.93151	5.34404	2.75991	6.66876	5.9136	12.0951	7.09286	29.3158	5.02848	6.90981	4.37758	14.538	4.82331	5.74487	18.7213	3.62097	3.15339	6.61019	8.96574	20.9891	13.3074	5.4494	17.0216	8.91363	4.38764	19.7075	12.2547	13.6637	12.8693	4.7778	13.7691	10.934	18.0638	6.83632	8.39969	10.9896	6.09831	8.68972	5.88522	9.70129	9.08212	3.22859	7.35235	21.0632
USP24	4.8001	4.71347	5.04471	4.31738	4.02932	4.6844	3.94776	3.43731	3.40189	3.8215	6.25218	4.8957	5.36978	6.37417	5.69849	7.95171	8.14187	7.26424	7.50622	6.62323	5.95282	7.08165	4.98594	7.37204	8.0968	9.21446	7.36024	7.09103	8.67544	5.11537	4.74082	5.47548	6.05594	4.10971	4.68909	6.1219	6.54356	4.93119	6.19537	7.31113	6.01969	6.11576	6.80738	7.19605	5.86729	6.01399	6.37459	7.48792	4.54641
LOC100507634	0.18616	0.243435	0.0505853	0.160741	0.0813226	0	0.0567361	0.0606348	0.0969891	0.0966723	0.0288762	0.0792894	0.0455345	0.0579156	0.13264	0.268358	0.267654	0.0785673	0.0299931	0.0613409	0.119156	0.0820913	0.088051	0.0810067	0.0575163	0.0648444	0.111957	0.128747	0	0.0338952	0.0555668	0.15389	0.0558418	0.0257438	0.244571	0.0609234	0.128661	0.0318739	0.060851	0.146179	0.116837	0.0875757	0.0599414	0.148726	0	0.0621967	0.0823569	0.02817	0.116632
GYG1P3	0	0	0	0	0	0	0	0	0	0	0	0	0	0	0	0	0	0	0	0	0	0	0	0	0	0	0	0	0	0	0	0	0	0	0	0	0	0	0	0	0	0	0	0	0	0	0	0	0
MIR4422	0	0	0	0	0	0	0	0	0	0	0	0	0	0	0	0	0	0	0	0	0	0	0	0	0	0	0	0	0	0	0	0	0	0	0	0	0	0	0	0	0	0	0	0	0	0	0	0	0
GOT2P1	0	0	0	0	0	0	0	0	0	0	0	0	0	0	0	0	0	0	0	0	0	0	0	0	0	0	0	0	0	0	0	0	0	0	0	0	0	0	0	0	0	0	0	0	0	0	0	0	0
RN7SKP291	0	0	0	0	0	0	0	0	0	0	0	0	0	0	0	0	0	0	0	0	0	0	0	0	0	0	0	0	0	0	0	0	0	0	0	0	0	0	0	0	0	0	0	0	0	0	0	0	0
RNU6-830P	0	0	0	0	0	0	0	0	0	0	0	0	0	0	0	0	0	0	0	0	0	0	0	0	0	0	0	0	0	0	0	0	0	0	0	0	0	0	0	0	0	0	0	0	0	0	0	0	0
PIGQP1	0	0	0	0	0	0	0	0	0	0	0	0	0	0	0	0	0	0	0	0	0	0	0	0	0	0	0	0	0	0	0	0	0	0	0	0	0	0	0	0	0	0	0	0	0	0	0	0	0
RPSAP20	0	0.176709	0.0979194	0	0	0.109947	0.109826	0.117372	0	0	0.0558964	0.204644	0.132213	0.112109	0.0513509	0.0742098	0	0	0.116117	0	0	0.0529688	0.3977	0	0	0.0627605	0.108359	0.0623048	0.138941	0.131224	0.0537811	0.0496481	0.0540473	0	0.0591778	0.117931	0.124527	0.0616992	0.0588954	0	0.0565409	0.0565076	0.0580152	0	0.0637277	0	0	0.0545295	0
PLPP3	163.807	39.0532	28.0606	30.3025	35.9311	67.8145	62.1196	73.2204	55.4429	39.3815	38.4006	43.3615	24.5258	73.9886	92.2842	108.301	126.636	83.6146	101.609	70.5793	89.9258	98.2581	75.3367	106.99	109.016	85.3092	85.844	73.6302	62.5681	50.3003	25.9045	48.7485	45.1164	19.9227	36.0368	46.2046	27.9191	34.1978	37.0139	104.944	47.1618	81.6531	77.894	80.2545	14.9401	58.183	65.9652	78.8821	42.5448
RPL21P23	0	0	0	0	0	0	0	0	0	0	0	0	0	0	0	0	0	0	0	0	0	0	0	0	0	0	0	0	0	0	0	0	0	0	0	0	0	0	0	0	0	0	0	0	0	0	0	0	0
RPL23AP85	0	0	0	0	0	0	0	0	0	0	0	0	0	0	0	0	0	0	0	0	0	0	0	0	0	0	0	0	0	0	0	0	0	0	0	0	0	0	0	0	0	0	0	0	0	0	0	0	0
LOC101929935	0	0	0	0	0	0	0	0	0	0	0	0	0	0	0	0	0	0	0	0	0	0	0	0	0	0	0	0	0	0	0	0	0	0	0	0	0	0	0	0	0	0	0	0	0	0	0	0	0
PRKAA2	0.221308	0.76633	0.53173	0.756817	0.510521	1.85954	0.10561	0.232373	0.0920387	0.296385	0.967513	0.451455	0.837616	0.697564	0.296278	0.49533	0.755466	0.722631	2.09526	0.335827	0.300082	0.665157	1.33691	1.9218	0.157444	1.17153	0.367762	0.585034	5.0535	0.296909	0.894393	1.63447	0.666471	0.16913	0.247709	0.753804	0.359239	0.74687	0.339808	0.589016	0.761187	0.453885	0.354419	0.201932	0.0937245	0.660593	0.982929	0.771121	0.50572
C1orf168	10.4837	18.966	19.537	18.3786	16.9116	23.8195	10.2595	8.81104	9.01315	17.481	15.4512	12.8907	12.1959	9.20437	9.46837	6.78488	7.95653	11.7501	10.4566	8.98627	11.1965	10.366	10.0067	11.7953	12.4943	14.3932	8.8799	10.8213	16.4631	13.3017	10.8209	10.4448	13.8328	9.0666	11.3458	12.2247	20.2193	12.0745	14.0651	10.3483	17.1335	8.44938	9.96982	9.20817	10.2305	7.39975	7.31215	6.95308	5.71615
C8A	308.688	391.528	466.909	459.23	279.229	277.169	355.654	326.777	232.625	321.539	372.928	357.106	292.22	416.23	388.209	506.698	406.762	507.719	417.552	406.027	394.026	449.734	280.745	425.551	329.103	399.459	431.782	444.233	405.232	265.336	238.996	314.068	278.667	262.868	293.681	395.257	330.86	253.47	245.442	395.919	268.291	459.585	388.065	406.105	268.596	336.499	331.658	492	194.765
C8B	335.785	335.503	283.217	448.93	318.517	255.26	358.32	270.869	246.165	289.591	368.315	416.376	326.465	427.269	548.762	484.206	350.241	591.631	492.483	263.4	413.484	432.785	141.483	379.644	273.226	381.81	411.996	416.706	458.605	352.833	245.353	462.256	277.15	261.729	361.459	435.681	397.214	332.13	345.453	351.052	252.064	411.81	515.71	520.823	414.202	446.865	446.065	562.528	198.923
DAB1	0.295547	0.314012	0.180695	0.510384	0.365804	0.405781	0.720592	0.457252	0.821225	0.633091	0.252141	0.755278	0.650613	0.96544	0.715967	0.760795	1.95938	0.789977	1.04757	1.46077	1.77349	0.564754	1.11832	2.42208	6.82563	3.62887	2.04403	1.76294	1.33895	1.15696	0.683687	0.488629	1.10818	0.470015	1.14057	0.604512	1.32771	1.23977	0.313972	2.01903	0.324606	0.996417	2.59319	0.920858	0.757866	1.60458	0.849872	1.25223	2.33308
RPS20P5	0	0	0	0	0	0	0	0	0	0	0	0	0	0	0	0	0	0	0	0	0	0	0	0	0	0	0	0	0	0	0	0	0	0	0	0	0	0	0	0	0	0	0	0	0	0	0	0	0
DAB1-AS1	0	0	0	0	0	0	0	0	0	0	0	0	0	0	0	0	0	0	0	0	0	0	0	0	0	0	0	0	0	0	0	0	0	0	0	0	0	0	0	0	0	0	0	0	0	0	0	0	0
HNRNPA1P6	0	0	0	0	0	0	0	0	0	0	0	0	0	0	0	0	0	0	0	0	0	0	0	0	0	0	0	0	0	0	0	0	0	0.0345727	0.0410558	0	0	0	0	0	0	0	0	0	0	0.0417635	0	0	0
RPS26P15	0.119703	0	0.22769	0.361756	0.366041	0.127828	0	0	0.291038	0	0.259949	0	0	0.260684	0	0	0	0	0	0	0.40225	0	0	0	0.129443	0	0	0	0	0	0	0	0	0	0	0	0	0	0	0	0	0	0	0	0	0.279953	0	0	0
VKORC1P2	0	0	0	0	0	0	0	0	0	0	0	0.0896163	0	0	0	0	0	0	0	0	0	0	0	0	0	0	0	0	0	0	0.094206	0.0869663	0	0	0	0	0.109064	0	0	0	0	0	0	0.100858	0	0	0	0	0
OMA1	12.8418	16.9815	13.7667	17.8727	14.8407	17.3223	14.0588	14.4791	8.7985	11.4911	13.0569	16.2329	15.454	16.099	12.9783	16.8476	15.0533	14.5043	15.3724	16.6939	14.9523	14.4884	15.5402	18.6718	21.4087	18.7803	19.0875	14.8606	15.0116	12.5626	14.2104	17.0566	16.4982	16.1932	12.3019	14.9996	21.3224	16.2688	18.0426	16.3773	19.7339	14.9308	17.9316	13.3869	10.7028	9.91236	11.7735	11.5146	11.4862
RN7SL713P	0	0	0	0	0	0	0	0	0	0	0	0	0	0	0	0	0	0	0	0	0	0	0	0	0	0	0	0	0	0	0	0	0	0	0	0	0	0	0	0	0	0	0	0	0	0	0	0	0
TACSTD2	0.630869	0.391	0.699991	0.661997	1.17892	0.112282	0.420592	0.629291	0.703015	0.573315	0.513751	0.757587	0.675106	0.457958	0.576855	0.606286	0.323343	0.388286	0.652205	0.303152	0.206108	0.513889	0.203073	0.880752	0.511651	0.448653	1.71523	2.19516	0.390201	1.94315	1.09846	0.659131	2.45618	1.09416	0.664779	1.20436	0.699441	0.409561	0.481169	1.09809	1.15483	0.403953	0.473977	0.646816	0.390486	0.737715	0.81403	0.640406	0.322788
AK2P1	0.0749175	0.0857212	0	0	0.0763634	0.160005	0	0.170812	0.273224	0	0.244038	0	0	0.163152	0.149462	0.107997	0	0.221328	0	0	0	0	0	0.152134	0	0	0.157694	0	0	0	0	0	0	0	0	0.171625	0	0	0	0	0	0.16447	0	0	0	0.61324	0.174003	0	0.262848
MYSM1	3.66699	4.13965	2.85403	3.07246	2.25838	2.26867	2.30357	2.07819	1.10807	2.66979	3.89028	3.05203	3.12129	3.43557	3.26619	3.74983	3.86544	4.17731	3.93796	3.63876	4.04468	3.80917	2.31369	3.95818	3.89713	5.07749	3.98478	4.76059	7.61679	2.45749	2.71024	3.63799	4.66702	2.21265	3.23206	4.03161	4.89311	2.67229	3.46531	3.90789	4.09686	3.40177	3.65056	3.2702	1.49291	2.52527	2.54586	2.77766	2.02948
JUN	10.0145	5.96375	3.2891	1.23833	6.2817	32.6603	28.7079	11.0988	38.5551	28.1665	12.084	27.675	8.30676	3.46232	2.58322	1.74843	4.49052	3.14742	4.93551	4.99027	2.44178	2.83325	3.69014	4.07723	5.42353	8.31257	4.29525	6.88345	7.10003	5.13894	17.8424	9.80053	9.44716	8.1235	3.80597	5.40688	7.25553	10.5882	4.2191	7.06317	8.82093	3.45432	6.98214	2.93317	2.41452	12.3814	4.09866	4.84385	5.95181
LINC01135	0.0484996	0	0	0.0488569	0	0.103583	0.0517344	0.0552894	0	0.044075	0.315967	0.337398	0	0.05281	0	0	0.10847	0.0955214	0	0	0.0543258	0	0	0.0984872	0.524459	0.0591279	0.0510434	0.0586986	0.130899	0.370886	0	0.0935488	0.050919	0.0938974	0	0.0555526	0.117319	0.116256	0.0554865	0.106634	0	0	0.163972	0	0	0.113427	0.112645	0.15412	0.0425402
PHBP3	0	0	0	0	0	0	0	0	0	0	0	0	0	0	0	0	0	0	0	0	0	0	0	0	0	0	0	0	0	0	0	0	0	0	0	0	0	0	0	0	0	0	0	0	0	0	0	0	0
LINC01358	0.115637	0	0.109977	0	0.353606	0	0	0	0	0	0	0	0.0989964	0	0	0.333393	0	0.227751	0	0	0.129528	0.118983	0	0.117411	0.250092	0	0	0	0	0.442149	0	0	0	0.111939	0	0	0	0.277188	0	0	0	0	0.130319	0	0	0.135222	0.089526	0	0
HSD52	0	0	0	0	0	0	0	0	0	0	0	0	0	0	0	0	0	0	0	0	0	0	0	0	0	0	0	0	0	0	0	0	0	0.0505498	0	0	0	0	0	0	0.0573541	0	0	0	0	0	0	0	0
FGGY	18.7159	11.0414	8.34473	14.8928	8.50595	14.7788	15.5684	23.274	17.4713	10.1583	17.7303	15.4091	14.8172	24.1373	16.6824	19.4057	16.7434	20.6797	15.7438	20.2182	18.3101	9.20471	11.6353	18.5323	27.0531	19.2168	24.7394	20.3034	18.6762	18.186	14.4762	18.0833	21.8669	18.5662	15.9881	15.2621	18.3377	12.0184	22.473	17.4226	24.5354	17.7169	17.7638	24.6784	7.41833	20.1188	18.3715	17.897	17.3198
MIR4711	0	0	0	0	0	0	0	0	0	0	0	0	0	0	0	0	0	0	0	0	0	0	0	0	0	0	0	0	0	0	0	0	0	0	0	0	0	0	0	0	0	0	0	0	0	0	0	0	0
LOC101926944	0.512853	0	0.390202	0.206653	0.627302	0.547664	0.875296	0.233861	0.623458	0.745706	0.334115	0.611619	0.790293	0.67012	0	0.739303	0.114701	0.404032	0.11568	0.118292	0.344677	0.316616	0.226401	0.208288	0.443667	1.37553	0.323852	0.372421	0.276835	0.392189	1.07157	0.593533	0.538437	0.595745	0.471639	0.704922	0.992462	0.737602	1.40817	0.451034	0.337968	0.337768	0.462373	0.458895	0	0.479769	0.47646	0.108648	0.629771
HOOK1	10.6661	11.7893	7.11943	10.7915	11.6397	12.6413	7.90574	10.5056	8.13934	8.77191	13.8128	10.517	8.74112	14.267	9.75831	14.424	18.8115	14.8534	21.3108	15.1429	12.6766	16.9357	10.2628	14.2571	13.1429	15.2596	11.0592	11.2547	16.0251	5.84306	14.213	10.2867	9.187	6.28324	6.08249	9.1283	13.5641	9.10568	10.8303	13.7701	15.6981	12.3306	12.7015	10.2033	4.07514	7.65534	8.66085	9.70238	6.15816
CYP2J2	77.1257	90.8558	89.2562	97.7982	74.5889	116.522	62.2536	90.5517	70.1743	93.525	83.8586	93.9277	75.2163	95.3219	77.7001	137.161	125.102	110.585	86.893	106.981	108.775	100.519	90.2666	81.6188	96.4703	97.4845	102.426	114.772	101.04	95.2589	79.5775	95.0099	89.2651	78.1743	82.231	86.247	111.458	76.1098	95.8777	115.816	97.4882	110.26	92.8915	101.323	95.4106	96.7583	85.934	101.067	60.3493
RN7SL475P	0	0	0	0	0	0	0	0	0	0	0	0	0	0	0	0	0	0	0	0	0	0	0	0	0	0	0	0	0	0	0	0	0	0	0	0	0	0	0	0	0	0	0	0	0	0	0	0	0
C1orf87	0.0268565	0	0	0	0	0	0	0	0	0	0	0	0	0	0	0	0	0	0	0	0	0	0	0	0	0	0	0	0	0	0	0	0.0281963	0	0.0308728	0	0.0324826	0	0	0	0	0	0	0	0	0	0	0	0
PGBD4P8	0	0	0	0	0	0	0	0	0	0	0	0	0	0	0	0	0	0	0	0	0	0	0	0	0	0	0	0	0	0	0	0	0	0	0	0	0	0	0	0	0	0	0	0	0	0	0	0	0
LOC101926964	0	0	0	0	0	0	0	0	0	0	0.0504594	0.0230923	0	0	0	0	0	0	0	0	0	0	0	0	0	0	0	0.0281222	0	0.0296149	0	0	0	0	0.0267108	0	0	0.0278489	0	0	0	0	0	0	0	0	0	0	0
NFIA-AS2	0	0	0	0.0275849	0	0	0	0	0	0	0	0	0	0	0	0	0	0	0	0	0	0	0.030221	0	0	0.0333839	0.0576388	0	0	0	0	0.0264091	0	0	0	0	0	0	0	0	0	0	0	0	0	0	0	0.0290056	0.0240184
NFIA	8.53139	11.6643	9.80379	13.1432	8.39694	12.9055	10.3698	10.7665	10.7677	10.3605	11.5527	10.9196	11.8813	8.68609	10.1579	10.2382	11.9588	10.8683	10.6452	10.1774	10.4997	9.14168	12.5101	10.9023	18.1867	13.614	10.849	13.1403	15.5462	9.30137	13.1479	9.10312	12.7509	10.9886	10.2133	10.382	14.4986	11.5798	12.1042	10.3883	12.1395	9.82996	13.4236	8.83719	5.53626	8.82615	9.04505	8.40373	7.91683
NFIA-AS1	0	0	0	0	0	0	0	0	0	0	0	0	0	0	0	0	0	0	0	0	0	0	0	0	0.150247	0	0	0	0.187499	0	0	0	0.145872	0	0	0.159147	0	0	0	0	0.152603	0	0	0	0	0	0	0	0
MGC34796	0	0	0	0	0	0	0	0	0	0	0	0	0	0	0	0	0	0	0	0	0	0	0	0	0	0	0	0	0	0	0	0	0	0	0	0	0	0	0	0	0	0	0	0	0	0	0	0	0
TM2D1	13.9141	6.28911	4.82535	4.84	7.44395	9.39949	9.06112	9.46467	4.85954	6.07787	10.6841	11.7654	10.464	13.9789	7.74489	11.525	11.0465	12.1124	12.3112	11.3924	9.68721	10.52	16.0773	11.9811	12.2199	12.8396	11.4886	10.0948	11.982	10.7286	10.5208	11.6399	12.2273	7.1811	7.90911	10.0381	12.1801	12.945	10.3339	10.8172	11.525	10.7588	11.7389	9.11409	3.18801	9.39385	8.71902	6.67715	8.83305
PATJ	3.73346	4.04471	3.69082	3.3223	2.55877	5.04685	2.80071	2.83986	3.69786	3.58491	3.26808	5.21235	3.9747	3.47257	3.55168	3.97878	4.03893	4.81172	6.75288	4.37218	4.28956	4.84305	3.52671	5.2082	5.87929	6.23799	5.3379	5.24713	5.11603	3.2403	4.22823	4.69383	4.93493	2.29367	3.36423	4.19572	5.05775	4.77399	4.62298	6.01915	3.48161	3.41629	6.43029	7.63538	2.23557	4.79262	6.47499	5.60303	4.68459
RNU6-414P	0	0	0	0	0	0	0	0	0	0	0	0	0	0	0	0	0	0	0	0	0	0	0	0	0	0	0	0	0	0	0	0	0	0	0	0	0	0	0	0	0	0	0	0	0	0	0	0	0
RNU6-1177P	0	0	0	0	0	0	0	0	0	0	0	0	0	0	0	0	0	0	0	0	0	0	0	0	0	0	0	0	0	0	0	0	0	0	0	0	0	0	0	0	0	0	0	0	0	0	0	0	0
LAMTOR5P1	0	0	0	0	0	0	0	0	0	0	0	0	0	0	0	0	0	0	0	0	0	0	0	0	0	0.115279	0	0	0	0	0	0	0	0	0	0	0	0	0	0	0	0	0	0	0	0	0	0	0
RN7SL180P	0	0	0.528565	0	0	0	0	0	0.450417	0.336709	0.201151	0	0	0	0	0	0	0	0	0	0	0	0	0	0	0	0	0	0	0	0	0	0	0	0	0	0	0	0	0	0	0	0	0	0.458666	0	0	0	0
MIR3116-1	0	0	0	0	0	0	0	0	0	0	0	0	0	0	0	0	0	0	0	0	0	0	0	0	0	0	0	0	0	0	0	0	0	0	0	0	0	0	0	0	0	0	0	0	0	0	0	0	0
MIR3116-2	0	0	0	0	0	0	0	0	0	0	0	0	0	0	0	0	0	0	0	0	0	0	0	0	0	0	0	0	0	0	0	0	0	0	0	0	0	0	0	0	0	0	0	0	0	0	0	0	0
PIGPP2	0	0	0	0	0	0	0	0	0	0	0	0	0	0	0	0	0	0	0	0	0	0	0	0	0	0	0	0	0	0	0	0	0	0	0	0	0	0	0	0	0	0	0	0	0	0	0	0	0
RPS15AP7	0	0	0	0	0	0	0	0	0	0	0	0	0	0	0	0	0	0	0	0	0	0	0	0	0	0	0	0	0	0	0	0	0	0	0	0	0	0	0	0	0	0	0	0	0	0	0	0	0
L1TD1	0.0273076	0.0468684	0.0259711	0	0	0.0291612	0.0728224	0.0466959	0	0	0	0	0	0	0.0272395	0	0	0.0134458	0	0	0	0	0.0150688	0.0277265	0	0	0.0287399	0	0.0368512	0	0.0142643	0.0131681	0	0	0	0.0469182	0	0	0	0.01501	0.0149963	0	0.0153873	0.0610863	0.0169025	0	0.0105708	0.0144628	0
KANK4	0.825077	2.27484	2.12719	1.27177	0.63835	2.8237	1.82384	1.93783	2.23564	2.13198	2.88191	1.22502	3.19132	1.03912	1.63613	1.37568	0.789257	1.65438	0.717514	1.41011	0.991002	1.90247	1.02029	1.78649	2.54764	1.34522	2.10288	3.6334	1.31465	1.53304	3.63481	0.795728	1.30457	2.41533	0.788483	2.93767	2.98173	2.07307	4.06008	1.30044	1.34293	1.65857	2.19575	0.678229	3.85174	2.16211	2.03176	2.77984	2.2234
RNU6-371P	0	0	0	0	0	0	0	0	0	0	0	0	0	0	0	0	0	0	0	0	0	0	0	0	0	0	0	0	0	0	0	0	0	0	0	0	0	0	0	0	0	0	0	0	0	0	0	0	0
USP1	5.56586	3.38466	2.6529	3.75098	4.43019	3.71305	3.27993	3.87508	1.54567	2.85328	5.12777	6.40823	5.04259	5.34005	4.36135	5.74173	5.64376	5.50662	6.55522	5.98505	5.36253	4.9126	5.88494	6.17817	6.25725	7.56062	6.51322	4.30245	7.66862	4.64657	5.32679	4.40442	4.83554	3.26538	3.68382	4.2056	5.64909	3.87188	4.72011	5.56245	4.80215	4.95597	4.85426	3.81646	0.915475	3.32253	3.99771	4.53512	3.18636
DOCK7	2.12467	1.84667	1.40541	1.715	1.6312	1.88346	2.07751	1.60698	1.74676	1.85657	2.28479	2.93042	2.55931	3.30712	2.18051	3.19043	3.40398	3.0848	3.97064	3.42417	2.27311	2.80275	2.172	4.40441	5.75123	5.59565	3.74118	4.17863	4.34676	2.61248	2.39042	2.52853	2.73827	1.67439	1.94923	2.55065	3.54988	3.37897	2.88262	3.67573	3.12639	2.8106	4.0521	2.90196	1.61858	3.75065	3.13694	3.75093	2.32353
ANGPTL3	325.055	341.838	255.837	395.443	351.835	388.528	330.533	327.871	183.175	233.14	381.364	402.174	260.187	514.88	273.929	346.409	572.365	445.858	589.135	350.314	483.019	376.05	507.987	524.428	548.133	757.453	556.571	356.755	586.827	279.457	438.621	346.102	369.949	206.731	232.852	291.379	379.8	297.986	326.95	483.644	305.365	350.059	651.032	249.267	113.439	219.319	358.896	322.576	161.951
RPL13AP9	0.0943935	0.108006	0	0	0	0	0	0	0	0	0	0	0	0	0	0	0	0	0	0	0	0	0	0	0.102074	0	0	0	0	0	0	0	0	0	0	0	0	0	0	0	0	0	0	0	0.116853	0	0	0	0
ATG4C	5.17858	6.17703	3.76515	5.61956	5.0951	6.4909	4.88414	4.83226	3.52446	3.74311	5.57951	6.63687	5.61445	5.83477	4.32799	4.58287	5.47798	5.59193	6.04337	5.94926	5.91266	5.86332	6.68619	6.90242	7.50263	7.84912	6.03941	5.6626	8.90415	4.84189	6.76789	5.66929	6.5075	4.142	3.65455	4.37432	8.51243	4.69693	6.10761	6.44027	6.67598	5.22351	7.16551	4.02544	1.26234	2.87584	4.33432	3.85462	2.80603
LINC00466	0	0	0	0	0	0	0	0	0	0	0	0	0	0	0	0	0	0	0	0	0	0	0	0	0	0	0.0629909	0	0	0	0	0	0	0	0	0	0	0	0	0	0	0	0	0	0	0	0	0	0
RNA5SP49	0	0	0	0	0	0	0	0	0	0	0	0	0	0	0	0	0	0	0	0	0	0	0	0	0	0	0	0	0	0	0	0	0	0	0	0	0	0	0	0	0	0	0	0	0	0	0	0	0
RPSAP65	0	0	0	0	0	0	0	0	0	0	0	0	0	0	0	0	0	0	0	0	0	0	0	0	0	0	0	0	0	0	0	0	0	0	0	0	0	0	0	0	0	0	0	0	0	0	0	0	0
FOXD3-AS1	0.0441012	0	0	0	0.0449524	0	0.188171	0	0	0	0	0	0.0377549	0	0	0	0	0	0	0	0	0	0	0	0	0	0.185658	0.0533753	0	0.112417	0	0	0	0	0	0	0.0533398	0	0	0	0.0484375	0	0	0	0	0	0	0	0
FOXD3	0	0.0301351	0	0	0.0268454	0	0	0	0	0.071803	0	0	0	0	0	0	0	0	0	0	0	0	0	0	0	0	0.166311	0	0	0.0335674	0	0	0	0	0	0	0	0	0	0	0	0	0	0	0.0326035	0	0	0	0
MIR6068	0	0	0	0	0	0	0	0	0	0	0	0	0	0	0	0	0	0	0	0	0	0	0	0	0	0	0	0	0	0	0	0	0	0	0	0	0	0	0	0	0	0	0	0	0	0	0	0	0
LOC441887	0	0	0	0	0	0	0	0	0	0	0	0	0	0	0	0	0	0	0	0	0	0	0	0	0	0	0	0	0	0	0	0	0	0	0	0	0	0	0	0	0	0	0	0	0.0403495	0	0	0	0
ALG6	3.53837	4.32593	4.01057	4.89907	4.24894	3.606	2.89541	3.20488	2.88729	3.20088	4.73669	5.00979	4.64751	5.52417	3.5779	4.23896	4.22784	4.74141	4.75591	6.37261	3.94533	3.98987	4.95712	4.95425	4.75227	5.49563	5.18634	4.10646	6.67188	2.88295	4.5068	4.48768	4.56303	3.48778	2.89741	3.27566	5.88201	3.50498	4.26993	4.79566	4.96876	3.63569	4.60669	3.5239	1.46009	3.06072	3.81515	2.8752	2.57924
ITGB3BP	2.20132	2.19377	2.63387	4.04165	3.58286	3.26071	2.87838	3.07617	1.89915	1.93597	6.24539	4.26957	4.07305	4.48465	1.4875	1.94494	1.62787	3.46147	2.36253	4.83178	3.02256	1.31517	4.74136	2.73979	1.53577	6.31975	3.88622	1.76184	4.50389	2.03636	4.45114	3.69817	3.28032	1.47791	1.71423	3.74151	2.66247	3.53198	2.43721	2.41997	2.41777	1.40304	2.04067	2.46215	1.4065	1.49467	2.00663	1.80523	2.17998
EFCAB7	0.385473	0.985901	0.905734	1.30199	1.22496	1.7434	0.749804	1.44756	0.22052	0.556369	0.910958	0.946456	0.83471	1.33327	0.859497	1.01329	1.11568	1.18346	1.04849	1.59517	1.32074	1.04989	1.00099	1.19718	1.56927	1.46513	1.47958	1.45449	1.46877	0.751396	0.781729	0.918469	1.54739	0.460946	0.417053	1.01292	1.04215	0.516352	1.11548	1.54548	1.27012	0.846249	1.50767	1.24271	0.785958	0.662879	0.877742	0.720552	0.715993
RNU7-123P	0	0	0	0	0	0	0	0	0	0	0	0	0	0	0	0	0	0	0	0	0	0	0	0	0	0	0	0	0	0	0	0	0	0	0	0	0	0	0	0	0	0	0	0	0	0	0	0	0
DLEU2L	0.0328697	0.0752195	0	0	0	0.140403	0.17531	0.0374713	0	0.059742	0	0.0653328	0	0.035791	0.0327877	0	0	0	0	0.0758154	0	0	0	0.0333739	0.0355442	0.0400728	0.0345937	0	0.177428	0.0837869	0	0.0317005	0	0	0	0.0752995	0	0.0393952	0.0376049	0.0361344	0	0	0.0370429	0	0	0	0.0254476	0	0
PGM1	107.436	51.3535	28.7345	61.6571	53.877	84.9445	99.9254	86.3112	97.7075	75.8017	126.584	109.015	109.302	125.651	103.895	150.893	130.622	112.949	120.25	150.804	130.003	132.59	87.7172	111.986	147.321	146.901	144.339	158.259	143.931	101.942	139.714	98.9456	115.831	135.952	108.732	133.218	116.248	112.839	146.329	129.499	126.509	105.431	119.941	127.832	62.1354	150.039	127.066	141.039	112.7
RN7SL130P	0.357148	0.204326	0.679336	0.179889	0	0.953474	0.190484	0	0	0.649131	0.775586	0.354939	0.152876	0.583334	1.06877	0.514846	0.199692	0.351707	0.402793	0.617834	0.400052	0.734964	0.394161	0.54394	0.193104	0	0.563821	0.648379	0.481965	0	0.186559	0.172222	0.187482	0	0.205279	0.409086	0.215982	0	1.0215	0.392621	0	0.784065	0.603738	0.199732	1.10531	0.417635	0.276503	0	0.156632
ROR1	0.132317	0.104086	0.0786507	0.066646	0.0505766	0	0.114678	0.113131	0.0100533	0.0901844	0.0359177	0.0739682	0.0424786	0.0810432	0.0742429	0.154978	0.0924782	0.219883	0.186535	0.114448	0.0555796	0.178691	0.0273806	0.344264	0.286167	0.252052	0.261107	0.150133	0.0669599	0.0421606	0.112315	0.0797566	0.0694589	0	0.009507	0.0284174	0.0500111	0.0198232	0.0662283	0.127277	0.127161	0.254172	0.205035	0.0924966	0	0.0483521	0.0896348	0.0788384	0.0580293
RPL19P3	0	0	0	0	0	0	0	0	0	0	0	0	0	0	0	0	0	0	0	0	0	0	0	0	0	0	0	0	0	0	0	0	0	0	0	0	0	0	0	0	0	0	0	0	0	0	0	0	0
CFL1P3	0	0	0	0	0	0	0	0	0	0	0	0	0	0	0	0	0	0	0	0	0	0	0	0	0	0	0	0	0	0	0	0	0	0	0	0	0	0	0	0	0	0	0	0	0	0	0	0	0
RNU6-809P	0	0	0	0	0	0	0	0	0	0	0	0	0	0	0	0	0	0	0	0	0	0	0	0	0	0	0	0	0	0	0	0	0	0	0	0	0	0	0	0	0	0	0	0	0	0	0	0	0
ROR1-AS1	0	0	0	0	0	0	0	0	0	0	0	0.0313333	0	0	0	0	0	0	0	0	0	0	0	0	0	0	0	0	0	0	0	0	0	0	0	0	0	0	0	0	0	0	0	0	0	0.018434	0	0	0
UBE2U	0	0	0	0	0	0	0	0.0190753	0	0.0152062	0	0	0	0.0182199	0	0	0.0187116	0	0	0	0	0	0	0.0169894	0.0180942	0	0	0	0	0.0426528	0	0	0.0175674	0.0323953	0	0.0191661	0	0.0200546	0	0	0.036756	0	0	0.0187153	0	0	0.0129545	0	0
RNU7-62P	0	0	0	0	0	0	0	0	0	0	0	0	0	0	0	0	0	0	0	0	0	0	0	0	0	0	0	0	0	0	0	0	0	0	0	0	0	0	0	0	0	0	0	0	0	0	0	0	0
CACHD1	0.717135	0.692674	1.08063	1.14461	0.987292	1.72059	0.327843	0.753829	0.452881	0.837915	0.85957	0.509072	0.813267	1.17638	1.1427	1.28888	1.4685	1.39408	1.03987	0.977427	1.16841	1.37036	0.842848	1.44682	0.634489	1.28305	1.38207	1.00321	1.7093	0.676606	0.817311	0.862287	0.821356	0.757313	0.899324	1.12012	0.642075	1.10508	1.09748	1.26957	1.4014	1.13477	0.776697	0.541681	0.57647	1.3069	1.00946	1.02599	0.530989
MIR4794	0	0	0	0	0	0	0	0	0	0	0	0	0	0	0	0	0	0	0	0	0	0	0	0	0	0	0	0	0	0	0	0	0	0	0	0	0	0	0	0	0	0	0	0	0	0	0	0	0
RAVER2	0.524423	1.11438	1.29439	0.792429	0.509089	0.520017	0.865739	1.32379	0.713418	0.896424	0.51519	0.471544	0.459645	1.23723	2.75258	0.39599	0.62833	1.03287	1.28147	0.691203	0.51749	0.719463	0.702793	1.141	0.756125	1.46136	1.03815	1.34497	1.2469	0.620651	0.482649	0.421474	1.28469	0.278001	0.588495	0.643593	0.498364	0.718325	0.457122	0.782407	0.617128	0.465999	1.28051	0.530696	0.231857	0.642442	0.899016	1.04486	0.197136
JAK1	39.8525	23.1015	21.3013	25.6817	20.8385	26.056	31.4453	27.3036	24.5799	20.7092	25.7193	29.491	25.9226	40.9587	31.1692	47.8181	43.069	42.4773	45.5957	36.3068	41.8171	43.3775	35.531	43.1614	45.9893	48.7168	43.8548	37.2979	42.0356	36.6881	26.1236	31.087	37.2257	23.5724	26.0501	27.4447	32.9373	26.6918	28.8872	40.5465	32.0451	40.3785	43.6353	40.8817	18.1861	36.0023	38.3176	37.7855	29.241
LOC100130270	0	0	0	0	0	0	0	0	0	0	0	0	0	0	0	0	0	0	0	0	0	0	0	0	0	0	0	0	0	0	0	0	0	0	0	0	0	0	0	0	0	0	0	0	0	0	0	0	0
LINC01359	0.0504773	0.115513	0	0	0	0.0539035	0.0538441	0	0	0	0.0548085	0.0501652	0	0.109927	0.100703	0	0.0564469	0.0497083	0.0569285	0	0	0	0	0.153755	0.0545845	0	0.0531249	0.122184	0.204355	0	0.0527344	0	0.0529954	0	0	0.057818	0.0610516	0	0.0577492	0	0	0	0	0	0.0624874	0	0.0390795	0	0
SLC2A3P2	0	0.0561942	0	0.0329824	0.0333731	0.0524454	0.0523875	0	0	0.297543	0.0533259	0.0162694	0.0140148	0.0356511	0.0326596	0	0.0366133	0.0161212	0.0369257	0	0.0183372	0.0168443	0.0361343	0.0332435	0	0.0598743	0.0344585	0.099066	0.0220919	0.0417297	0	0	0.0343745	0	0	0.0375026	0	0.0588619	0.037458	0.10798	0.0179803	0	0	0.0183103	0.0202657	0.0191432	0.0253482	0.0173406	0
RNU6-1176P	0	0	0	0	0	0	0	0	0	0	0	0	0	0	0	0	0	0	0	0	0	0	0	0	0	0	0	0	0	0	0	0	0	0	0	0	0	0	0	0	0	0	0	0	0	0	0	0	0
MIR3671	0	0	0	0	0	0	0	0	0	0	0	0	0	0	0	0	0	0	0	0	0	0	0	0	0	0	0	0	0	0	0	0	0	0	0	0	0	0	0	0	0	0	0	0	0	0	0	0	0
MIR101-1	0	0	0	0	0	0	0	0	0	0	0	0	0	0	0	0	0	0	0	0	0	0	0	0	0	0	0	0	0	0	0	0	0	0	0	0	0	0	0	0	0	0	0	0	0	0	0	0	0
LOC100129205	0	0	0	0	0	0	0	0	0	0	0	0	0	0	0	0	0	0	0	0	0	0	0	0	0	0	0	0	0	0	0	0	0	0	0	0	0	0	0	0	0	0	0	0	0	0	0	0	0
MRPS21P1	0	0	0	0	0	0	0	0	0	0	0	0	0	0	0	0	0	0	0	0	0	0	0	0	0	0	0	0	0	0	0	0	0	0	0	0	0	0	0	0	0	0	0	0	0	0	0	0	0
AK4	38.0235	36.3473	26.7578	43.4296	27.8712	41.0703	30.9423	39.2826	39.3905	30.9788	50.7383	54.8118	55.4728	54.0628	46.7819	46.3471	59.7152	48.0853	59.841	60.2371	46.7418	43.568	59.4075	64.65	87.2254	68.8262	61.1437	52.3123	70.4156	47.9719	55.2314	51.5932	60.7772	42.0341	41.3886	48.941	65.2306	56.8211	58.3175	55.9151	59.008	44.4085	50.1276	57.2288	27.8522	44.247	50.899	50.2652	44.6523
RPS29P7	0	0	0	0	0	0	0	0	0	0	0	0	0	0	0	0	0	0	0	0	0	0	0	0	0	0	0	0	0	0	0	0	0	0	0	0	0	0	0	0	0	0	0	0	0	0	0.131361	0	0
DNAJC6	0.258537	0.0788852	0.0573727	0.0520882	0.140547	0.0644198	0.0643488	0.0589462	0.0419058	0.0626535	0.0748588	0.0513876	0.0959106	0.168908	0.0601748	0.0496924	0.231289	0.161245	0.0874736	0.0795102	0.0579189	0.0266017	0.028533	0.140001	0.0745528	0.157596	0.172328	0.0938713	0.0697782	0.0768864	0.171061	0.0748021	0.0452389	0.008342	0.0495333	0.0789691	0.0729624	0.0723014	0.0788752	0.132634	0.123048	0.0662176	0.14568	0.0674728	0.0213367	0.120929	0.126767	0.292112	0.0226769
COX6CP13	0	0	0	0	0	0	0	0	0	0	0	0	0	0	0	0	0	0	0	0	0	0	0	0	0	0	0	0	0	0	0	0	0	0	0	0	0	0	0	0	0	0	0	0	0	0	0	0	0
RNU2-15P	0	0	0	0	0	0	0	0	0	0	0	0	0	0	0	0	0	0	0	0	0	0	0	0	0	0	0	0	0	0	0	0	0	0	0	0	0	0	0	0	0	0	0	0	0	0	0	0	0
LEPROT	24.2173	19.7752	18.5915	21.4065	16.9768	23.3624	19.2411	20.1996	13.912	14.1984	18.0961	17.6728	15.9248	23.2312	20.6453	28.8237	24.5004	23.6179	27.9241	22.7162	23.3381	21.5803	24.3208	27.3641	24.4512	27.5146	25.8569	21.0332	24.7295	18.2321	18.2112	19.0376	23.0805	13.5798	16.5297	15.9832	18.8709	16.8007	16.171	25.2898	21.1199	21.6912	23.912	19.4377	7.61004	16.7276	18.6502	18.2506	14.357
LEPR	105.307	12.6788	8.18912	14.9072	15.4297	23.6407	7.56845	18.7053	5.8622	6.53399	15.3309	18.4245	14.0335	75.9432	30.9868	30.8436	37.4651	20.6427	72.7124	13.5438	16.6908	106.008	9.49418	29.5615	9.1234	53.0743	39.3137	21.5971	11.0979	19.8867	12.508	20.1175	12.3545	3.49146	6.57764	16.0371	17.8981	14.7279	10.167	26.9311	26.9499	34.9648	22.2715	40.6857	3.01898	4.40224	11.029	20.2311	7.14409
LOC100422694	0	0	0	0	0	0	0	0	0	0	0	0	0	0	0	0	0	0	0	0	0	0	0	0	0	0	0	0	0	0	0	0	0	0	0	0	0	0	0	0	0	0	0	0	0	0	0	0	0
RN7SL854P	0	0	0	0	0	0	0	0	0	0	0	0	0	0	0	0	0	0	0	0	0	0	0	0	0	0	0	0	0	0	0	0	0	0	0	0	0	0	0	0	0	0	0	0	0	0	0	0	0
PDE4B	1.62359	0.736686	0.727694	1.10917	1.15084	0.279002	4.35957	1.77643	0.748662	0.949731	0.374871	0.333839	0.311541	2.47911	2.38278	3.6587	1.90951	1.45184	2.67298	2.00158	1.44237	1.73778	1.67858	2.43485	1.86669	3.46962	2.50421	2.01019	1.12069	1.04655	0.233958	0.49495	0.548602	0.180652	0.622132	0.983292	0.214428	0.536806	0.640514	1.74382	0.39969	2.25333	2.38706	1.2837	0.10396	1.09113	1.44481	1.70003	0.491067
LOC101927139	0	0	0	0	0	0	0	0	0	0	0	0	0	0	0	0	0	0	0	0	0	0	0	0	0	0	0	0	0	0	0	0	0	0	0	0	0	0	0	0	0	0	0	0	0	0	0	0	0
RNU4-88P	0	0	0	0	0	0	0	0	0	0	0	0	0	0	0	0	0	0	0	0	0	0	0	0	0	0	0	0	0	0	0	0	0	0	0	0	0	0	0	0	0	0	0	0	0	0	0	0	0
SGIP1	0.0637649	0.123471	0.163273	0.0691758	0.0799945	0.0314276	0.0470893	0.0335501	0.0536655	0.0713202	0.079888	0.0926186	0.0419914	0.0427274	0.0293566	0.0282831	0.0548506	0.0434724	0.0553187	0.0735384	0.049448	0.0201877	0.0324799	0.0796838	0.121994	0.0956781	0.108408	0.106856	0.16548	0.0562641	0.0461189	0.0331136	0.133892	0.109207	0.11277	0.056183	0.0533926	0.0881815	0.0561162	0.0700983	0.0861964	0.0269205	0.0442219	0.0219446	0.0485763	0.0286786	0.0569616	0.0571519	0.0344183
MIR3117	0	0	0	0	0	0	0	0	0	0	0	0	0	0	0	0	0	0	0	0	0	0	0	0	0	0	0	0	0	0	0	0	0	0	0	0	0	0	0	0	0	0	0	0	0	0	0	0	0
TCTEX1D1	2.83872	6.24845	10.456	7.73072	5.9832	8.83732	4.82437	5.86893	4.64999	4.59108	5.90339	5.88143	4.90163	7.98949	4.60743	6.13824	5.70323	5.16452	3.82555	13.456	8.3805	3.68821	13.4078	5.8134	1.4308	8.71068	8.02606	8.90948	12.5962	3.03548	5.1522	6.00913	9.09255	7.66166	3.81634	2.89333	8.23433	3.57529	7.81645	14.81	3.91052	2.79912	4.5547	1.69516	1.90598	4.7542	6.07171	3.41464	0.84404
INSL5	0	0	0	0	0	0	0	0	0	0.275745	0	0	0	0	0	0	0	0	0	0.0874834	0	0	0	0	0	0.09248	0	0	0	0.193363	0	0	0	0	0	0	0.183495	0	0.0867847	0	0	0	0	0	0.375621	0	0	0	0
WDR78	0.426475	0.818541	0.274763	0.415759	0.280456	0.55826	0.498945	0.72143	0.652245	0.312555	0.71701	0.628921	0.341549	0.644138	0.27446	0.396636	0.415374	0.487716	0.558558	0.34905	0.416068	0.438816	0.364392	0.377144	0.386793	0.805059	0.637069	0.782564	0.575522	0.578625	0.632387	0.451109	0.606629	0.439473	0.632585	0.583043	0.815321	0.774957	0.503653	0.393216	0.407969	0.573839	0.496126	0.846301	0.510916	0.46653	0.489939	0.349738	0.362005
MIER1	6.83367	4.94137	4.48914	4.97494	5.2493	3.70894	4.05805	4.875	2.86907	3.57889	4.78095	5.37712	4.23994	6.00651	3.90727	4.40759	5.78258	5.6889	6.22125	5.32989	4.8295	4.55954	5.13158	6.18742	6.15555	8.97538	5.37554	3.91367	6.5219	3.20554	5.94691	5.15697	3.86095	2.68016	2.40528	2.95345	6.04128	3.53789	4.41685	6.12611	6.50742	4.35376	5.74024	3.01006	1.43901	3.15522	3.17437	3.70884	2.63859
SLC35D1	31.5492	20.1235	18.4265	21.4794	17.2822	16.8724	17.7171	21.7603	21.6058	25.8438	44.6101	30.4073	29.2612	57.2492	34.8683	51.8484	50.5823	55.7441	50.2247	56.6582	45.9354	43.8959	37.6103	49.4024	62.3339	57.9412	49.0784	46.1225	64.17	29.669	42.9484	37.55	34.7783	25.6843	33.3113	39.807	50.3237	29.5064	41.4477	61.3948	46.1987	54.5376	50.7953	49.8945	10.2284	46.229	50.0583	52.5571	42.2781
C1orf141	0	0	0	0	0	0	0	0	0	0	0	0	0	0	0	0	0	0	0	0	0	0	0	0	0.0232518	0	0	0	0	0	0	0	0	0	0	0	0	0	0	0	0	0	0	0	0	0	0	0	0
IL23R	0	0.0441043	0	0	0	0.020581	0	0	0.0234293	0.0525438	0.0627796	0.0191537	0	0.0419714	0.0192248	0.0277827	0.0862083	0.0189792	0.130416	0.0444537	0.0215881	0.0198305	0.0638105	0.0195685	0.041682	0.0939853	0.0202837	0	0.0520168	0.0736915	0.0201346	0.111524	0	0.0186565	0	0.0220756	0	0	0.0220493	0.0423742	0.0423357	0.0211553	0.0651593	0	0	0.0225369	0.014921	0.0204148	0
RNU6-586P	0	0	0	0	0	0	0	0	0	0	0	0	0	0	0	0	0	0	0	0	0	0	0	0	0	0	0	0	0	0	0	0	0	0	0	0	0	0	0	0	0	0	0	0	0	0	0	0	0
RNU4ATAC4P	0	0	0	0	0	0	0	0	0	0	0	0	0	0	0	0	0	0	0	0	0	0	0	0	0	0	0	0	0	0	0	0	0	0	0	0	0	0	0	0	0	0	0	0	0	0	0	0	0
IL12RB2	0.103227	0.0295282	0.0490873	0.0519936	0.0394571	0.0688959	0.261516	0.117678	0.0784308	0.15244	0.0840631	0.0384707	0.0552325	0.0983509	0.102969	0.148806	0.144293	0.127068	0.145525	0.13393	0.187894	0.199151	0.0427217	0.131013	0.0558131	0.251696	0.258023	0.0937008	0.24378	0.0328915	0.0539213	0.136888	0.0270941	0.0999259	0.044499	0.0295596	0.0936384	0.077325	0.191909	0.156035	0.0992045	0.0849822	0.27629	0.216483	0	0.181064	0.139857	0.218686	0.079225
SERBP1	33.0462	26.2305	21.5652	33.6303	31.4679	36.0975	28.6452	30.8063	22.7785	22.6041	36.6249	37.2352	33.7503	35.3168	29.5181	38.7811	40.7632	39.6634	43.7446	48.9857	38.6035	36.3802	37.0574	41.5245	43.3018	44.5289	39.0168	34.4893	43.3783	30.696	41.464	37.5087	32.8602	28.9885	25.057	26.2676	43.1438	29.7437	35.9553	45.2424	41.0447	40.2249	40.2092	30.0178	10.4764	28.7563	31.4131	28.7608	23.3778
RNU6-387P	0	0	0	0	0	0	0	0	0	0	0	0	0	0	0	0	0	0	0	0	0	0	0	0	0	0	0	0	0	0	0	0	0	0	0	0	0	0	0	0	0	0	0	0	0	0	0	0	0
RNU6-1031P	0	0	0	0	0	0	0	0	0	0	0	0	0	0	0	0	0	0	0	0	0	0	0	0	0	0	0	0	0	0	0	0	0	0	0	0	0	0	0	0	0	0	0	0	0	0	0	0	0
RN7SL392P	0	0	0	0	0	0	0	0	0	0	0	0	0	0	0	0	0	0	0	0	0	0	0	0	0	0	0	0	0	0	0	0	0	0	0	0	0	0	0	0	0	0	0	0	0	0	0	0	0
GADD45A	62.4769	72.8865	68.5403	86.7921	69.1137	57.6983	66.644	93.9449	18.2321	109.035	62.8239	56.4424	53.7228	55.0081	35.3928	27.1385	50.3579	43.0637	42.8646	52.4808	49.5579	49.8278	77.4019	45.3625	21.3394	45.2775	40.0837	66.014	56.1367	52.1134	69.6412	108.367	50.6351	51.6919	38.3373	47.9646	58.4757	54.5401	76.354	52.4121	53.4482	54.2397	40.5642	61.4921	94.1981	61.1972	61.2946	41.9732	45.8341
GNG12	15.2314	11.1663	8.67043	9.08423	11.2317	10.3554	13.467	15.6176	7.01308	11.2823	15.1166	18.6239	12.7646	22.2749	20.0978	28.9553	24.962	24.1474	30.5806	22.1107	17.0612	23.1333	13.8106	31.4695	27.9456	36.3554	28.9924	18.3896	29.2232	13.0679	20.1842	20.6584	16.523	8.55006	11.971	13.4563	15.6133	17.3225	13.4403	35.5935	24.0014	25.4246	26.1586	21.416	2.5997	15.0665	19.3284	17.835	14.335
RNU7-80P	0	0	0	0	0	0	0	0	0	0	0	0	0	0	0	0	0	0	0	0	0	0	0	0	0	0	0	0	0	0	0	0	0	0	0	0	0	0	0	0	0	0	0	0	0	0	0	0	0
GNG12-AS1	0.290868	0.166407	0.253579	0.0244176	0.0988273	0.569454	0.155134	0.0552648	0.176799	0.0881108	0.210551	0.120446	0.22826	0.158359	0.411036	0.524126	0.162633	0.310306	0.382716	0.307496	0.162905	0.548688	0.321012	0.369163	0.235901	0.502363	0.127552	0.410707	0.457942	0.37072	0.101291	0.233768	0.178137	0.281567	0.417958	0.527515	0.3518	0.26146	0.30504	0.373051	0.186356	0.665165	0.327797	0.596441	0.180037	0.425163	0.431613	0.333778	0.34017
LOC100133029	0	0	0	0	0	0	0	0	0	0	0.0652742	0	0	0	0	0	0	0	0	0	0	0	0	0	0	0	0	0	0	0	0	0.0579776	0	0	0	0.0688583	0.0727093	0	0	0	0	0	0	0.134477	0	0	0	0	0
DIRAS3	6.65285	14.3085	8.13878	3.67073	2.41987	2.44675	8.1861	13.2173	3.95992	2.10729	3.14726	6.06302	3.09588	6.34236	3.57973	4.37737	1.0187	3.15342	7.34745	3.27914	2.78292	3.80613	2.77241	4.45656	14.0003	2.25486	4.47418	6.98275	2.38418	2.42767	8.30579	1.43766	4.98495	0.881841	3.52241	4.0157	4.37384	3.34164	4.80047	2.00291	2.36492	2.45443	4.13763	2.59358	1.70867	1.38806	7.15958	1.87141	1.38015
ARL5AP3	0	0	0	0.142141	0	0	0	0	0.343063	0	0	0	0	0	0	0	0	0	0	0	0	0	0	0	0	0	0	0	0	0	0	0	0.14814	0	0	0.161621	0	0	0	0	0	0	0	0	0	0	0	0	0
WLS	5.88525	3.91134	4.74255	4.57959	3.91541	6.41644	4.94329	6.72926	4.49834	4.77188	4.93617	7.03965	5.20428	9.11361	4.81599	7.41705	6.38421	6.14263	9.7574	7.41727	5.42775	4.58698	3.20869	8.14033	12.7282	7.132	10.348	6.52574	5.80198	7.3662	3.60805	1.97127	9.54575	6.1576	4.03087	3.35038	3.92136	5.53309	4.7172	5.03637	5.43821	3.55886	9.3331	3.21245	3.5337	7.68558	4.36537	5.74869	3.13745
CTBP2P8	0.0325553	0.03725	0.15481	0.0655903	0.0331836	0.13906	0	0.111339	0.158305	0.0295853	0.141395	0.097062	0.0836114	0.212692	0.0324742	0.23465	0.0728107	0.0320593	0.036716	0.112636	0.109398	0.133989	0	0.0991642	0.0352043	0.0793791	0.0342629	0.669823	0.0439329	0.0414928	0.034011	0.0313973	0.0341793	0.0315143	0.224543	0.111869	0.0393752	0.0390184	0.0372453	0.0357888	0.0715126	0.107206	0.0366886	0.0364126	0.120904	0.0761379	0.100817	0.0689686	0.0856653
MIR1262	0	0	0	0	0	0	0	0	0	0	0	0	0	0	0	0	0	0	0	0	0	0	0	0	0	0	0	0	0	0	0	0	0	0	0	0	0	0	0	0	0	0	0	0	0	0	0	0	0
RPS7P4	0	0	0	0	0.165473	0.0866795	0.0865838	0	0	0.0737649	0	0.080668	0.0694893	0	0	0	0	0	0	0	0	0	0	0	0.0877746	0	0.0854274	0.0982392	0	0	0	0	0	0	0	0	0	0.194569	0	0	0	0	0	0	0	0	0	0	0
COX6B1P7	0	0	0	0	0	0	0	0	0	0	0	0	0	0	0	0	0	0	0	0	0	0	0	0	0	0	0	0	0	0	0	0	0	0	0	0	0	0	0	0	0	0	0	0	0	0	0	0	0
ELOCP18	0	0	0	0	0	0	0	0	0	0	0	0	0	0	0	0	0	0	0	0	0	0	0	0	0	0	0	0	0	0	0	0	0	0	0	0	0	0	0	0	0	0	0	0	0	0	0	0	0
RPE65	0	0	0	0	0	0	0	0	0	0	0	0	0	0	0	0	0	0	0	0	0	0	0	0	0	0	0	0	0	0	0	0	0	0	0	0	0	0	0	0	0	0	0	0	0	0	0	0	0
DEPDC1	0.130203	0.14898	0.0285763	0.121073	0.0408358	0.0641728	0.0106837	0.057089	0	0.0182038	0.15225	0.517593	0.0771691	0.0654347	0.0499534	0.0288761	0.0336003	0.0591783	0.0790697	0.196363	0.134626	0.0206109	0.187911	0.254232	0.0216612	0.75705	0.0316229	0.0606091	0.324383	0.0382957	0.0313904	0.0193187	0.210305	0.0484768	0.149675	0	0.0242275	0.072024	0.0687511	0.330313	0.0660026	0.0219879	0.349905	0	0	0.117119	0.108557	0.0742636	0.0439248
DEPDC1-AS1	0	0	0	0	0	0	0	0	0	0	0	0	0	0.0475586	0	0	0	0	0	0	0	0	0	0	0	0	0	0	0	0	0	0.0421232	0	0	0	0	0	0	0	0	0	0	0	0	0	0	0	0	0
TXNP2	0	0	0	0	0	0	0	0	0	0	0	0	0	0	0	0	0	0	0	0	0	0	0	0	0	0	0	0	0	0	0	0	0	0	0	0	0	0	0	0	0	0	0	0	0	0	0	0	0
LRRC7	0.0207433	0.007912	0.0460322	0.0278615	0.0352394	0	0	0.0236473	0.008406	0.0502691	0.007508	0.0274867	0.0118388	0.0150579	0.006897	0	0.007732	0.0544728	0.0155963	0.007974	0.0232352	0.014229	0.0381551	0.0561641	0.007477	0.0505781	0.0291084	0.0585793	0.009331	0.026438	0.0505653	0.0400109	0.0653343	0.006693	0.0238454	0.0395999	0.0167258	0.008287	0.0158211	0.0684109	0.0303772	0	0.0623385	0.0154674	0	0.008085	0.0321189	0.0659172	0.0121297
SGO1P1	0	0	0	0	0	0	0	0	0	0	0	0	0	0	0	0	0	0	0	0	0	0	0	0	0	0	0	0	0	0	0	0	0	0	0	0	0	0	0	0	0	0	0	0	0	0	0	0	0
RN7SL538P	0	0	0	0	0	0	0	0	0	0	0	0	0	0	0	0	0	0	0	0	0	0	0	0	0	0	0	0	0	0	0	0	0	0	0	0	0	0	0	0	0	0	0	0	0	0	0	0	0
PIN1P1	0	0	0	0	0	0	0	0	0	0	0	0	0	0	0	0	0	0	0	0	0	0	0	0	0	0	0	0	0	0	0	0	0	0	0	0	0	0	0	0	0	0	0	0	0	0	0	0	0
LRRC40	12.539	11.7656	10.1136	10.5261	10.5377	10.1512	8.68014	8.1592	6.43002	5.3782	8.17295	11.3954	8.16967	11.3375	7.41609	9.25106	13.3394	11.8016	13.6618	14.013	10.8965	11.3224	11.083	14.0458	15.7191	15.5348	12.2624	8.75183	16.447	6.71781	9.25477	9.5067	7.99966	4.42196	5.46377	7.66845	13.0183	7.73581	9.20389	15.8785	13.7109	10.739	11.1922	8.04659	1.46524	6.35812	9.24948	8.14939	5.71001
RN7SL242P	0	0	0	0	0	0	0	0	0	0	0	0	0	0	0	0	0	0	0	0	0	0	0	0	0	0	0	0	0	0	0	0	0	0	0	0	0	0	0	0	0.202096	0	0	0	0	0	0	0	0
SRSF11	51.619	65.7096	77.1058	48.6413	55.2579	69.0074	34.684	27.0005	30.6648	56.972	49.7618	48.6844	47.8789	28.9948	34.7482	25.2065	30.5185	35.9936	33.6589	32.3058	36.8362	32.1724	39.6929	34.36	32.5471	44.7979	31.2049	44.5198	62.3985	35.8764	32.4214	40.1572	44.6773	34.6646	30.3639	34.5197	83.2039	39.7648	51.5173	30.1302	45.6253	28.3947	27.6364	19.0778	73.1431	17.8257	17.5971	17.7991	13.3196
ANKRD13C	3.13316	3.63997	3.19918	3.10783	3.01729	3.17135	2.52198	2.92536	1.43709	2.2534	2.13929	2.99917	2.3614	2.4279	2.30087	2.90947	2.54716	2.65006	2.61225	2.31656	2.63754	2.23492	3.25633	3.05436	3.76224	3.66744	2.74117	1.97744	2.86632	1.91091	2.37964	2.10407	2.44186	1.67464	1.59094	1.73936	3.20829	2.31531	2.64991	3.0323	3.35678	2.43697	3.01106	1.97794	1.67757	2.15782	2.03877	1.92409	1.37409
HHLA3	15.2754	11.3248	10.2293	10.201	8.7473	5.68178	12.7547	16.3704	10.0847	10.7623	7.88926	9.83633	9.50178	5.04596	7.47598	7.58749	6.58964	7.21146	5.87159	4.55263	4.22954	6.47532	8.39765	5.11182	12.3114	9.55555	4.0342	8.72451	8.3382	8.60426	9.62287	5.62796	10.8718	8.63955	8.81276	6.09439	8.23433	11.2453	8.70527	4.84281	4.6499	6.27994	9.09095	4.92721	17.635	11.7745	6.20099	9.09016	6.22249
CTH	96.0264	49.506	35.606	42.7137	45.5804	30.9291	89.6443	57.2156	32.0537	37.9317	51.7876	41.0768	40.0908	51.8786	43.6157	42.1187	40.5567	44.4621	34.8176	52.2464	42.3634	70.863	48.9864	44.8865	272.686	153.963	70.2593	56.2463	51.2781	55.5015	47.0359	64.1623	40.9359	26.1153	26.5654	56.0887	42.1413	31.3272	53.3723	44.0387	45.9554	68.5851	122.014	68.6896	32.2312	42.7374	42.1273	41.3281	23.7077
LOC391048	0	0	0	0	0	0	0	0	0	0	0	0	0	0	0	0	0	0	0	0	0	0	0	0	0	0	0	0	0	0	0	0	0	0	0	0	0	0	0	0	0	0	0	0	0	0	0	0	0
CASP3P1	0	0	0	0	0	0	0	0	0	0	0	0	0	0	0	0	0	0	0	0	0	0	0	0	0	0	0	0	0	0	0	0	0	0	0	0	0	0	0	0	0	0	0	0	0	0	0	0	0
LINC01788	0	0	0	0	0	0	0.0278513	0	0	0	0	0	0	0	0	0	0	0	0	0	0	0	0	0	0	0	0	0	0	0	0	0	0	0	0	0	0	0	0	0	0	0	0	0	0	0	0	0	0
PTGER3	0.068876	0.0788085	0.0755827	0.0373603	0.0432033	0.0113155	0.0734699	0.114758	0.0837302	0.0385185	0	0.0315924	0.0272144	0.005769	0.0105699	0.0229126	0.0533225	0.0208697	0.0298764	0.0366613	0.005935	0.0327087	0.0175417	0.075312	0.0343755	0.0129184	0.128249	0.006412	0.0357489	0.040516	0.0442805	0.0153291	0.0723119	0.0102575	0.0243619	0.0121373	0.0384482	0.00635	0.006061	0.0174732	0.0174573	0	0.0298541	0.005926	0	0.006195	0.0328146	0.0112242	0.004647
ZRANB2-AS1	0	0	0	0	0.0330847	0.0693229	0	0	0	0	0	0	0.0277874	0	0	0	0	0.0639276	0	0.0748666	0	0	0.0358221	0	0	0	0.0341608	0	0	0.0827383	0	0	0	0	0	0	0	0	0	0	0	0	0	0	0	0	0	0	0
ZRANB2	14.8935	25.2646	17.6068	18.2655	20.6884	17.2544	14.9447	13.3459	8.88431	20.0031	23.2041	19.0697	20.6672	18.2348	15.4264	15.4032	14.234	19.1518	20.3516	18.814	16.6244	16.1263	17.0294	20.3443	17.9593	23.7733	18.2628	18.5075	29.7271	11.1465	16.3736	17.1529	20.7273	14.719	14.5924	15.7105	34.9376	19.2616	24.3698	18.2004	23.9471	16.9565	16.7063	9.97549	5.48824	10.5508	12.2813	10.1626	6.77476
MIR186	0	0	0	0	0	0	0	0	0	0	0	0	0	0	0	0	0	0	0	0	0	0	0	0	0	0	0	0	0	0	0	0	0	0	0	0	0	0	0	0	0	0	0	0	0	0	0	0	0
ZRANB2-AS2	0.347797	0.159181	0.066155	0	0	0	0.148398	0.0792976	0	0.189641	0.302112	0.207388	0.0595495	0.227225	0.138772	0	0.155571	0.342498	0.0784494	0.401105	0.155831	0.143144	0.153536	0.0706265	0	0.0848029	0.292831	0.0841871	0.563216	0.177311	0	0	0	0	0.239885	0	0.168262	0	0.0795803	0.152937	0.152798	0	0.235173	0.0778011	0.0861098	0.16268	0	0	0
NEGR1	0.0864677	0.065958	0.127922	0.0677481	0.0195859	0.0615579	0.0717383	0.219051	0.0934362	0.122234	0.0104319	0	0.0328998	0.0523069	0.0191671	0.0138497	0.0322312	0	0.0216708	0.0110801	0.0107617	0.009886	0.0212064	0.0682843	0.0519463	0.0351388	0.849361	0.372092	0.0259304	0.220412	0.0200742	0.0926577	0.0302604	0.0279009	0.0331329	0	0.0232403	0	0.0109916	0.0422471	0.0316565	0.010546	0.0433093	0	0	0	0.0669432	0.0203536	0
NEGR1-IT1	0	0	0	0	0	0	0	0	0	0	0	0	0	0	0	0	0	0	0	0	0	0	0	0	0	0	0	0	0	0	0	0	0	0	0	0	0	0	0	0	0	0	0	0	0	0	0	0	0
GDI2P2	0	0	0	0.0893588	0	0	0	0	0	0	0	0	0	0	0.0884842	0	0	0	0	0.102301	0	0	0	0	0	0	0	0	0	0	0	0	0	0	0	0	0	0	0.101484	0	0	0	0.0999675	0	0	0.103729	0	0.0939612	0
RPL31P12	0	0	0	0	0	0	0	0	0	0	0	0	0	0	0	0	0	0	0	0	0	0	0	0	0	0	0	0	0	0	0	0	0	0	0	0	0	0	0	0	0	0	0	0	0	0	0	0	0
RNU6-1246P	0	0	0	0	0	0	0	0	0	0	0	0	0	0	0	0	0	0	0	0	0	0	0	0	0	0	0	0	0	0	0	0	0	0	0	0	0	0	0	0	0	0	0	0	0	0	0	0	0
KRT8P21	0	0	0	0	0	0	0	0	0	0	0	0	0	0	0	0	0	0	0	0	0	0	0	0	0	0	0	0	0	0	0	0	0	0	0	0	0	0	0	0	0	0	0	0	0	0	0	0	0
RN7SKP19	0	0	0	0	0	0	0	0	0	0	0	0	0	0	0	0	0	0	0	0	0	0	0	0	0	0	0	0	0	0	0	0	0	0	0	0	0	0	0	0	0	0	0	0	0	0	0	0	0
LINC01360	0	0	0	0	0	0	0	0	0	0	0	0	0	0	0	0	0	0	0	0	0	0	0	0	0	0	0	0	0	0	0	0	0	0	0.0306912	0	0	0	0	0	0	0	0	0	0	0	0	0	0
RNA5SP50	0	0	0	0	0	0	0	0	0	0	0	0	0	0	0	0	0	0	0	0	0	0	0	0	0	0	0	0	0	0	0	0	0	0	0	0	0	0	0	0	0	0	0	0	0	0	0	0	0
RNU4ATAC8P	0	0	0	0	0	0	0	0	0	0	0	0	0	0	0	0	0	0	0	0	0	0	0	0	0	0	0	0	0	0	0	0	0	0	0	0	0	0	0	0	0	0	0	0	0	0	0	0	0
LRRIQ3	0.361199	0.261023	0.0180801	0.114903	0.116264	0.182708	0.547518	0.390094	0.0462208	0	0.516042	0.226715	0.602167	0.496801	0.132742	0.137023	0.297622	0.542905	0.128641	0.175394	0.212942	0.312969	0.272748	0.0579063	0.205573	0.370824	0.380144	0.276098	0.436124	0.193836	0.0993027	0.220011	0.3393	0.128818	0.109267	0.108875	0.206936	0.0911383	0.195743	0.208987	0.125278	0.563419	0.10712	0.191366	0.164736	0.200071	0.161897	0	0.116722
FPGT	4.2677	5.6222	3.75167	4.68257	3.85627	3.89224	4.46622	4.93091	1.90697	2.50521	5.83619	5.02079	5.04586	5.6015	3.85436	4.43948	5.63659	6.86059	6.23105	5.44061	4.96125	4.72349	5.88111	5.52771	6.14911	6.77787	6.16676	4.07628	8.76331	3.04308	3.73552	4.06027	4.46848	2.75787	4.70703	3.01227	6.13825	4.00901	4.56581	5.76938	5.9795	4.33004	4.71854	3.57356	1.31364	1.99619	3.40227	3.32323	2.52926
FPGT-TNNI3K	0.0300995	0.0344401	0	0	0	0.25714	0.0802677	0	0.0182955	0.0547071	0.0163411	0	0.0386521	0.213035	0.105086	0.195255	0.0841478	0.0741023	0.0509195	0.104139	0.0842883	0.185823	0.166094	0.0916837	0.0976459	0.128434	0.110874	0.437149	0.223403	0.0767255	0	0.0870865	0.126404	0.029137	0.207605	0.344767	0.14562	0.108225	0.120525	0.0827228	0.0826476	0.198237	0.169605	0.269326	0.0745222	0.158388	0.163121	0.0956489	0.171607
TNNI3K	0	0	0.119946	0.127047	0.0367292	0	0.0576557	0.164314	0	0	0	0	0	0	0	0	0	0	0	0	0	0	0	0	0	0	0	0	0	0	0.0564675	0	0	0.069763	0	0	0	0	0	0	0	0	0	0	0	0	0	0	0
ERICH3	0.0380395	0.226331	0.224302	0.130287	0.0465285	0.276226	0.154192	0.234171	0.203471	0.207415	0.214778	0.287313	0.195393	0.165681	0.14419	0.42772	0.136122	0.329648	0.265987	0.201802	0.272699	0.172217	0.18472	0.139043	0.279716	0.194778	0.152132	0.16574	0.37987	0.126055	0.198702	0.0880475	0.175723	0.110469	0.166167	0.165572	0.414074	0.155011	0.252414	0.0919992	0.0919156	0.442604	0.257215	0.195715	0.113017	0.213514	0.265051	0.080587	0.126789
ERICH3-AS1	0	0	0	0	0	0	0	0	0	0	0	0	0	0	0	0	0	0	0	0	0	0	0	0	0	0	0	0	0	0	0	0	0	0	0	0	0	0	0	0	0	0	0	0	0	0	0	0	0
CRYZ	142.034	82.8131	82.5419	159.267	155.518	101.386	101.677	126.012	43.9781	82.4579	117.969	168.467	123.76	120.772	80.5393	90.9468	133.148	116.392	135.67	116.77	107.829	109.359	149.87	147.116	157.245	166.506	135.16	99.3496	166.578	90.2878	145.374	133.997	121.484	69.2609	80.619	85.9054	159.785	137.834	146.52	129.672	193.268	105.382	137.22	71.8333	30.5967	117.321	95.2548	80.5939	74.1979
TYW3	5.0476	5.72285	3.47275	4.9766	4.19108	4.63657	4.86057	5.91167	3.02147	3.13708	6.03045	5.74827	6.06812	8.11902	5.75431	6.70134	7.56609	7.07079	7.47493	9.37773	6.70228	6.31448	7.17927	6.91646	8.62713	10.4745	7.57293	7.31602	10.6626	6.29645	6.41132	5.44512	6.82963	5.28719	5.00881	7.45113	9.09256	6.98748	6.33645	7.84275	7.70081	8.63935	7.24457	7.01847	4.33033	6.04601	5.48762	6.15925	5.08678
LHX8	0	0	0	0	0	0	0	0	0	0	0	0	0	0	0	0	0	0	0	0	0	0	0	0	0	0	0	0	0	0	0	0	0	0	0	0	0	0	0	0	0	0	0	0	0	0	0	0	0
RNU6-622P	0	0	0	0	0	0	0	0	0	0	0	0	0	0	0	0	0	0	0	0	0	0	0	0	0	0	0	0	0	0	0	0	0	0	0	0	0	0	0	0	0	0	0	0	0	0	0	0	0
SLC44A5	0.102143	0.0649295	0.194288	0.514479	0.150388	0.278751	0.0605311	0.439896	0.0137969	0.0309416	0.0492923	0.0338372	1.39911	1.71775	1.05285	0.392652	0.863017	0.0558817	0.0383992	2.35598	0.572068	0.0467106	0.0751525	0.184374	0.343636	2.87796	0.119445	1.29117	0.229734	0.376089	0.438699	0.0109455	0.488531	0.109863	0.0391395	0	0.123541	0.448878	0	0.299436	1.27145	1.6818	0.0639509	0.469676	0.210744	0.132714	0.0175731	0.192347	1.00543
LOC100422213	0	0	0	0	0	0	0	0	0	0	0	0	0	0	0	0	0	0	0	0	0	0	0	0	0	0	0	0	0	0	0	0	0	0	0	0	0	0	0	0	0	0	0	0	0	0	0	0	0
RNU6-503P	0	0	0	0	0	0	0	0	0	0	0	0	0	0	0	0	0	0	0	0	0	0	0	0	0	0	0	0	0	0	0	0	0	0	0	0	0	0	0	0	0	0	0	0	0	0	0	0	0
RPL29P5	0	0	0	0	0	0	0	0	0	0	0	0	0	0	0	0	0	0	0	0	0	0	0	0	0	0	0	0	0	0	0	0	0	0	0	0	0	0	0	0	0	0	0	0	0	0	0	0	0
LOC100421536	0	0	0	0	0.117619	0	0	0	0	0	0.0626466	0	0.14818	0	0	0	0	0	0	0.0665393	0	0	0	0	0.0623906	0.211019	0	0	0	0.0735354	0	0	0	0	0	0	0	0.0691502	0	0	0	0	0	0	0	0	0	0.0611146	0
ACADM	139.091	100.864	73.7393	87.5372	113.205	110.006	114.007	128.79	61.1255	109.71	111.117	120.215	119.468	156.572	104.386	147.321	141.773	208.793	151.835	127.579	106.15	173.657	92.6486	114.93	125.57	125.127	161.901	105.098	185.712	102.349	131.887	170.725	107.42	63.5226	111.365	114.8	224.851	100.257	152.246	143.599	173.816	143.821	164.675	171.904	21.7019	122.021	121.549	105.889	81.5665
DLSTP1	0.198909	0.0827614	0	0	0	0.231721	0.173599	0.226756	0	0.131464	0.353417	0.323476	0.30961	0	0.631316	0.0260671	0.0202212	0.213686	0.0203937	0.208543	0	0.260483	0.139697	0	0	0.396817	0.190311	0.0218853	0	0.437892	0.0188912	0	0	0.402602	0	0.0207124	0	0	0.0413754	0	0.119164	0.0198489	0.224164	0.161802	0	0	0	0	0.380659
RABGGTB	35.2158	28.6253	27.794	38.6857	34.5636	43.8341	31.6495	34.8416	23.633	20.8817	35.7114	38.9255	35.1137	30.8153	32.2352	31.6077	35.7454	33.8633	31.7733	38.0775	35.4838	31.8735	48.1157	37.374	53.4516	47.4401	33.6417	34.9457	43.3085	43.9088	31.8962	34.8853	46.6758	35.1695	32.0927	33.1458	49.3385	49.9228	42.2944	34.1591	57.1601	25.1874	33.0425	33.3999	28.0506	34.2857	29.534	28.3904	31.9789
SNORD45C	0	0	0	0	0	0	0	0	0	0	0	0	0	0	0	0	0	0	0	0	0	0	0	0	0	0	0	0	0	0	0	0	0	0	0	0	0	0	0	0	0	0	0	0	0	0	0	0	0
SNORD45A	0	0	0	0	0	0	0	0	0	0	0	0	0	0	0	0	0	0	0	0	0	0	0	0	0	0	0	0	0	0	0	0	0	0	0	0	0	0	0	0	0	0	0	0	0	0	0	0	0
SNORD45B	0	0	0	0	0	0	0	0	0	0	0	0	0	0	0	0	0	0	0	0	0	0	0	0	0	0	0	0	0	0	0	0	0	0	0	0	0	0	0	0	0	0	0	0	0	0	0	0	0
MSH4	0	0.0380344	0.126456	0.0669714	0.118588	0.177485	0.0354579	0.0568416	0	0.0906248	0.036093	0	0	0	0.016579	0	0.0185859	0	0	0.0191679	0.055851	0	0	0	0	0.0202626	0	0	0	0.0211832	0	0.0320584	0	0.0965335	0.0191059	0.0190374	0	0	0.0190148	0	0.0182546	0	0	0.0185896	0.0617247	0	0	0.0528156	0
ASB17	0	0	0	0	0	0	0	0	0	0	0	0	0	0	0	0	0	0	0	0	0	0	0	0	0	0	0	0	0	0	0	0	0	0	0	0	0	0	0	0	0	0	0	0	0	0	0	0	0
LOC101927342	0	0	0	0	0	0	0	0	0	0	0	0	0	0	0	0	0	0	0	0	0	0	0	0	0	0	0	0	0	0	0	0	0	0	0	0	0	0	0	0	0	0	0	0	0	0	0	0	0
ST6GALNAC3	1.35298	0.619237	0.843545	0.696619	0.827457	0.369231	1.23476	2.46783	0.34723	0.286895	0.652922	0.776889	0.527662	1.60418	1.15467	0.975195	0.924604	0.740205	1.22072	1.26562	1.29661	1.1137	1.41024	1.19057	0.633997	1.37456	2.1201	2.91111	2.0287	1.39869	0.424044	0.695923	0.852285	0.48023	0.53572	0.671554	0.9273	0.432423	0.515965	1.30558	0.90812	1.17161	1.47393	0.97523	0.22332	0.773484	0.896174	0.557336	0.751599
LOC100418965	0	0	0	0	0	0	0	0	0	0	0	0	0	0	0	0	0	0	0	0	0	0	0	0	0	0	0	0	0	0	0	0	0	0	0	0	0	0	0	0	0	0	0	0	0	0	0	0	0
TPI1P1	1.32842	1.86321	1.63019	0.172671	0.0436792	0.0915215	0.137131	2.39371	3.12563	0.116828	0.232645	0.0851743	0.073371	0.186642	0.128236	0.0617734	0.0958397	1.01278	0.193315	0.197681	0.0959998	0	0.0945861	0.217547	0.0926778	0.104486	0.135299	0.0518635	0	0.109233	0.134305	0.247967	0.314928	0.373336	0.098521	0.147252	0.310974	0.205438	0.098051	0.0942167	0.0941311	0.188151	0.0965854	0.143788	0.26524	0.601316	0.265408	0.272347	0.263107
RNU6-161P	0	0	0	0	0	0	0	0	0	0	0	0	0	0	0	0	0	0	0	0	0	0	0	0	0	0	0	0	0	0	0	0	0	0	0	0	0	0	0	0	0	0	0	0	0	0	0	0	0
ST6GALNAC5	0.009707	0	0.0276953	0.029335	0	0.0621942	0.0103543	0.0110658	0.0118003	0	0.0105397	0.009647	0.00831	0.0105695	0	0.0139929	0	0	0	0	0	0	0	0.009856	0.0104967	0	0.132808	0.0234962	0	0	0	0	0.0101911	0	0	0	0	0	0	0	0	0	0.0109392	0	0	0	0.007515	0	0
MIR7156	0	0	0	0	0	0	0	0	0	0	0	0	0	0	0	0	0	0	0	0	0	0	0	0	0	0	0	0	0	0	0	0	0	0	0	0	0	0	0	0	0	0	0	0	0	0	0	0	0
PIGK	9.36007	7.1938	4.89328	6.9502	5.74844	5.02913	6.14133	5.51643	5.13831	4.54732	6.64764	8.42463	6.0678	9.43557	6.41241	7.80727	9.78238	8.68413	9.94552	11.2292	7.20067	8.31045	10.1092	11.5957	11.2039	12.0428	10.0369	8.02251	11.9322	6.39252	7.78598	6.31331	6.77383	3.95483	4.88591	5.36737	8.90005	6.51931	7.79902	10.6781	9.28469	8.49086	10.6944	7.16376	2.08422	7.42079	7.14629	8.00657	6.68156
RPL17P6	1.90195	3.26435	9.7021	7.31551	5.19914	8.1242	3.04322	4.53356	0.525486	1.02135	0	1.03101	0.148023	0.188272	0.603659	0.623127	0.483382	1.4473	0.0975014	0.59822	0	0.177908	0	0.702229	0.280461	0.210796	0.727895	0.41853	0	0.991677	0	1.8343	0.36306	0	0.298143	0.495124	0.522815	1.13977	0.692349	0.760314	1.70915	1.23366	0.682	0	5.88622	1.61751	1.0709	0.3663	0.606637
LOC100421400	0	0	0	0	0	0	0	0	0	0	0	0	0	0	0	0	0	0	0	0	0	0	0	0	0	0	0	0	0	0	0	0	0	0	0	0	0	0	0	0	0	0	0	0	0	0	0	0	0
[truncated: 40,711 more rows]
[truncated: 169 more columns]

## Sheet: meta data 
Run Accession	Source Name	Nas Score	Fibrosis Stage	Group In Paper	Disease	Stage		Run Accession	Disease
[truncated: 216 more rows]
