# Supplementary material for: TRIM32 regulates insulin sensitivity by controlling insulin receptor degradation in the liver
Source: EMBO Rep. 2025 Jan 2;26(3):791–809. doi: 10.1038/s44319-024-00348-7 (PMC11811033; doi:10.1038/s44319-024-00348-7)
Supplement: Supplementary file 6 — Source data Fig. 3 [file 44319_2024_348_MOESM6_ESM.zip]

Archive with 14 entries (7 files):
- Figure3/
- Figure3/3A/
- Figure3/3A/3A_western blot.tif
- Figure3/3B/
- Figure3/3B/3B_western blot.tif
- Figure3/3C/
- Figure3/3C/3C_western blot.tif
- Figure3/3D/
- Figure3/3D/3D_western blot.tif
- Figure3/3D/~$Concentration measurement.xlsx
- Figure3/3E/
- Figure3/3E/3E_western blot.tif
- Figure3/3I/
- Figure3/3I/3I_western blot.tif
