# Supplementary material for: TRIM32 regulates insulin sensitivity by controlling insulin receptor degradation in the liver
Source: EMBO Rep. 2025 Jan 2;26(3):791–809. doi: 10.1038/s44319-024-00348-7 (PMC11811033; doi:10.1038/s44319-024-00348-7)
Supplement: Supplementary file 7 — Source data Fig. 4 [file 44319_2024_348_MOESM7_ESM.zip]

Archive with 11 entries (5 files):
- Figure4/
- Figure4/4B/
- Figure4/4B/Quantification.xlsx
- Figure4/4C/
- Figure4/4C/4C_western blot.tif
- Figure4/4D/
- Figure4/4D/4D_western blot.tif
- Figure4/4E/
- Figure4/4E/4E_western blot.tif
- Figure4/4F/
- Figure4/4F/4F_western blot.tif
