# Supplementary material for: TRIM32 regulates insulin sensitivity by controlling insulin receptor degradation in the liver
Source: EMBO Rep. 2025 Jan 2;26(3):791–809. doi: 10.1038/s44319-024-00348-7 (PMC11811033; doi:10.1038/s44319-024-00348-7)
Supplement: Supplementary file 7 — Source data Fig. 4 [file 44319_2024_348_MOESM7_ESM.zip › Figure4/4B/Quantification.xlsx]

## Sheet: Fig.4b
Fig4b Relative DNA abundance (A.U) Fold change
	IgG		SREBP1-c
Glucose(mM)	5mM	30mM	5mM	30mM
	0.937379	0.178854	0.993178	16.18
	0.893152	0.083795	1.07207	16.25
	0.993733	0.131875	0.77869	16.58
