# Supplementary material for: TRIM32 regulates insulin sensitivity by controlling insulin receptor degradation in the liver
Source: EMBO Rep. 2025 Jan 2;26(3):791–809. doi: 10.1038/s44319-024-00348-7 (PMC11811033; doi:10.1038/s44319-024-00348-7)
Supplement: Supplementary file 8 — Source data Fig. 5 [file 44319_2024_348_MOESM8_ESM.zip]

Archive with 31 entries (18 files):
- Figure5/
- Figure5/5B/
- Figure5/5B/5B_quantification.xlsx
- Figure5/5B/5B_western blot.tif
- Figure5/5C/
- Figure5/5C/Concentration measurement.xlsx
- Figure5/5D/
- Figure5/5D/numerical data.xlsx
- Figure5/5E/
- Figure5/5E/5E_western blot.tif
- Figure5/5F/
- Figure5/5F/concentration measurement.xlsx
- Figure5/5G/
- Figure5/5G/concentration measurement.xlsx
- Figure5/5H/
- Figure5/5H/concentration measurement.xlsx
- Figure5/5I/
- Figure5/5I/concentration measurement.xlsx
- Figure5/5J/
- Figure5/5J/numerical data.xlsx
- Figure5/5K/
- Figure5/5K/concentration measurement.xlsx
- Figure5/5L/
- Figure5/5L/concentration measurement.xlsx
- Figure5/5M/
- Figure5/5M/HFD+shTRIM32.2.tif
- Figure5/5M/HFD1.tiff
- Figure5/5M/HFD2.tiff
- Figure5/5M/HFD_shTRIM32.1.tiff
- Figure5/5M/RCD.tiff
- Figure5/5M/RCD1.tiff
