# Supplementary material for: TRIM32 regulates insulin sensitivity by controlling insulin receptor degradation in the liver
Source: EMBO Rep. 2025 Jan 2;26(3):791–809. doi: 10.1038/s44319-024-00348-7 (PMC11811033; doi:10.1038/s44319-024-00348-7)
Supplement: Supplementary file 8 — Source data Fig. 5 [file 44319_2024_348_MOESM8_ESM.zip › Figure5/5B/5B_quantification.xlsx]

## Sheet: fig5b
	fig5b.relative protein expresion of TRIM32/GAPDH(A.U)
	RCD	HFD	HFD+shTRIM32
	1	2.07855	1.47889
	1.04051	2.40912	1.34564
	1.36605	2.67792	1.24317
