# Supplementary material for: TRIM32 regulates insulin sensitivity by controlling insulin receptor degradation in the liver
Source: EMBO Rep. 2025 Jan 2;26(3):791–809. doi: 10.1038/s44319-024-00348-7 (PMC11811033; doi:10.1038/s44319-024-00348-7)
Supplement: Supplementary file 8 — Source data Fig. 5 [file 44319_2024_348_MOESM8_ESM.zip › Figure5/5C/Concentration measurement.xlsx]

## Sheet: Fig5c
fig5c.Absolute Body weight(g)
		Groups	RCD						HFD							HFD+shTRIM32
			21.5	19.9	19	17.6	16.9		21.1	20.3	21.2	21.1	20.9	18.3	21.9	20.8	20.4	22.7	21.4	18.7	18.9
			21.3	20	20.4	18.2	17.3		21.6	21.4	21.9	21.6	21.6	19.2	22.8	22	21.6	23.4	22.7	19.1	19.4
			23.1	20.8	21	20	18.8		23.7	23.1	23.8	23.4	22.6	21.8	23.6	23.5	23.4	26.7	24.4	21	21.3
			23.9	21.6	21.8	20.2	20.2		25.1	26.1	25.6	27.8	27.6	22	24.6	25.6	23.6	27	26.2	22.5	22.3
			24.7	22.4	22.8	20.4	21.2		29.1	27.5	27.4	29.8	30.1	22.3	26.9	27.4	24.4	27.9	29.9	23.5	23.2
			25.3	23.1	23.5	21.4	20.6		29.9	27.1	29.5	28.4	26.8	24	28.3	27.8	25.2	31	28.4	22.3	23.4
			25.8	23.7	24.2	21.9	20.9		30	28.2	30.1	29.9	28.7	25	29.8	28.6	25.7	32.6	29.9	23.5	24.5
			26.2	24.3	25.8	22.2	21.5		30.9	29.7	32.6	32.6	30.2	26.8	30.3	30.3	25.9	33.6	30.5	24.6	25.5
			25.2	23.3	22.8	20.4	21.4		33.7	30.2	33.9	31.5	31.8	23.5	31.6	31	27.2	33.7	30.6	26.4	26.2
