# Supplementary material for: TRIM32 regulates insulin sensitivity by controlling insulin receptor degradation in the liver
Source: EMBO Rep. 2025 Jan 2;26(3):791–809. doi: 10.1038/s44319-024-00348-7 (PMC11811033; doi:10.1038/s44319-024-00348-7)
Supplement: Supplementary file 8 — Source data Fig. 5 [file 44319_2024_348_MOESM8_ESM.zip › Figure5/5D/numerical data.xlsx]

## Sheet: Fig5d
	fig5d.Relative Liver/Body Weight(g)
	Groups	RCD	HFD	HFD+shTRIM32
		0.030159	0.034154	0.026582
		0.032189	0.044521	0.026129
		0.031579	0.036585	0.026113
		0.032	0.036304	0.027124
		0.029412	0.043137	0.030303
		0.033178	0.050459	0.036641
		0.035981	0.033	0.02952
