# Supplementary material for: TRIM32 regulates insulin sensitivity by controlling insulin receptor degradation in the liver
Source: EMBO Rep. 2025 Jan 2;26(3):791–809. doi: 10.1038/s44319-024-00348-7 (PMC11811033; doi:10.1038/s44319-024-00348-7)
Supplement: Supplementary file 8 — Source data Fig. 5 [file 44319_2024_348_MOESM8_ESM.zip › Figure5/5F/concentration measurement.xlsx]

## Sheet: Fig5f
	Fig5f. Intraperitoneal glucose tolerance test :ipGTT (mg/dl blood glucose)
		minutes		RCD							HFD							HFD+shTRIM32
		0		99	101	143	141	111	189	164	183	179	217	231	227	200	273	227	174	194	221	189	154	148
		15		296	363	373	395	244	534	497	421	470	520	548	492	600	600	468	448	457	449	428	453	481
		30		264	316	322	335	340	423	335	458	600	534	465	499	478	600	517	425	509	367	493	479	373
		60		219	274	296	172	212	196	190	463	427	397	581	600	354	590	455	417	553	480	430	357	427
		90		205	145	186	137	171	150	162	277	386	375	434	515	296	450	391	191	459	283	256	304	238
		120		199	120	121	120	130	120	123	307	342	354	389	450	300	400	292	292	300	200	192	208	201

## Sheet: AUC
	Fig5f AUC ipGTT(mg/dl*min)
		Groups	RCD	HFD	HFD+shTRIM32
			1133	1864	2091
			1209	2144	1714
			1309	2112	2225
			1170	2338	1790
			1088	2445	1798
			1458	1978	1774
			1328	2577	1694
