# Supplementary material for: TRIM32 regulates insulin sensitivity by controlling insulin receptor degradation in the liver
Source: EMBO Rep. 2025 Jan 2;26(3):791–809. doi: 10.1038/s44319-024-00348-7 (PMC11811033; doi:10.1038/s44319-024-00348-7)
Supplement: Supplementary file 8 — Source data Fig. 5 [file 44319_2024_348_MOESM8_ESM.zip › Figure5/5G/concentration measurement.xlsx]

## Sheet: Fig5g
	Fig5g Intraperitoneal insulin tolerance test: ipITT data (% of basal blood glucose)
			Time	RCD								HFD								HFD+shTRIM32
			0	100	100	100	100	100	100.6	100		100	100	100	100	100	100	100		100	100	100	100	100	100	100
			15	27.2	36.1	29.7	36.4	48.1	39.4	39.5		74.3902	70	100	48.0198	58.2781	50.8982	44.7917		68.8	36.2	36	32.9609	39.5939	31.1628	28.1915
			30	38.8	27.8	35.8	27.8	34.1	39.4	25.6		61.5854	33.8095	39.7661	40.5941	33.7748	28.7425	30.2083		36.2	32.4	36	32.9609	28.4264	23.2558	20.2128
			60	35.4	30.1	23.6	19.9	27.1	31.9	17.4		39.6341	41.4286	54.9708	34.6535	33.1126	29.9401	33.8542		34.2	21.4	19.2	19.5531	24.3655	14.8837	9.04255
			90	33.3	21.1	22.3	18.8	45.7	26.9	22.7		60.3659	54.2857	68.421	29.2079	38.4106	58.6826	44.2708		24.1	37.6	28.6	25.6983	26.3959	20.4651	12.234
			120	20.4	36.1	29.7	36.4	48.8	41.9	28.5		61.5854	43.3333	70.7602	44.0594	50.3311	71.8563	46.3542		35.7	33.8	32.5	27.933	28.4264	25.1163	17.0213

## Sheet: AUC
	Fig5g AUC ipITT curve(mg/dl*min)
		Groups	RCD	HFD	HFD+shTRIM32
			1133	1864	2091
			1209	2144	1714
			1309	2112	2225
			1170	2338	1790
			1088	2445	1798
			1458	1978	1774
			1328	2577	1694
