# Supplementary material for: TRIM32 regulates insulin sensitivity by controlling insulin receptor degradation in the liver
Source: EMBO Rep. 2025 Jan 2;26(3):791–809. doi: 10.1038/s44319-024-00348-7 (PMC11811033; doi:10.1038/s44319-024-00348-7)
Supplement: Supplementary file 8 — Source data Fig. 5 [file 44319_2024_348_MOESM8_ESM.zip › Figure5/5I/concentration measurement.xlsx]

## Sheet: Fig5i
	Fig5i Insulin concentration(pg/ml)
	Groups	RCD	HFD	HFD+shTRIM32
		8763.15	22371.4	16868.5
		10541.3	21654.3	19264.9
		10426.1	22192.9	16474.5
		10541.3	21744.3	20287.4
