# Supplementary material for: TRIM32 regulates insulin sensitivity by controlling insulin receptor degradation in the liver
Source: EMBO Rep. 2025 Jan 2;26(3):791–809. doi: 10.1038/s44319-024-00348-7 (PMC11811033; doi:10.1038/s44319-024-00348-7)
Supplement: Supplementary file 8 — Source data Fig. 5 [file 44319_2024_348_MOESM8_ESM.zip › Figure5/5J/numerical data.xlsx]

## Sheet: Fig5j
	Fig5j HOMA-IR
	Groups	RCD	HFD	HFD+shTRIM32
		23.9153	92.0537	55.7737
		32.0874	88.1061	73.4608
		23.5289	92.0138	66.7303
		28.768	91.2954	50.148
