# Supplementary material for: TRIM32 regulates insulin sensitivity by controlling insulin receptor degradation in the liver
Source: EMBO Rep. 2025 Jan 2;26(3):791–809. doi: 10.1038/s44319-024-00348-7 (PMC11811033; doi:10.1038/s44319-024-00348-7)
Supplement: Supplementary file 8 — Source data Fig. 5 [file 44319_2024_348_MOESM8_ESM.zip › Figure5/5K/concentration measurement.xlsx]

## Sheet: Fig5k
	Fig5k. Liver Triglyceride(mg/dl)
	Groups	RCD	HFD	HFD+shTRIM32
		1.5	33.61	12.37
		1.02	21.16	8.99
		2.7	28.81	9.082
