# Supplementary material for: TRIM32 regulates insulin sensitivity by controlling insulin receptor degradation in the liver
Source: EMBO Rep. 2025 Jan 2;26(3):791–809. doi: 10.1038/s44319-024-00348-7 (PMC11811033; doi:10.1038/s44319-024-00348-7)
Supplement: Supplementary file 9 — EV Figures Source Data [file 44319_2024_348_MOESM9_ESM.zip]

Archive with 46 entries (21 files):
- EV figures/
- EV figures/EV figure1/
- EV figures/EV figure1/1A/
- EV figures/EV figure1/1A/numerical data.xlsx
- EV figures/EV figure1/1B/
- EV figures/EV figure1/1B/concentration measurement.xlsx
- EV figures/EV figure1/1C/
- EV figures/EV figure1/1C/concentration measurement.xlsx
- EV figures/EV figure1/1D/
- EV figures/EV figure1/1D/concentration measuremnt.xlsx
- EV figures/EV figure1/1E/
- EV figures/EV figure1/1E/concentration measuremnt.xlsx
- EV figures/EV figure1/1F/
- EV figures/EV figure1/1F/concentration measurement.xlsx
- EV figures/EV figure1/1G/
- EV figures/EV figure1/1G/concentration measurement.xlsx
- EV figures/EV figure1/1H/
- EV figures/EV figure1/1H/numerical values.xlsx
- EV figures/EV figure1/1I/
- EV figures/EV figure1/1I/numerical values.xlsx
- EV figures/EV figure1/1J/
- EV figures/EV figure1/1J/numerical values.xlsx
- EV figures/EV figure1/1K/
- EV figures/EV figure1/1K/numerical value.xlsx
- EV figures/EV figure2/
- EV figures/EV figure2/2A/
- EV figures/EV figure2/2A/numerical value.xlsx
- EV figures/EV figure2/2B/
- EV figures/EV figure2/2B/numerical value.xlsx
- EV figures/EV figure2/2C/
- EV figures/EV figure2/2C/numerical value.xlsx
- EV figures/EV figure2/2D/
- EV figures/EV figure2/2D/numerical value.xlsx
- EV figures/EV figure2/2E/
- EV figures/EV figure2/2E/numerical value.xlsx
- EV figures/EV figure3/
- EV figures/EV figure3/3A/
- EV figures/EV figure3/3A/numerical data.xlsx
- EV figures/EV figure3/3B/
- EV figures/EV figure3/3B/numerical data.xlsx
- EV figures/EV figure3/3C/
- EV figures/EV figure3/3C/numerical data.xlsx
- EV figures/EV figure3/3D/
- EV figures/EV figure3/3D/Quantification.xlsx
- EV figures/EV figure3/3E/
- EV figures/EV figure3/3E/EV3E_western blot.tif
