# Supplementary material for: TRIM32 regulates insulin sensitivity by controlling insulin receptor degradation in the liver
Source: EMBO Rep. 2025 Jan 2;26(3):791–809. doi: 10.1038/s44319-024-00348-7 (PMC11811033; doi:10.1038/s44319-024-00348-7)
Supplement: Supplementary file 9 — EV Figures Source Data [file 44319_2024_348_MOESM9_ESM.zip › EV figures/EV figure1/1A/numerical data.xlsx]

## Sheet: Fig.EV1a
	Fig. EV1a	Relative Liver by body weight ratio(g)
	Groups	RCD	HFD
		0.033	0.036
		0.034	0.047
		0.039	0.058
		0.032	0.037
		0.035	0.04
		0.028	0.042
		0.03	0.032
		0.026	0.031
		0.034	0.033
		0.028	0.034
