# Supplementary material for: TRIM32 regulates insulin sensitivity by controlling insulin receptor degradation in the liver
Source: EMBO Rep. 2025 Jan 2;26(3):791–809. doi: 10.1038/s44319-024-00348-7 (PMC11811033; doi:10.1038/s44319-024-00348-7)
Supplement: Supplementary file 9 — EV Figures Source Data [file 44319_2024_348_MOESM9_ESM.zip › EV figures/EV figure1/1B/concentration measurement.xlsx]

## Sheet: Fig.EV1b
		Fig.EV1b	Relative Serum cholesterol levels(mg/dl)
	Groups	RCD	HFD
		167.11	195.925
		161.415	224.91
		160	184.28
