# Supplementary material for: TRIM32 regulates insulin sensitivity by controlling insulin receptor degradation in the liver
Source: EMBO Rep. 2025 Jan 2;26(3):791–809. doi: 10.1038/s44319-024-00348-7 (PMC11811033; doi:10.1038/s44319-024-00348-7)
Supplement: Supplementary file 9 — EV Figures Source Data [file 44319_2024_348_MOESM9_ESM.zip › EV figures/EV figure1/1F/concentration measurement.xlsx]

## Sheet: Fig.EV1f
	Fig.EV1f. Liver Triglycerides (mg/dl)
	Groups	RCD	HFD
		144.6	213.3
		93.7	329.7
		89.18	321.1
