# Supplementary material for: TRIM32 regulates insulin sensitivity by controlling insulin receptor degradation in the liver
Source: EMBO Rep. 2025 Jan 2;26(3):791–809. doi: 10.1038/s44319-024-00348-7 (PMC11811033; doi:10.1038/s44319-024-00348-7)
Supplement: Supplementary file 9 — EV Figures Source Data [file 44319_2024_348_MOESM9_ESM.zip › EV figures/EV figure1/1J/numerical values.xlsx]

## Sheet: Fig.EV1j
	Fig.EV1j.Macrovesicular steaosis(A.U)
	RCD	HFD
	0	3
	0	3
	0	4
	0	3
