# Supplementary material for: TRIM32 regulates insulin sensitivity by controlling insulin receptor degradation in the liver
Source: EMBO Rep. 2025 Jan 2;26(3):791–809. doi: 10.1038/s44319-024-00348-7 (PMC11811033; doi:10.1038/s44319-024-00348-7)
Supplement: Supplementary file 9 — EV Figures Source Data [file 44319_2024_348_MOESM9_ESM.zip › EV figures/EV figure2/2A/numerical value.xlsx]

## Sheet: Fig.EV2a,d,c,d,e
		Fig.EV2a Relative expression of ubiquitin genes -RTPCR
	MRKN1
	RCD	HFD	HFD+PK2
	0.6367	2.9998	0.7692
	0.762	1.412	0.2915
	1.1	1.0999	0.959
