# Supplementary material for: TRIM32 regulates insulin sensitivity by controlling insulin receptor degradation in the liver
Source: EMBO Rep. 2025 Jan 2;26(3):791–809. doi: 10.1038/s44319-024-00348-7 (PMC11811033; doi:10.1038/s44319-024-00348-7)
Supplement: Supplementary file 9 — EV Figures Source Data [file 44319_2024_348_MOESM9_ESM.zip › EV figures/EV figure2/2B/numerical value.xlsx]

## Sheet: Sheet1
	Fig.EV2b Relative expression of ubiquitin genes -RTPCR
	HUWE1
	RCD	HFD	HFD+PK2
	0.8457	1.1708	0.8975
	0.9501	1.3973	0.5007
	0.9503	0.7566	0.8865
