# Supplementary material for: TRIM32 regulates insulin sensitivity by controlling insulin receptor degradation in the liver
Source: EMBO Rep. 2025 Jan 2;26(3):791–809. doi: 10.1038/s44319-024-00348-7 (PMC11811033; doi:10.1038/s44319-024-00348-7)
Supplement: Supplementary file 9 — EV Figures Source Data [file 44319_2024_348_MOESM9_ESM.zip › EV figures/EV figure2/2C/numerical value.xlsx]

## Sheet: Sheet1
		Fig.EV2c Relative expression of ubiquitin genes -RTPCR
		MARCH.1
		RCD	HFD	HFD+PK2
		0.8661	1.682	0.8784
		1.054	1.1535	0.5407
		1.0035	0.7194	0.9065
