# Supplementary material for: TRIM32 regulates insulin sensitivity by controlling insulin receptor degradation in the liver
Source: EMBO Rep. 2025 Jan 2;26(3):791–809. doi: 10.1038/s44319-024-00348-7 (PMC11811033; doi:10.1038/s44319-024-00348-7)
Supplement: Supplementary file 9 — EV Figures Source Data [file 44319_2024_348_MOESM9_ESM.zip › EV figures/EV figure2/2D/numerical value.xlsx]

## Sheet: Sheet1
	Fig.EV2dRelative expression of ubiquitin genes -RTPCR
	TRIM32
	RCD	HFD	HFD+PK2
	0.96	1.79	1.003
	1.46	1.67	1.17834
	1.08	2.08766	1.39749
