# Supplementary material for: TRIM32 regulates insulin sensitivity by controlling insulin receptor degradation in the liver
Source: EMBO Rep. 2025 Jan 2;26(3):791–809. doi: 10.1038/s44319-024-00348-7 (PMC11811033; doi:10.1038/s44319-024-00348-7)
Supplement: Supplementary file 9 — EV Figures Source Data [file 44319_2024_348_MOESM9_ESM.zip › EV figures/EV figure2/2E/numerical value.xlsx]

## Sheet: Sheet1
	Fig.EV2e Relative expression of ubiquitin genes -RTPCR
	TRIM72
	RCD	HFD	HFD+PK2
	1.04	3.345	1.15582
	1.45723	2.24332	0.957988
	1.85408	2.20586	2.29737
