# Supplementary material for: TRIM32 regulates insulin sensitivity by controlling insulin receptor degradation in the liver
Source: EMBO Rep. 2025 Jan 2;26(3):791–809. doi: 10.1038/s44319-024-00348-7 (PMC11811033; doi:10.1038/s44319-024-00348-7)
Supplement: Supplementary file 9 — EV Figures Source Data [file 44319_2024_348_MOESM9_ESM.zip › EV figures/EV figure3/3A/numerical data.xlsx]

## Sheet: Fig.EV3a
	Fig.EV3a.iWAT/Body weight ratio(A.U)
	Groups	RCD	HFD	HFD+shTRIM32
		0.004762	0.028615	0.023101
		0.006867	0.023288	0.013548
		0.003947	0.031402	0.025816
		0.0048	0.025413	0.02451
		0.009314	0.031373	0.014394
		0.002804	0.038073	0.014885
		0.00514	0.022333	0.011808
