# Supplementary material for: TRIM32 regulates insulin sensitivity by controlling insulin receptor degradation in the liver
Source: EMBO Rep. 2025 Jan 2;26(3):791–809. doi: 10.1038/s44319-024-00348-7 (PMC11811033; doi:10.1038/s44319-024-00348-7)
Supplement: Supplementary file 9 — EV Figures Source Data [file 44319_2024_348_MOESM9_ESM.zip › EV figures/EV figure3/3B/numerical data.xlsx]

## Sheet: Fig.EV3b
	Fig.EV3b.eWAT/Body weight ratio(A.U)
	Groups	RCD	HFD	HFD+shTRIM32
		0.008333	0.054154	0.043671
		0.011588	0.047945	0.026129
		0.008772	0.055183	0.035608
		0.0108	0.054125	0.047059
		0.020588	0.05	0.025758
		0.004206	0.022018	0.032443
		0.00514	0.049333	0.023247
