# Supplementary material for: TRIM32 regulates insulin sensitivity by controlling insulin receptor degradation in the liver
Source: EMBO Rep. 2025 Jan 2;26(3):791–809. doi: 10.1038/s44319-024-00348-7 (PMC11811033; doi:10.1038/s44319-024-00348-7)
Supplement: Supplementary file 9 — EV Figures Source Data [file 44319_2024_348_MOESM9_ESM.zip › EV figures/EV figure3/3C/numerical data.xlsx]

## Sheet: Fig.EV3c
	Fig.EV3c.BAT/Body Weight ratio(A.U)
	Groups	RCD	HFD	HFD+shTRIM32
		0.003968	0.004923	0.004114
		0.006438	0.006849	0.003871
		0.00307	0.003049	0.002967
		0.0036	0.00264	0.002288
		0.007843	0.003268	0.004545
		0.003271	0.004128	0.00458
		0.002804	0.002667	0.006642
