# Supplementary material for: TRIM32 regulates insulin sensitivity by controlling insulin receptor degradation in the liver
Source: EMBO Rep. 2025 Jan 2;26(3):791–809. doi: 10.1038/s44319-024-00348-7 (PMC11811033; doi:10.1038/s44319-024-00348-7)
Supplement: Supplementary file 9 — EV Figures Source Data [file 44319_2024_348_MOESM9_ESM.zip › EV figures/EV figure3/3D/Quantification.xlsx]

## Sheet: Fig.EV3d
	Fig.EV3d
	Relative expression of pINSR/tINSR(A.U)							Relative expression of pAkt ser473/tAkt(A.U)									Relative expression of pAkt Thr308/tAkt(A.U)
		PBS		INSULIN					PBS		INSULIN							PBS		INSULIN
	RCD	0.023	0.012	0.587	0.798			RCD	0.0760299	0.236065	0.699109	0.530474					RCD	0.03469	0.332622	1.28377	0.880389
	HFD	0.092	0.042	0.199	0.107			HFD	0.0110099	0.00471382	0.192759	0.227381					HFD	0.009227	0.014621	0.159043	0.470861
	HFD+shTRIM32	0.017	0.096	0.545	0.529			HFD+shTRIM32	0.00570097	0.0640072	0.156016	0.609223					HFD+shTRIM32	0.072071	0.303558	0.877593	1.06542
